# Supplementary material for: The Effect of Root Exudate 7,4′-Dihydroxyflavone and Naringenin on Soil Bacterial Community Structure
Source: PLoS One. 2016 Jan 11;11(1):e0146555. doi: 10.1371/journal.pone.0146555 (PMC4709137; doi:10.1371/journal.pone.0146555)
Supplement: S1 Table — (XLSX) [file pone.0146555.s002.xlsx]

## Sheet: HvsCdeseqresults
Table S1. DESeq2 results comparing the control and high treatments from the 7,4'-dihydroxyflavone experiment
log2(fold change): Fold change of the normalized abundance in the high treatment compared to the control on a log2 scale.
lfcSE: Standard error
Size: Total abundance in the control and high treatment samples. Not normalized.
OTUs were classifed in mothur according to the RDP reference release 10. Values in parentheses are % bootstrap support.
OTU#	Mean Normalized Abundance	log2(fold change)	lfcSE	Wald statistic	p-value	q-value	Size	Phylum	Classis	Ordo	Familia	Genus
4243	142.3	-0.815939	0.19123	-4.26679	1.98307e-05	0.0223936	2623	Actinobacteria(100)	Actinobacteria(100)	Actinomycetales(100)	Nocardioidaceae(100)	Nocardioides(93)
13198	57.6082	0.935873	0.239976	3.89986	9.62493e-05	0.0345951	1337	Acidobacteria(100)	Acidobacteria_Gp4(100)	Gp4(100)
12806	197.704	-0.714439	0.185244	-3.85675	0.000114904	0.0345951	3835	Actinobacteria(100)
11413	338.364	-0.715959	0.186381	-3.84136	0.000122353	0.0345951	6513	Actinobacteria(100)	Actinobacteria(100)	Actinomycetales(99)	Thermomonosporaceae(72)
2945	19.0279	1.03539	0.28029	3.694	0.000220755	0.0499344	628	unclassified
9993	388.952	-0.68053	0.188857	-3.60341	0.000314073	0.0592023	7769	Actinobacteria(100)	Actinobacteria(100)	Actinomycetales(100)	Pseudonocardiaceae(100)	Pseudonocardia(97)
3160	156.309	-0.699379	0.200965	-3.4801	0.000501234	0.0597378	3007	Actinobacteria(93)
9555	179.827	-0.645983	0.186293	-3.46756	0.000525205	0.0597378	3424	Actinobacteria(99)	Actinobacteria(99)	Actinomycetales(98)	Thermomonosporaceae(79)	Actinoallomurus(75)
11842	691.838	-0.604614	0.17444	-3.46604	0.00052819	0.0597378	13467	Actinobacteria(99)	Actinobacteria(99)	Gaiellales(98)	Gaiellaceae(98)	Gaiella(98)
8535	47.7786	-0.867057	0.244062	-3.55261	0.000381425	0.0597378	931	Actinobacteria(100)	Actinobacteria(100)	Actinomycetales(100)	Intrasporangiaceae(96)	Janibacter(70)
11314	152.821	0.700028	0.204965	3.41535	0.000637008	0.0654955	3391	Acidobacteria(100)	Acidobacteria_Gp4(100)	Gp4(100)
13657	111.739	-0.698838	0.207278	-3.37149	0.000747617	0.0704624	2324	Actinobacteria(99)	Actinobacteria(99)	Gaiellales(99)	Gaiellaceae(99)	Gaiella(99)
9030	151.02	-0.621634	0.192394	-3.23105	0.00123338	0.0837268	2932	Actinobacteria(100)	Actinobacteria(91)	Solirubrobacterales(85)	Conexibacteraceae(81)	Conexibacter(81)
4121	319.907	-0.732352	0.227439	-3.21999	0.00128195	0.0837268	6600	Firmicutes(100)	Bacilli(100)	Bacillales(100)
13547	227.045	0.535779	0.166477	3.21834	0.00128935	0.0837268	4637	Acidobacteria(100)	Acidobacteria_Gp4(100)	Gp4(100)
12340	54.6768	0.893131	0.282265	3.16415	0.00155534	0.0837268	1059	Bacteroidetes(100)	Cytophagia(100)	Cytophagales(100)	Cytophagaceae(100)	Adhaeribacter(100)
10591	682.312	0.563245	0.178311	3.15877	0.00158434	0.0837268	15759	Acidobacteria(100)	Acidobacteria_Gp4(100)	Gp4(100)
13358	53.3561	0.772336	0.245037	3.15191	0.00162204	0.0837268	1190	Acidobacteria(100)	Acidobacteria_Gp6(100)	Gp6(100)
3273	163.242	-0.660497	0.209901	-3.14671	0.00165121	0.0837268	3035	Actinobacteria(97)	Actinobacteria(97)	Solirubrobacterales(87)
11364	142.677	0.617084	0.196816	3.13534	0.00171655	0.0837268	3321	Acidobacteria(100)	Acidobacteria_Gp4(100)	Gp4(100)
5985	153.482	-0.63668	0.20549	-3.09835	0.001946	0.0837268	3000	Actinobacteria(100)	Actinobacteria(100)	Gaiellales(100)	Gaiellaceae(100)	Gaiella(100)
10112	144.287	-0.600117	0.194703	-3.08222	0.00205463	0.0837268	3104	Actinobacteria(100)	Actinobacteria(100)	Actinomycetales(100)	Nocardioidaceae(100)	Kribbella(100)
13562	1270.69	0.523078	0.169765	3.08119	0.00206174	0.0837268	28489	Acidobacteria(100)	Acidobacteria_Gp4(100)	Gp4(100)
886	28.5007	0.857107	0.267186	3.20791	0.00133704	0.0837268	912	Bacteroidetes(100)
9952	41.1526	-0.836587	0.262051	-3.19245	0.0014107	0.0837268	737	Actinobacteria(100)	Actinobacteria(100)	Actinomycetales(100)	Nocardioidaceae(99)
5795	30.5196	-0.852163	0.266981	-3.19185	0.00141364	0.0837268	672	Actinobacteria(97)	Actinobacteria(95)	Gaiellales(90)	Gaiellaceae(90)	Gaiella(90)
50	30.4685	0.83941	0.269254	3.11754	0.00182367	0.0837268	774	unclassified
9557	49.56	-0.789558	0.256384	-3.07959	0.00207283	0.0837268	986	Actinobacteria(100)	Actinobacteria(97)	Actinomycetales(96)	Thermomonosporaceae(73)
11109	57.3793	0.736695	0.243227	3.02884	0.00245493	0.0905054	1316	Bacteroidetes(100)	Sphingobacteriia(100)	Sphingobacteriales(100)	Chitinophagaceae(100)	Flavisolibacter(83)
7451	53.6763	-0.717674	0.237618	-3.02029	0.00252534	0.0905054	1006	Proteobacteria(100)	Alphaproteobacteria(100)	Rhizobiales(100)
14169	97.3628	-0.67129	0.223301	-3.00621	0.00264526	0.0905054	1837	Actinobacteria(100)	Actinobacteria(100)	Gaiellales(99)	Gaiellaceae(99)	Gaiella(99)
5477	394.338	-0.529374	0.176214	-3.00416	0.0026632	0.0905054	7363	Acidobacteria(100)	Acidobacteria_Gp17(100)	Gp17(100)
12323	171.345	0.538224	0.179365	3.00071	0.00269347	0.0905054	3902	Bacteroidetes(100)	Sphingobacteriia(100)	Sphingobacteriales(100)	Chitinophagaceae(100)
3819	66.1767	-0.752478	0.251023	-2.99764	0.00272078	0.0905054	1387	Proteobacteria(100)	Alphaproteobacteria(99)	Rhodospirillales(97)
14170	76.2416	-0.665215	0.222646	-2.98776	0.00281029	0.0908117	1576	Actinobacteria(99)	Actinobacteria(99)	Gaiellales(97)	Gaiellaceae(97)	Gaiella(97)
5649	203.886	0.554172	0.186934	2.96453	0.00303149	0.0952387	4364	Acidobacteria(100)	Acidobacteria_Gp4(100)	Gp4(94)
10750	53.6341	0.677909	0.231098	2.93342	0.00335251	0.102477	1162	Gemmatimonadetes(85)	Gemmatimonadetes(85)	Gemmatimonadales(85)	Gemmatimonadaceae(85)	Gemmatimonas(85)
13758	178.998	-0.643469	0.222009	-2.89839	0.00375083	0.107801	3168	Acidobacteria(100)	Acidobacteria_Gp7(100)	Gp7(100)
7196	202.993	0.569562	0.196624	2.89671	0.00377096	0.107801	4612	Bacteroidetes(100)	Cytophagia(100)	Cytophagales(100)	Cytophagaceae(100)	Adhaeribacter(100)
11415	114.847	-0.625348	0.216616	-2.8869	0.00389055	0.107801	2220	Actinobacteria(100)	Actinobacteria(100)	Actinomycetales(100)	Thermomonosporaceae(76)
11710	63.7325	-0.711408	0.246556	-2.88538	0.0039094	0.107801	1313	Actinobacteria(95)	Actinobacteria(95)	Gaiellales(90)	Gaiellaceae(90)	Gaiella(90)
9968	198.332	-0.591825	0.206509	-2.86585	0.0041589	0.107801	3614	Actinobacteria(100)	Actinobacteria(100)	Actinomycetales(100)
8512	87.7243	-0.630564	0.220361	-2.8615	0.00421635	0.107801	1731	Actinobacteria(100)	Actinobacteria(100)	Actinomycetales(100)	Geodermatophilaceae(100)	Blastococcus(84)
7967	162.919	-0.559419	0.195958	-2.85479	0.00430658	0.107801	2933	Acidobacteria(100)	Acidobacteria_Gp16(100)	Gp16(100)
11843	60.8257	-0.675892	0.237358	-2.84757	0.00440549	0.107801	1163	Actinobacteria(100)	Actinobacteria(100)	Gaiellales(95)	Gaiellaceae(95)	Gaiella(95)
13655	136.55	-0.626099	0.220033	-2.84548	0.00443443	0.107801	2903	Actinobacteria(100)	Actinobacteria(100)	Gaiellales(99)	Gaiellaceae(99)	Gaiella(99)
10905	60.9322	0.638563	0.224669	2.84224	0.00447982	0.107801	1237	Acidobacteria(100)	Acidobacteria_Gp6(100)	Gp6(100)
10101	97.4932	-0.589026	0.207828	-2.8342	0.00459406	0.108247	2012	Actinobacteria(100)	Actinobacteria(100)	Actinomycetales(100)	Pseudonocardiaceae(100)	Pseudonocardia(100)
12541	194.394	-0.498655	0.177966	-2.80196	0.00507925	0.110849	4031	Acidobacteria(100)	Acidobacteria_Gp16(100)	Gp16(100)
12055	644.139	0.446839	0.160094	2.7911	0.00525295	0.110849	14362	Acidobacteria(100)	Acidobacteria_Gp6(100)	Gp6(100)
8524	61.1948	-0.748227	0.270402	-2.76709	0.00565598	0.110849	1556	Actinobacteria(100)	Actinobacteria(100)	Actinomycetales(100)	Micrococcaceae(100)	Arthrobacter(96)
13134	96.4218	-0.595856	0.215404	-2.76622	0.00567095	0.110849	1860	Actinobacteria(82)	Actinobacteria(82)
7489	122.968	-0.598332	0.218081	-2.74362	0.00607664	0.110849	2361	Proteobacteria(100)	Alphaproteobacteria(100)	Rhizobiales(100)
13751	47.2123	-0.712944	0.252892	-2.81916	0.00481494	0.110849	775	Actinobacteria(100)	Actinobacteria(100)	Gaiellales(100)	Gaiellaceae(100)	Gaiella(100)
11821	43.2514	-0.665379	0.238021	-2.79546	0.00518251	0.110849	873	Actinobacteria(100)	Actinobacteria(100)	Gaiellales(100)	Gaiellaceae(100)	Gaiella(100)
8670	39.5605	-0.73528	0.264219	-2.78284	0.00538849	0.110849	799	Firmicutes(100)	Bacilli(100)	Bacillales(100)	Bacillaceae_1(74)
4898	31.0596	0.731878	0.263021	2.78258	0.00539283	0.110849	697	Proteobacteria(96)	Gammaproteobacteria(90)
8541	35.2742	-0.707915	0.256101	-2.7642	0.0057063	0.110849	692	Actinobacteria(100)	Actinobacteria(100)	Actinomycetales(100)	Intrasporangiaceae(98)	Oryzihumus(74)
4986	36.7242	0.752065	0.272677	2.75808	0.00581422	0.110849	729	Acidobacteria(100)	Acidobacteria_Gp4(100)	Gp4(100)
7024	43.0932	0.700417	0.254285	2.75446	0.00587893	0.110849	1022	Bacteroidetes(100)	Sphingobacteriia(100)	Sphingobacteriales(100)	Chitinophagaceae(100)	Flavitalea(87)
9601	47.6943	-0.669362	0.243254	-2.7517	0.00592862	0.110849	1008	Actinobacteria(100)	Actinobacteria(99)	Actinomycetales(99)	Thermomonosporaceae(82)	Actinoallomurus(78)
13503	53.1853	0.646019	0.23517	2.74703	0.00601385	0.110849	1147	Bacteroidetes(100)	Sphingobacteriia(100)	Sphingobacteriales(100)	Chitinophagaceae(100)	Flavisolibacter(83)
12480	34.0817	-0.765492	0.280163	-2.7323	0.00628931	0.112907	627	Proteobacteria(100)	Gammaproteobacteria(100)	Xanthomonadales(100)	Xanthomonadaceae(100)	Lysobacter(100)
11744	187.758	-0.555992	0.203915	-2.72659	0.00639934	0.113087	3567	Actinobacteria(100)	Actinobacteria(97)	Solirubrobacterales(94)
9616	65.6536	0.626915	0.232187	2.70004	0.00693317	0.119429	1700	Verrucomicrobia(93)	Spartobacteria(82)
9277	253.713	-0.493283	0.182812	-2.6983	0.00696936	0.119429	5223	Actinobacteria(100)	Actinobacteria(100)	Solirubrobacterales(100)	Solirubrobacteraceae(100)	Solirubrobacter(100)
9848	43.006	-0.715254	0.26598	-2.68912	0.00716398	0.120931	897	Verrucomicrobia(100)	Spartobacteria(100)
10163	133.514	0.526652	0.197106	2.67192	0.00754184	0.125438	3134	Acidobacteria(100)	Acidobacteria_Gp6(99)	Gp6(99)
11431	795.109	-0.472419	0.177495	-2.66159	0.0077773	0.125677	15777	Actinobacteria(100)	Actinobacteria(100)	Gaiellales(100)	Gaiellaceae(100)	Gaiella(100)
10008	70.9031	-0.673485	0.253044	-2.66154	0.00777846	0.125677	1335	Actinobacteria(100)	Actinobacteria(100)	Actinomycetales(100)	Micromonosporaceae(91)
12527	114.359	-0.624164	0.235383	-2.6517	0.00800887	0.127577	2230	Acidobacteria(100)	Acidobacteria_Gp16(100)	Gp16(100)
10080	30.0665	-0.682485	0.259863	-2.62632	0.00863135	0.135583	626	Actinobacteria(93)	Actinobacteria(93)
14161	43.2205	0.671604	0.256788	2.6154	0.00891239	0.13808	1092	Proteobacteria(99)	Deltaproteobacteria(98)	Myxococcales(91)
10281	36.6344	0.730322	0.280147	2.60692	0.00913603	0.139632	897	Proteobacteria(100)	Betaproteobacteria(95)	Burkholderiales(95)	Comamonadaceae(95)
11746	81.3985	-0.621482	0.239615	-2.59367	0.00949575	0.143195	1568	Actinobacteria(98)	Actinobacteria(93)	Solirubrobacterales(93)	Conexibacteraceae(86)	Conexibacter(86)
1396	168.841	0.556472	0.216812	2.56662	0.0102696	0.144047	3870	Acidobacteria(100)	Acidobacteria_Gp7(99)	Gp7(99)
9887	77.0529	0.592608	0.230957	2.56588	0.0102916	0.144047	1793	Verrucomicrobia(100)	Spartobacteria(100)
12901	65.9456	-0.621445	0.242439	-2.5633	0.0103682	0.144047	1473	Actinobacteria(100)	Actinobacteria(100)	Actinomycetales(100)	Mycobacteriaceae(100)	Mycobacterium(100)
5788	60.4434	-0.602088	0.23503	-2.56174	0.0104148	0.144047	1274	Actinobacteria(96)	Actinobacteria(96)	Gaiellales(92)	Gaiellaceae(92)	Gaiella(92)
12623	67.7278	-0.559404	0.219028	-2.55403	0.0106485	0.144047	1377	Actinobacteria(100)	Actinobacteria(100)	Actinomycetales(100)	Intrasporangiaceae(100)	Janibacter(98)
8067	133.613	-0.523972	0.205361	-2.55147	0.0107271	0.144047	2491	Acidobacteria(100)	Acidobacteria_Gp16(100)	Gp16(100)
8788	448.067	-0.475007	0.186334	-2.54922	0.0107964	0.144047	8454	unclassified
4226	63.318	-0.54668	0.215002	-2.54268	0.0110007	0.144047	1259	Actinobacteria(100)	Actinobacteria(100)	Actinomycetales(100)	Micromonosporaceae(100)
10062	55.661	-0.62839	0.247733	-2.53656	0.0111947	0.144047	1121	Actinobacteria(86)	Actinobacteria(86)
7427	261.77	-0.517958	0.204273	-2.53562	0.011225	0.144047	5269	Proteobacteria(100)	Alphaproteobacteria(100)	Rhizobiales(100)
11311	93.2663	0.536205	0.211756	2.53219	0.0113354	0.144047	2047	Acidobacteria(100)	Acidobacteria_Gp4(100)	Gp4(100)
12332	26.2442	0.685025	0.267117	2.56451	0.0103321	0.144047	538	Bacteroidetes(100)	Sphingobacteriia(100)	Sphingobacteriales(100)	Chitinophagaceae(100)	Ferruginibacter(82)
12435	42.9752	0.697941	0.273494	2.55194	0.0107125	0.144047	873	Acidobacteria(100)	Acidobacteria_Gp7(97)	Gp7(97)
7052	38.5062	0.647619	0.254291	2.54676	0.0108727	0.144047	831	Bacteroidetes(100)	Sphingobacteriia(100)	Sphingobacteriales(100)	Chitinophagaceae(100)
5989	145.139	-0.516919	0.205218	-2.51887	0.0117731	0.14616	2732	Actinobacteria(98)	Actinobacteria(98)	Gaiellales(96)	Gaiellaceae(96)	Gaiella(96)
12338	319.436	0.411683	0.163553	2.51713	0.0118315	0.14616	7021	Bacteroidetes(100)	Cytophagia(100)	Cytophagales(100)	Cytophagaceae(100)	Adhaeribacter(100)
13539	37.2431	0.648754	0.257911	2.51541	0.0118893	0.14616	725	Bacteroidetes(100)	Sphingobacteriia(100)	Sphingobacteriales(100)	Chitinophagaceae(100)	Terrimonas(96)
13368	58.7607	-0.633941	0.252551	-2.51015	0.0120679	0.14676	1361	Acidobacteria(100)	Acidobacteria_Gp6(100)	Gp6(100)
3146	80.7675	-0.573939	0.229405	-2.50186	0.0123543	0.148645	1410	Actinobacteria(100)	Actinobacteria(100)	Solirubrobacterales(100)
11798	89.1119	-0.58428	0.234716	-2.4893	0.0127993	0.152378	1716	Actinobacteria(100)	Actinobacteria(100)	Gaiellales(100)	Gaiellaceae(100)	Gaiella(100)
9572	53.4049	-0.609139	0.247137	-2.46478	0.0137096	0.161515	1119	Proteobacteria(100)	Alphaproteobacteria(100)	Rhodospirillales(100)	Rhodospirillaceae(98)	Dongia(97)
3673	98.6235	-0.514109	0.209443	-2.45465	0.0141023	0.164428	2027	Planctomycetes(99)	Planctomycetia(99)	Planctomycetales(99)	Planctomycetaceae(99)	Zavarzinella(89)
9341	235.986	-0.598764	0.24459	-2.44803	0.0143638	0.165769	4408	Verrucomicrobia(100)	Spartobacteria(100)
8671	103.304	-0.603179	0.24693	-2.44272	0.0145771	0.166531	2100	Firmicutes(100)	Bacilli(100)	Bacillales(100)	Bacillaceae_1(92)	Bacillus(83)
8572	110.519	-0.63435	0.260638	-2.43383	0.0149398	0.16822	2217	Firmicutes(100)	Bacilli(100)	Bacillales(100)	Bacillaceae_1(100)	Bacillus(96)
12523	81.1722	-0.580283	0.238619	-2.43184	0.0150225	0.16822	1618	Acidobacteria(100)	Acidobacteria_Gp16(100)	Gp16(100)
13719	55.4003	-0.600141	0.248529	-2.41477	0.015745	0.174583	1010	Actinobacteria(98)	Actinobacteria(98)	Gaiellales(97)	Gaiellaceae(97)	Gaiella(97)
2804	29.6487	-0.667481	0.276987	-2.40979	0.0159615	0.175266	581	unclassified
12353	174.421	-0.40612	0.168996	-2.40313	0.0162553	0.176775	3685	Proteobacteria(100)	Alphaproteobacteria(100)	Rhizobiales(99)
12431	55.2563	0.577295	0.241303	2.39241	0.0167381	0.177557	1185	Acidobacteria(99)	Acidobacteria_Gp7(91)	Gp7(91)
12256	137.182	0.48527	0.202949	2.3911	0.0167982	0.177557	2848	Proteobacteria(100)	Alphaproteobacteria(100)	Sphingomonadales(100)	Sphingomonadaceae(100)
7051	41.3809	0.633811	0.264574	2.39559	0.0165937	0.177557	844	Bacteroidetes(100)	Sphingobacteriia(100)	Sphingobacteriales(100)	Chitinophagaceae(100)
9400	296.564	-0.407607	0.173372	-2.35106	0.0187201	0.196039	6708	Actinobacteria(100)	Actinobacteria(100)	Actinomycetales(100)	Mycobacteriaceae(100)	Mycobacterium(100)
12329	27.0674	0.625063	0.266878	2.34213	0.019174	0.198951	629	Bacteroidetes(100)	Sphingobacteriia(100)	Sphingobacteriales(100)	Chitinophagaceae(100)	Ferruginibacter(78)
10133	288.605	-0.500511	0.214177	-2.33691	0.0194438	0.199917	5661	Actinobacteria(100)	Actinobacteria(100)	Actinomycetales(100)	Micromonosporaceae(98)	Virgisporangium(92)
13738	63.6519	-0.5403	0.231974	-2.32913	0.0198519	0.202274	1237	Actinobacteria(100)	Actinobacteria(100)	Gaiellales(99)	Gaiellaceae(99)	Gaiella(99)
8790	58.9572	-0.579909	0.249539	-2.32392	0.0201297	0.203272	1023	unclassified
8523	242.387	-0.516604	0.223215	-2.31437	0.0206472	0.206653	4625	Actinobacteria(100)	Actinobacteria(100)	Actinomycetales(100)	Micrococcaceae(100)	Arthrobacter(99)
11214	1038.95	0.367697	0.159269	2.30865	0.0209631	0.207974	22311	Bacteroidetes(100)	Sphingobacteriia(100)	Sphingobacteriales(100)	Chitinophagaceae(100)	Terrimonas(76)
13721	54.176	-0.581722	0.253366	-2.29598	0.0216772	0.213189	1087	Actinobacteria(100)	Actinobacteria(100)	Gaiellales(100)	Gaiellaceae(100)	Gaiella(100)
10361	128.077	0.528456	0.232623	2.27173	0.0231029	0.215548	2690	Acidobacteria(100)	Acidobacteria_Gp4(100)	Gp4(100)
13332	302.324	0.475256	0.209316	2.27051	0.0231764	0.215548	6713	Acidobacteria(100)	Acidobacteria_Gp4(100)	Gp4(100)
13639	71.9614	-0.49352	0.217479	-2.26928	0.0232512	0.215548	1466	Actinobacteria(100)	Actinobacteria(100)	Gaiellales(92)	Gaiellaceae(92)	Gaiella(92)
6951	35.432	0.582193	0.25455	2.28714	0.0221876	0.215548	760	Acidobacteria(94)	Acidobacteria_Gp4(94)	Gp4(94)
10794	40.9548	-0.597073	0.261502	-2.28325	0.0224159	0.215548	817	Acidobacteria(100)	Acidobacteria_Gp6(100)	Gp6(100)
4255	38.6898	-0.613038	0.269498	-2.27474	0.0229218	0.215548	716	Actinobacteria(100)	Actinobacteria(100)	Actinomycetales(100)	Pseudonocardiaceae(100)
5144	26.4358	0.647426	0.285135	2.2706	0.0231714	0.215548	543	Chloroflexi(80)
12695	265.866	0.436585	0.193617	2.25489	0.0241404	0.220319	5489	Acidobacteria(100)	Acidobacteria_Gp6(100)	Gp6(100)
3995	87.1171	0.518155	0.230231	2.25059	0.0244114	0.220319	1679	Verrucomicrobia(96)	Spartobacteria(91)
13560	173.207	0.464795	0.206975	2.24566	0.0247261	0.220319	3833	Acidobacteria(100)	Acidobacteria_Gp4(100)	Gp4(100)
10230	62.0529	0.506607	0.225616	2.24544	0.0247398	0.220319	1146	unclassified
7365	27.3845	-0.626781	0.278737	-2.24865	0.024535	0.220319	565	Proteobacteria(100)	Alphaproteobacteria(100)	Rhizobiales(100)
10342	119.471	0.501953	0.223913	2.24173	0.024979	0.220711	2495	Verrucomicrobia(98)	Subdivision3(94)
3831	64.1981	-0.520101	0.233349	-2.22885	0.0258238	0.226407	1288	Proteobacteria(95)	Alphaproteobacteria(94)	Rhodospirillales(94)	Acetobacteraceae(71)
5975	129.284	-0.486664	0.219917	-2.21294	0.0269018	0.234044	2615	Actinobacteria(99)	Actinobacteria(99)	Gaiellales(96)	Gaiellaceae(96)	Gaiella(96)
13156	63.0233	-0.502855	0.228287	-2.20274	0.0276134	0.236595	1221	Actinobacteria(100)	Actinobacteria(100)	Actinomycetales(100)	Micromonosporaceae(98)
13103	44.3819	-0.53117	0.241139	-2.20275	0.0276121	0.236595	904	Actinobacteria(100)	Actinobacteria(100)	Actinomycetales(100)
1646	38.4099	-0.573378	0.261225	-2.19496	0.0281663	0.238526	897	Proteobacteria(100)	Alphaproteobacteria(100)	Rhizobiales(100)	Hyphomicrobiaceae(99)	Hyphomicrobium(86)
4665	28.3284	0.587084	0.267629	2.19365	0.0282605	0.238526	617	Bacteroidetes(100)	Sphingobacteriia(72)	Sphingobacteriales(72)
11140	103.295	0.423915	0.19465	2.17783	0.0294188	0.241706	2285	Bacteroidetes(100)	Sphingobacteriia(100)	Sphingobacteriales(100)	Chitinophagaceae(100)	Terrimonas(97)
6880	84.1783	0.475408	0.21868	2.17399	0.0297059	0.241706	1752	Bacteroidetes(100)	Sphingobacteriia(100)	Sphingobacteriales(100)	Chitinophagaceae(100)	Ferruginibacter(96)
12966	43.3637	0.558582	0.255602	2.18536	0.0288624	0.241706	944	Verrucomicrobia(92)	Spartobacteria(87)
8236	24.3795	0.596485	0.273436	2.18144	0.0291507	0.241706	577	Proteobacteria(100)	Betaproteobacteria(99)
8489	50.7825	-0.545241	0.250555	-2.17613	0.0295454	0.241706	1164	Actinobacteria(100)	Actinobacteria(100)	Actinomycetales(100)	Microbacteriaceae(100)
8573	82.4114	-0.559429	0.257756	-2.17038	0.0299781	0.241967	1795	Firmicutes(100)	Bacilli(100)	Bacillales(99)
10063	183.195	-0.436438	0.201701	-2.16378	0.0304809	0.241967	3570	Actinobacteria(92)	Actinobacteria(92)
10002	70.0966	-0.525646	0.244125	-2.15318	0.0313044	0.241967	1584	Actinobacteria(100)	Actinobacteria(100)	Actinomycetales(100)	Micromonosporaceae(100)	Catelliglobosispora(71)
8997	55.4643	0.547446	0.254539	2.15073	0.0314972	0.241967	1246	candidate_division_WPS-1(87)
11530	506.27	-0.409429	0.190758	-2.14632	0.0318473	0.241967	10110	Actinobacteria(100)	Actinobacteria(100)	Gaiellales(100)	Gaiellaceae(100)	Gaiella(100)
8669	118.084	-0.546071	0.254466	-2.14594	0.0318775	0.241967	2501	Firmicutes(100)	Bacilli(100)	Bacillales(100)	Planococcaceae(70)
6942	27.8463	0.572195	0.264304	2.16492	0.0303941	0.241967	678	Bacteroidetes(100)
13173	47.1886	-0.557867	0.25818	-2.16077	0.0307133	0.241967	959	Actinobacteria(100)	Actinobacteria(100)	Actinomycetales(100)	Micromonosporaceae(100)
7312	27.9349	-0.592076	0.274708	-2.15529	0.0311389	0.241967	553	Proteobacteria(100)	Alphaproteobacteria(100)	Rhizobiales(98)	Beijerinckiaceae(77)
12401	51.3744	0.527693	0.244926	2.1545	0.0312008	0.241967	1041	Proteobacteria(100)	Alphaproteobacteria(100)	Sphingomonadales(100)	Sphingomonadaceae(100)	Sphingomonas(85)
12365	70.9267	-0.48806	0.228024	-2.14039	0.0323236	0.243718	1396	Proteobacteria(100)	Alphaproteobacteria(100)	Rhizobiales(100)
7164	124.95	0.445491	0.208543	2.1362	0.0326627	0.244329	2836	Bacteroidetes(100)	Sphingobacteriia(100)	Sphingobacteriales(100)	Chitinophagaceae(100)
13128	25.4914	-0.572896	0.268452	-2.13408	0.0328366	0.244329	548	Actinobacteria(100)	Actinobacteria(100)	Actinomycetales(100)	Pseudonocardiaceae(100)	Pseudonocardia(91)
13006	55.5275	0.515648	0.242042	2.13041	0.0331376	0.244957	1325	Verrucomicrobia(100)	Spartobacteria(100)
9399	193.626	-0.436502	0.205226	-2.12693	0.0334259	0.245342	4208	Actinobacteria(100)	Actinobacteria(100)	Actinomycetales(100)	Mycobacteriaceae(100)	Mycobacterium(100)
9615	166.76	0.39252	0.185223	2.11918	0.0340755	0.245342	3513	Verrucomicrobia(87)	Spartobacteria(83)
12921	253.449	-0.413164	0.195137	-2.11731	0.0342337	0.245342	5327	Actinobacteria(100)	Actinobacteria(100)	Actinomycetales(100)	Mycobacteriaceae(100)	Mycobacterium(100)
6903	61.3071	0.473494	0.224148	2.11241	0.0346509	0.245342	1347	Bacteroidetes(100)
10762	118.128	0.393191	0.186315	2.11036	0.0348277	0.245342	2697	Acidobacteria(98)	Acidobacteria_Gp4(98)	Gp4(98)
13956	126.199	-0.49175	0.233143	-2.10922	0.0349252	0.245342	2451	Acidobacteria(100)	Acidobacteria_Gp6(100)	Gp6(100)
11844	40.6126	-0.527893	0.248553	-2.12387	0.0336812	0.245342	835	Actinobacteria(99)	Actinobacteria(99)	Gaiellales(99)	Gaiellaceae(99)	Gaiella(99)
1635	34.428	0.543214	0.257174	2.11225	0.0346653	0.245342	626	Bacteroidetes(100)	Sphingobacteriia(100)	Sphingobacteriales(100)	Chitinophagaceae(100)
13894	97.8813	-0.462244	0.219528	-2.10563	0.0352365	0.246001	1999	Acidobacteria(100)	Acidobacteria_Gp6(100)	Gp6(100)
2814	310.93	0.393224	0.187098	2.1017	0.0355792	0.24687	7653	Verrucomicrobia(74)
1272	94.3141	0.467629	0.22374	2.09006	0.0366128	0.247176	2134	Proteobacteria(100)	Alphaproteobacteria(100)	Sphingomonadales(100)	Sphingomonadaceae(100)	Sphingomonas(100)
14002	86.8825	-0.496425	0.237648	-2.08891	0.0367161	0.247176	1840	Proteobacteria(100)	Alphaproteobacteria(100)	Rhizobiales(100)
10751	27.0419	0.563323	0.268443	2.09849	0.0358622	0.247176	654	Gemmatimonadetes(79)	Gemmatimonadetes(79)	Gemmatimonadales(79)	Gemmatimonadaceae(79)	Gemmatimonas(79)
6119	39.3831	-0.551809	0.263407	-2.09489	0.0361805	0.247176	768	unclassified
1441	24.4898	0.596748	0.285127	2.09292	0.0363567	0.247176	795	Bacteroidetes(100)	Bacteroidetes_incertae_sedis(90)	Ohtaekwangia(90)
4520	51.0485	-0.524854	0.252423	-2.07926	0.0375933	0.251584	1056	unclassified
13904	61.6024	0.523158	0.253741	2.06178	0.0392284	0.252843	1217	Acidobacteria(100)	Acidobacteria_Gp6(100)	Gp6(100)
12437	88.7261	0.432885	0.209988	2.06148	0.0392575	0.252843	2104	Acidobacteria(100)	Acidobacteria_Gp7(98)	Gp7(98)
10530	53.6394	-0.545243	0.264724	-2.05967	0.0394305	0.252843	1095	Acidobacteria(100)	Acidobacteria_Gp4(100)	Gp4(100)
13630	132.983	-0.432376	0.210134	-2.05762	0.0396262	0.252843	2627	Actinobacteria(98)	Actinobacteria(98)	Gaiellales(95)	Gaiellaceae(95)	Gaiella(95)
11374	110.258	-0.426586	0.207776	-2.05311	0.0400622	0.252843	2311	Actinobacteria(100)	Actinobacteria(100)	Solirubrobacterales(100)	Solirubrobacteraceae(99)	Solirubrobacter(99)
5484	216.655	-0.376665	0.18356	-2.05199	0.0401702	0.252843	3995	Acidobacteria(100)	Acidobacteria_Gp17(100)	Gp17(100)
9133	35.4165	-0.53641	0.2595	-2.06709	0.0387258	0.252843	624	Actinobacteria(96)
13910	30.2908	0.555934	0.269078	2.06607	0.0388214	0.252843	596	Acidobacteria(100)	Acidobacteria_Gp6(100)	Gp6(100)
12556	50.0604	-0.526046	0.254723	-2.06517	0.0389071	0.252843	848	unclassified
10525	46.0323	0.524284	0.254693	2.05849	0.0395428	0.252843	1069	Acidobacteria(100)	Acidobacteria_Gp4(100)	Gp4(100)
13510	21.2541	0.576472	0.281031	2.05127	0.0402405	0.252843	540	Bacteroidetes(100)	Sphingobacteriia(100)	Sphingobacteriales(100)	Chitinophagaceae(100)	Terrimonas(79)
11124	77.5503	0.433879	0.21233	2.04342	0.041011	0.255645	1711	Bacteroidetes(100)	Sphingobacteriia(100)	Sphingobacteriales(100)	Chitinophagaceae(100)	Terrimonas(92)
12524	292.225	-0.362773	0.177645	-2.04213	0.0411386	0.255645	5699	Acidobacteria(100)	Acidobacteria_Gp16(100)	Gp16(100)
707	531.998	-0.382695	0.187955	-2.0361	0.0417407	0.256606	10804	Proteobacteria(100)	Alphaproteobacteria(100)	Rhizobiales(100)	Xanthobacteraceae(75)
5786	43.2567	-0.533481	0.26202	-2.03603	0.041747	0.256606	845	Actinobacteria(98)	Actinobacteria(91)	Gaiellales(74)	Gaiellaceae(74)	Gaiella(74)
2400	66.1636	-0.473832	0.234127	-2.02383	0.0429879	0.258625	1112	Actinobacteria(100)	Actinobacteria(100)	Actinomycetales(100)
10904	66.0136	-0.548739	0.27126	-2.02292	0.0430811	0.258625	1251	Acidobacteria(100)	Acidobacteria_Gp6(100)	Gp6(100)
1633	457.689	-0.415933	0.20568	-2.02224	0.043152	0.258625	9343	Proteobacteria(100)	Alphaproteobacteria(100)	Rhizobiales(100)	Hyphomicrobiaceae(93)	Hyphomicrobium(89)
3367	54.5539	0.530654	0.262494	2.02159	0.0432189	0.258625	1115	Acidobacteria(100)	Acidobacteria_Gp4(100)	Blastocatella(100)
13708	52.9475	-0.516531	0.254627	-2.02858	0.0425009	0.258625	929	Actinobacteria(100)	Actinobacteria(100)	Gaiellales(97)	Gaiellaceae(97)	Gaiella(97)
12924	148.847	-0.411146	0.204252	-2.01293	0.0441221	0.262138	3069	Actinobacteria(100)	Actinobacteria(100)	Actinomycetales(100)	Mycobacteriaceae(100)	Mycobacterium(100)
9342	54.2983	-0.534916	0.265925	-2.01153	0.0442695	0.262138	1138	Verrucomicrobia(100)	Spartobacteria(100)
13421	100.888	-0.450762	0.224623	-2.00675	0.0447767	0.263095	2060	Acidobacteria(100)	Acidobacteria_Gp6(100)	Gp6(100)
8551	61.6668	0.48562	0.242534	2.00228	0.0452544	0.263095	1237	Proteobacteria(99)	Betaproteobacteria(97)
970	30.7492	0.524079	0.261779	2.00199	0.045286	0.263095	708	Proteobacteria(98)	Alphaproteobacteria(95)
9233	34.797	-0.506075	0.252875	-2.00129	0.0453615	0.263095	670	Actinobacteria(96)	Actinobacteria(94)	Solirubrobacterales(90)
5910	95.0186	-0.45468	0.227445	-1.99907	0.0456004	0.263131	1892	Actinobacteria(90)	Actinobacteria(90)
2398	95.4816	-0.462496	0.231999	-1.99353	0.0462033	0.265257	1958	Actinobacteria(100)	Actinobacteria(100)	Acidimicrobiales(100)	Acidimicrobiaceae(100)	Ilumatobacter(100)
9639	74.3466	0.485901	0.244328	1.98872	0.0467316	0.265894	1745	Proteobacteria(99)	Deltaproteobacteria(98)	Myxococcales(97)
13155	67.7324	-0.419305	0.211192	-1.98542	0.0470982	0.265894	1356	Actinobacteria(100)	Actinobacteria(100)	Actinomycetales(100)	Micromonosporaceae(96)
5227	348.151	0.336998	0.169781	1.98489	0.0471565	0.265894	7806	Verrucomicrobia(99)	Subdivision3(98)
13125	72.6841	-0.45943	0.231566	-1.98401	0.0472548	0.265894	1558	Actinobacteria(100)	Actinobacteria(100)	Actinomycetales(100)	Pseudonocardiaceae(100)	Pseudonocardia(81)
9260	69.6066	-0.536557	0.271622	-1.97538	0.0482251	0.26976	1375	Actinobacteria(82)	Actinobacteria(79)	Solirubrobacterales(77)
5143	34.8083	-0.490314	0.248427	-1.97367	0.0484189	0.26976	678	Planctomycetes(91)	Planctomycetia(91)	Planctomycetales(91)	Planctomycetaceae(91)
8448	98.5077	0.40403	0.206427	1.95725	0.0503179	0.272868	2245	Proteobacteria(95)	Betaproteobacteria(94)
6651	67.1524	0.468961	0.239964	1.9543	0.0506656	0.272868	1404	Bacteroidetes(100)	Sphingobacteriia(100)	Sphingobacteriales(100)	Chitinophagaceae(100)
5982	37.7979	-0.499448	0.254652	-1.9613	0.049844	0.272868	750	Actinobacteria(91)	Actinobacteria(91)
1538	37.9483	0.503929	0.257083	1.96018	0.0499747	0.272868	930	Verrucomicrobia(85)	Subdivision3(70)
11591	35.8189	-0.508973	0.259889	-1.95843	0.05018	0.272868	631	Actinobacteria(97)	Actinobacteria(97)	Acidimicrobiales(88)
4216	38.0655	-0.51462	0.263051	-1.95635	0.0504237	0.272868	808	Actinobacteria(100)	Actinobacteria(100)	Actinomycetales(100)	Micromonosporaceae(100)	Actinoplanes(97)
1319	29.4026	-0.529338	0.270641	-1.95587	0.0504803	0.272868	721	Proteobacteria(100)	Alphaproteobacteria(100)	Rhizobiales(100)
11727	220.657	-0.409211	0.209673	-1.95167	0.050978	0.273249	4346	Actinobacteria(97)	Actinobacteria(97)	Gaiellales(85)	Gaiellaceae(85)	Gaiella(85)
1954	59.4847	-0.465063	0.238596	-1.94917	0.0512757	0.273549	1204	Proteobacteria(100)	Alphaproteobacteria(100)	Rhodospirillales(99)	Acetobacteraceae(99)
10139	218.636	-0.395092	0.203302	-1.94337	0.0519709	0.273998	4505	Actinobacteria(100)	Actinobacteria(100)	Actinomycetales(100)	Micromonosporaceae(100)	Catelliglobosispora(86)
9791	32.7194	-0.484771	0.249414	-1.94364	0.0519387	0.273998	602	Proteobacteria(83)	Alphaproteobacteria(74)
13215	43.2256	0.524133	0.269836	1.94242	0.0520867	0.273998	800	Acidobacteria(100)	Acidobacteria_Gp4(100)	Gp4(100)
2147	88.3821	-0.496901	0.256292	-1.93881	0.0525245	0.274051	1615	Firmicutes(71)
7438	292.228	-0.379652	0.196258	-1.93446	0.0530568	0.274051	5872	Proteobacteria(100)	Alphaproteobacteria(100)	Rhizobiales(100)
11373	156.308	-0.438364	0.226617	-1.93438	0.053066	0.274051	3002	Actinobacteria(99)	Actinobacteria(99)	Solirubrobacterales(99)	Solirubrobacteraceae(97)	Solirubrobacter(97)
6791	39.0552	-0.516328	0.266705	-1.93596	0.052873	0.274051	669	Proteobacteria(100)	Alphaproteobacteria(100)	Rhizobiales(100)
4005	104.339	-0.420461	0.218099	-1.92785	0.0538739	0.276958	2012	unclassified
8150	302.083	0.326026	0.169584	1.9225	0.0545425	0.27787	6260	Proteobacteria(100)	Betaproteobacteria(100)
889	27.9061	0.515678	0.268138	1.92318	0.0544578	0.27787	584	Bacteroidetes(94)
12722	75.7075	0.409738	0.213675	1.91757	0.055165	0.278883	1823	Verrucomicrobia(93)	Spartobacteria(75)
9427	41.6203	0.472464	0.246457	1.91703	0.0552346	0.278883	809	Verrucomicrobia(100)	Spartobacteria(100)
8505	149.002	-0.434297	0.226937	-1.91373	0.0556542	0.279753	3251	Actinobacteria(100)	Actinobacteria(100)	Actinomycetales(100)	Streptomycetaceae(100)	Streptomyces(99)
3324	54.5884	-0.439838	0.230868	-1.90515	0.0567605	0.282467	1084	Actinobacteria(76)	Actinobacteria(76)	Acidimicrobiales(73)
11711	84.5225	-0.414167	0.218074	-1.8992	0.0575377	0.282467	1653	Actinobacteria(99)	Actinobacteria(99)	Gaiellales(98)	Gaiellaceae(98)	Gaiella(98)
1202	64.4398	0.43653	0.230458	1.89418	0.0582007	0.282467	1176	Bacteroidetes(100)	Sphingobacteriia(100)	Sphingobacteriales(100)	Chitinophagaceae(100)	Flavitalea(78)
13673	57.5451	-0.439515	0.232226	-1.89262	0.058408	0.282467	1203	Actinobacteria(100)	Actinobacteria(99)	Gaiellales(92)	Gaiellaceae(92)	Gaiella(92)
867	61.1393	0.492715	0.260369	1.89237	0.0584419	0.282467	1453	Bacteroidetes(99)
2694	33.1999	-0.509243	0.267871	-1.90107	0.0572922	0.282467	710	Acidobacteria(95)	Acidobacteria_Gp6(95)	Gp6(95)
13834	50.3036	-0.500367	0.264026	-1.89514	0.058074	0.282467	1007	Acidobacteria(100)	Acidobacteria_Gp6(100)	Gp6(100)
12773	33.0009	0.528613	0.279052	1.89431	0.0581835	0.282467	606	candidate_division_WPS-2(95)
3320	45.1187	-0.439793	0.232243	-1.89368	0.0582675	0.282467	867	Actinobacteria(82)	Actinobacteria(78)
6904	69.1632	0.449614	0.23981	1.87488	0.0608092	0.289975	1529	Bacteroidetes(100)
11433	130.947	-0.38626	0.206022	-1.87485	0.0608132	0.289975	2808	Actinobacteria(100)	Actinobacteria(100)	Gaiellales(98)	Gaiellaceae(98)	Gaiella(98)
11071	74.4035	0.447757	0.239095	1.87272	0.0611075	0.289975	1794	Acidobacteria(100)	Acidobacteria_Gp6(100)	Gp6(100)
13675	271.705	-0.345022	0.184301	-1.87205	0.061199	0.289975	5865	Actinobacteria(100)	Actinobacteria(100)	Gaiellales(99)	Gaiellaceae(99)	Gaiella(99)
3634	83.7077	0.389112	0.207916	1.87149	0.0612773	0.289975	1738	Acidobacteria(100)	Acidobacteria_Gp6(100)	Gp6(100)
1756	38.5602	-0.476694	0.255147	-1.86831	0.0617187	0.290847	768	Gemmatimonadetes(100)	Gemmatimonadetes(100)	Gemmatimonadales(100)	Gemmatimonadaceae(100)	Gemmatimonas(100)
13739	62.7749	-0.418959	0.224601	-1.86535	0.0621329	0.291584	1142	Actinobacteria(99)	Actinobacteria(99)	Gaiellales(99)	Gaiellaceae(99)	Gaiella(99)
6726	57.5653	-0.449083	0.24123	-1.86164	0.0626544	0.292817	1186	Bacteroidetes(100)	Sphingobacteriia(100)	Sphingobacteriales(100)	Chitinophagaceae(100)
13170	36.8706	-0.527769	0.285044	-1.85153	0.0640927	0.298306	652	Actinobacteria(100)	Actinobacteria(100)	Actinomycetales(100)	Micromonosporaceae(100)
8424	37.1766	-0.507896	0.274845	-1.84794	0.0646111	0.299486	804	unclassified
4904	63.8487	0.447387	0.243007	1.84105	0.0656149	0.30098	1259	Verrucomicrobia(98)	Subdivision3(98)
12388	276.018	-0.352677	0.191576	-1.84092	0.065633	0.30098	5478	Proteobacteria(100)	Alphaproteobacteria(100)	Rhizobiales(100)
11377	89.8893	-0.464415	0.252365	-1.84025	0.0657318	0.30098	1602	Actinobacteria(100)	Actinobacteria(100)	Solirubrobacterales(98)	Solirubrobacteraceae(95)	Solirubrobacter(95)
10122	63.7406	-0.447508	0.244799	-1.82806	0.0675402	0.308014	1398	Actinobacteria(98)	Actinobacteria(98)	Actinomycetales(94)
11770	94.8095	-0.390802	0.214222	-1.82429	0.0681088	0.30936	1764	Actinobacteria(100)	Actinobacteria(99)	Gaiellales(96)	Gaiellaceae(96)	Gaiella(96)
11257	153.124	0.406761	0.223688	1.81843	0.0689985	0.312147	3286	Acidobacteria(100)	Acidobacteria_Gp4(100)	Blastocatella(80)
8844	99.1083	-0.409992	0.226272	-1.81194	0.0699956	0.315396	1851	unclassified
14118	223.81	-0.374577	0.207052	-1.80909	0.0704367	0.316124	4419	Acidobacteria(100)	Acidobacteria_Gp6(100)	Gp6(100)
1289	33.2053	-0.489694	0.271248	-1.80534	0.0710221	0.317492	615	Proteobacteria(100)	Alphaproteobacteria(100)	Rhizobiales(97)
13148	120.125	-0.399862	0.222072	-1.80059	0.071767	0.318217	2331	Actinobacteria(100)	Actinobacteria(100)	Actinomycetales(100)	Micromonosporaceae(100)	Micromonospora(73)
2131	64.1899	-0.405404	0.225357	-1.79894	0.0720281	0.318217	1406	Acidobacteria(99)	Acidobacteria_Gp6(99)	Gp6(99)
9378	84.463	0.408403	0.227383	1.79611	0.0724777	0.318217	1919	Verrucomicrobia(100)	Subdivision3(100)
14148	192.635	-0.356178	0.198384	-1.79539	0.0725911	0.318217	3704	Acidobacteria(100)	Acidobacteria_Gp6(100)	Gp6(100)
425	27.8586	0.333871	0.18593	1.79568	0.072545	0.318217	594	unclassified
10164	160.84	0.344054	0.191967	1.79225	0.0730926	0.319178	3417	Acidobacteria(100)	Acidobacteria_Gp6(100)	Gp6(100)
12156	81.0211	-0.418123	0.233683	-1.78927	0.0735707	0.32003	1610	Acidobacteria(100)	Acidobacteria_Gp6(100)	Gp6(100)
13272	554.541	0.366968	0.206392	1.77801	0.0754016	0.323724	12553	Acidobacteria(100)	Acidobacteria_Gp4(100)	Gp4(100)
9613	63.0421	0.414919	0.233366	1.77798	0.0754076	0.323724	1617	Verrucomicrobia(94)	Spartobacteria(88)
9850	285.926	-0.337299	0.189812	-1.77702	0.0755649	0.323724	5782	Verrucomicrobia(100)	Spartobacteria(100)
12881	28.385	-0.501665	0.281633	-1.78128	0.0748675	0.323724	538	Actinobacteria(95)	Actinobacteria(93)	Solirubrobacterales(91)	Solirubrobacteraceae(71)	Solirubrobacter(71)
10871	223.652	-0.327051	0.184527	-1.77238	0.0763321	0.325777	4592	Acidobacteria(100)	Acidobacteria_Gp6(100)	Gp6(100)
10621	161.101	0.384289	0.217051	1.7705	0.0766442	0.32588	3494	Acidobacteria(100)	Acidobacteria_Gp4(100)	Gp4(100)
8491	100.746	-0.368053	0.208116	-1.7685	0.0769769	0.326068	2027	Actinobacteria(100)	Actinobacteria(100)	Actinomycetales(100)	Kineosporiaceae(93)	Kineosporia(87)
6989	83.6229	-0.366522	0.207466	-1.76666	0.0772844	0.326149	2240	Proteobacteria(100)	Alphaproteobacteria(100)	Rhizobiales(100)	Rhizobiaceae(100)	Rhizobium(100)
10185	310.394	0.303539	0.172353	1.76114	0.0782142	0.327628	6440	Acidobacteria(100)	Acidobacteria_Gp6(99)	Gp6(99)
7429	44.1713	-0.457485	0.259636	-1.76202	0.0780656	0.327628	869	Proteobacteria(100)	Alphaproteobacteria(100)	Rhizobiales(100)
5981	41.5951	-0.43305	0.246248	-1.7586	0.0786459	0.328221	867	Actinobacteria(95)	Actinobacteria(95)	Gaiellales(87)	Gaiellaceae(87)	Gaiella(87)
11994	489.71	0.281835	0.160538	1.75557	0.0791622	0.329161	10134	Acidobacteria(100)	Acidobacteria_Gp6(100)	Gp6(100)
14096	133.868	0.353352	0.202034	1.74897	0.0802957	0.330885	2587	Acidobacteria(100)	Acidobacteria_Gp6(100)	Gp6(100)
12543	58.844	-0.423014	0.241991	-1.74806	0.0804544	0.330885	1101	Acidobacteria(100)	Acidobacteria_Gp16(100)	Gp16(100)
11729	51.6234	-0.475919	0.271798	-1.75101	0.0799447	0.330885	985	Actinobacteria(100)	Actinobacteria(100)	Gaiellales(85)	Gaiellaceae(85)	Gaiella(85)
7046	102.044	0.37088	0.212578	1.74468	0.0810409	0.332089	2211	Bacteroidetes(100)	Sphingobacteriia(100)	Sphingobacteriales(100)	Chitinophagaceae(100)	Terrimonas(100)
13023	1176.96	-0.30332	0.174363	-1.73959	0.0819307	0.334523	24250	Verrucomicrobia(100)	Spartobacteria(100)
5650	90.6971	0.368989	0.212567	1.73587	0.0825871	0.334826	2005	Acidobacteria(100)	Acidobacteria_Gp4(100)
1775	54.2992	0.422419	0.244111	1.73043	0.0835528	0.334826	1225	Gemmatimonadetes(83)	Gemmatimonadetes(83)	Gemmatimonadales(83)	Gemmatimonadaceae(83)	Gemmatimonas(83)
9992	73.9629	-0.417223	0.241538	-1.72736	0.084103	0.334826	1554	Actinobacteria(100)	Actinobacteria(100)	Actinomycetales(100)	Micromonosporaceae(100)
11988	1832.89	0.251325	0.145543	1.72681	0.0842026	0.334826	38711	Acidobacteria(100)	Acidobacteria_Gp6(100)	Gp6(100)
13699	129.221	-0.385107	0.223169	-1.72563	0.0844134	0.334826	2713	Actinobacteria(98)	Actinobacteria(98)	Gaiellales(96)	Gaiellaceae(96)	Gaiella(96)
6911	126.669	0.396355	0.229848	1.72442	0.0846315	0.334826	2583	Bacteroidetes(100)
6551	70.5932	0.359264	0.208941	1.71945	0.085532	0.334826	1363	Acidobacteria(100)	Acidobacteria_Gp1(100)	Gp1(97)
7723	91.9792	-0.363904	0.211773	-1.71837	0.08573	0.334826	1810	Proteobacteria(100)	Alphaproteobacteria(100)	Rhizobiales(100)	Hyphomicrobiaceae(99)	Pedomicrobium(81)
9815	521.218	-0.289858	0.168683	-1.71836	0.0857304	0.334826	11137	Verrucomicrobia(100)	Spartobacteria(100)
10793	242.033	-0.34546	0.201279	-1.71633	0.0861023	0.334826	4922	Acidobacteria(100)	Acidobacteria_Gp6(100)	Gp6(100)
12522	46.8417	-0.422684	0.245114	-1.72444	0.0846285	0.334826	892	Acidobacteria(100)	Acidobacteria_Gp16(100)	Gp16(100)
2145	44.1396	-0.398765	0.231594	-1.72183	0.085101	0.334826	962	Proteobacteria(100)	Betaproteobacteria(100)
6652	30.0291	0.47937	0.279139	1.71732	0.0859212	0.334826	682	Bacteroidetes(100)	Sphingobacteriia(80)	Sphingobacteriales(80)	Chitinophagaceae(76)
11376	36.6707	-0.437342	0.254851	-1.71607	0.0861494	0.334826	752	Actinobacteria(100)	Actinobacteria(100)	Solirubrobacterales(100)	Solirubrobacteraceae(100)	Solirubrobacter(100)
3997	96.768	-0.394168	0.230307	-1.71149	0.0869905	0.336079	1573	unclassified
5482	80.9958	-0.41924	0.24507	-1.71069	0.0871379	0.336079	1363	Acidobacteria(100)	Acidobacteria_Gp17(100)	Gp17(100)
11299	57.0929	-0.419082	0.245271	-1.70865	0.0875163	0.336079	1187	unclassified
14156	37.1119	0.434223	0.254248	1.70787	0.0876606	0.336079	699	Acidobacteria(100)	Acidobacteria_Gp4(100)	Gp4(100)
4427	60.2253	0.434754	0.255114	1.70416	0.0883514	0.337262	1400	Proteobacteria(100)	Gammaproteobacteria(99)
1771	27.6517	0.462492	0.271573	1.70301	0.0885655	0.337262	564	Gemmatimonadetes(100)	Gemmatimonadetes(100)	Gemmatimonadales(100)	Gemmatimonadaceae(100)	Gemmatimonas(100)
7485	122.093	-0.371555	0.21876	-1.69846	0.0894215	0.338748	2301	Proteobacteria(100)	Alphaproteobacteria(100)	Rhizobiales(100)
3274	57.105	-0.433628	0.255413	-1.69775	0.0895547	0.338748	1109	Actinobacteria(99)	Actinobacteria(99)	Solirubrobacterales(99)
8648	46.7916	0.424459	0.251157	1.69001	0.0910252	0.343163	1068	Acidobacteria(100)	Acidobacteria_Gp6(100)	Gp6(100)
10113	66.9357	-0.416729	0.247025	-1.68699	0.091605	0.344201	1495	Actinobacteria(100)	Actinobacteria(100)	Actinomycetales(100)	Nocardioidaceae(100)	Kribbella(100)
802	65.3917	0.40742	0.241988	1.68364	0.0922517	0.345483	1338	Bacteroidetes(100)	Flavobacteriia(100)	Flavobacteriales(100)	Flavobacteriaceae(100)	Flavobacterium(98)
7968	26.8593	-0.45863	0.273843	-1.67479	0.0939747	0.350774	548	Acidobacteria(100)	Acidobacteria_Gp16(100)	Gp16(100)
3325	45.6875	-0.418878	0.250859	-1.66977	0.0949641	0.352356	888	Actinobacteria(82)	Actinobacteria(82)
4011	32.2661	0.43972	0.263387	1.66948	0.0950216	0.352356	678	unclassified
4412	152.432	0.309165	0.185598	1.66577	0.0957583	0.353928	3325	Acidobacteria(100)	Acidobacteria_Gp6(100)	Gp6(100)
11313	228.357	0.386585	0.233372	1.65652	0.0976174	0.356434	4586	Acidobacteria(100)	Acidobacteria_Gp4(100)	Gp4(100)
8710	152.519	-0.347408	0.210207	-1.65269	0.0983935	0.356434	3039	Acidobacteria(87)	Acidobacteria_Gp6(87)	Gp6(87)
7979	230.242	0.383792	0.232342	1.65184	0.0985676	0.356434	5123	unclassified
11110	84.9629	0.392307	0.237568	1.65135	0.0986674	0.356434	2017	Bacteroidetes(100)	Sphingobacteriia(100)	Sphingobacteriales(100)	Chitinophagaceae(100)	Flavisolibacter(81)
798	75.0426	0.372341	0.225671	1.64993	0.0989577	0.356434	1766	Bacteroidetes(100)	Flavobacteriia(100)	Flavobacteriales(100)	Flavobacteriaceae(100)	Flavobacterium(100)
7708	45.9082	-0.414205	0.250061	-1.65642	0.0976374	0.356434	932	Actinobacteria(96)	Actinobacteria(89)
9953	43.1277	-0.392953	0.237414	-1.65514	0.0978962	0.356434	920	Actinobacteria(100)	Actinobacteria(100)	Actinomycetales(100)	Nocardioidaceae(100)
3158	33.1684	0.413918	0.250224	1.65419	0.098089	0.356434	757	candidate_division_WPS-2(91)
3676	69.8758	-0.350627	0.213319	-1.64368	0.100243	0.359918	1541	Planctomycetes(100)	Planctomycetia(100)	Planctomycetales(100)	Planctomycetaceae(100)	Zavarzinella(84)
9402	68.9935	-0.345702	0.21059	-1.64159	0.100676	0.360327	1510	Actinobacteria(100)	Actinobacteria(100)	Actinomycetales(100)	Mycobacteriaceae(100)	Mycobacterium(100)
4895	93.9082	0.339057	0.207231	1.63613	0.101812	0.362453	2077	Verrucomicrobia(99)	Subdivision3(98)
13628	153.698	-0.323507	0.197784	-1.63566	0.101911	0.362453	2999	Actinobacteria(99)	Actinobacteria(99)	Gaiellales(98)	Gaiellaceae(98)	Gaiella(98)
8695	93.2397	0.377117	0.231534	1.62877	0.103361	0.366458	1868	Proteobacteria(100)	Betaproteobacteria(98)
1909	88.835	0.364158	0.224519	1.62195	0.104815	0.367256	1774	Proteobacteria(95)	Gammaproteobacteria(94)
13978	235.148	-0.317591	0.195976	-1.62056	0.105112	0.367256	4943	Acidobacteria(100)	Acidobacteria_Gp6(100)	Gp6(100)
4218	121.649	-0.335029	0.2068	-1.62007	0.105218	0.367256	2631	Actinobacteria(100)	Actinobacteria(100)	Actinomycetales(100)	Nocardioidaceae(100)	Marmoricola(99)
12740	55.6212	0.393602	0.243118	1.61898	0.105453	0.367256	1320	unclassified
1304	272.499	-0.315193	0.194732	-1.6186	0.105534	0.367256	5659	Proteobacteria(100)	Alphaproteobacteria(100)	Rhizobiales(100)	Methylobacteriaceae(100)	Microvirga(100)
1627	49.0039	0.398321	0.24608	1.61867	0.105519	0.367256	1030	Bacteroidetes(100)
13084	76.98	0.388181	0.240173	1.61625	0.10604	0.367883	1687	Verrucomicrobia(100)	Spartobacteria(100)
10582	72.622	0.378237	0.234972	1.60971	0.107461	0.370543	1507	Acidobacteria(100)	Acidobacteria_Gp4(100)	Gp4(95)
11463	40.2963	-0.422558	0.262467	-1.60995	0.107409	0.370543	817	Actinobacteria(99)	Actinobacteria(93)	Gaiellales(91)	Gaiellaceae(91)	Gaiella(91)
6527	64.1382	-0.369887	0.230899	-1.60194	0.109168	0.371342	1252	Proteobacteria(100)	Alphaproteobacteria(100)
5210	134.813	0.334929	0.209376	1.59965	0.109677	0.371342	2916	Proteobacteria(96)	Gammaproteobacteria(95)
11708	181.731	-0.310077	0.194095	-1.59756	0.110142	0.371342	3928	Actinobacteria(97)	Actinobacteria(97)	Gaiellales(86)	Gaiellaceae(86)	Gaiella(86)
13922	96.3385	-0.344961	0.216266	-1.59507	0.110696	0.371342	1946	Acidobacteria(100)	Acidobacteria_Gp6(100)	Gp6(100)
7001	236.867	0.273752	0.17168	1.59455	0.110813	0.371342	5110	Proteobacteria(100)	Alphaproteobacteria(100)	Sphingomonadales(91)	Sphingomonadaceae(89)	Sphingomonas(83)
6490	121.34	0.343116	0.215548	1.59183	0.111422	0.371342	2836	Acidobacteria(100)	Acidobacteria_Gp1(100)	Gp1(100)
13065	1870.1	-0.243556	0.153049	-1.59136	0.111529	0.371342	39016	Verrucomicrobia(100)	Spartobacteria(100)
9748	64.8784	0.370532	0.233353	1.58786	0.112319	0.371342	1320	Proteobacteria(80)
8586	230.438	0.272636	0.172166	1.58356	0.113294	0.371342	5047	Acidobacteria(100)	Acidobacteria_Gp6(100)	Gp6(100)
10833	83.226	0.395591	0.250435	1.57961	0.114195	0.371342	1621	Acidobacteria(100)	Acidobacteria_Gp6(100)	Gp6(100)
12811	62.4995	-0.358653	0.227543	-1.5762	0.11498	0.371342	1243	Actinobacteria(97)	Actinobacteria(78)	Solirubrobacterales(76)
3978	127.419	0.30637	0.194874	1.57214	0.115918	0.371342	2940	Verrucomicrobia(100)	Spartobacteria(100)
2673	139.034	0.316255	0.201331	1.57082	0.116225	0.371342	3030	Acidobacteria(100)	Acidobacteria_Gp6(100)	Gp6(100)
6007	55.3949	-0.390887	0.249115	-1.5691	0.116624	0.371342	1131	Actinobacteria(99)	Actinobacteria(99)	Gaiellales(97)	Gaiellaceae(97)	Gaiella(97)
13214	100.77	0.39513	0.252201	1.56672	0.117179	0.371342	2285	Acidobacteria(100)	Acidobacteria_Gp4(100)	Gp4(100)
9847	554.693	-0.276564	0.176633	-1.56575	0.117406	0.371342	11598	Verrucomicrobia(100)	Spartobacteria(100)
13977	102.159	0.375375	0.240128	1.56323	0.117999	0.371342	2172	Acidobacteria(100)	Acidobacteria_Gp6(100)	Gp6(100)
11996	144.663	0.297842	0.190609	1.56258	0.118151	0.371342	3241	Proteobacteria(100)	Betaproteobacteria(100)	Burkholderiales(100)	Oxalobacteraceae(100)	Massilia(99)
10105	69.8244	-0.395129	0.253129	-1.56098	0.118528	0.371342	1458	Actinobacteria(100)	Actinobacteria(100)	Actinomycetales(100)	Pseudonocardiaceae(100)	Pseudonocardia(100)
8004	103.261	-0.319707	0.205038	-1.55926	0.118935	0.371342	2164	Acidobacteria(100)	Acidobacteria_Gp16(100)	Gp16(100)
3633	194.914	0.298817	0.191793	1.55801	0.11923	0.371342	3892	Acidobacteria(100)	Acidobacteria_Gp6(100)	Gp6(100)
13322	55.9543	0.422524	0.271272	1.55756	0.119337	0.371342	1174	Acidobacteria(100)	Acidobacteria_Gp4(100)	Gp4(100)
9205	186.111	0.310298	0.199315	1.55682	0.119513	0.371342	4073	unclassified
9974	46.7142	-0.425679	0.26489	-1.607	0.108054	0.371342	799	Actinobacteria(100)	Actinobacteria(100)	Actinomycetales(100)	Micromonosporaceae(98)
10343	48.7253	0.388648	0.243558	1.59571	0.110554	0.371342	1086	Verrucomicrobia(99)	Subdivision3(99)
4253	43.869	-0.413207	0.259319	-1.59343	0.111064	0.371342	869	Actinobacteria(99)	Actinobacteria(99)	Actinomycetales(99)
3371	41.4454	-0.411765	0.259609	-1.5861	0.112716	0.371342	915	Actinobacteria(100)	Actinobacteria(98)	Solirubrobacterales(98)	Solirubrobacteraceae(97)	Solirubrobacter(97)
13515	35.795	0.396758	0.250847	1.58167	0.113725	0.371342	897	Bacteroidetes(100)	Sphingobacteriia(100)	Sphingobacteriales(100)	Chitinophagaceae(100)	Terrimonas(100)
801	39.2377	0.396989	0.251181	1.58049	0.113994	0.371342	844	Bacteroidetes(100)	Flavobacteriia(100)	Flavobacteriales(100)	Flavobacteriaceae(100)	Flavobacterium(86)
4706	28.6698	0.436114	0.27596	1.58035	0.114026	0.371342	621	Proteobacteria(100)	Betaproteobacteria(97)
6207	32.4001	-0.424287	0.269116	-1.5766	0.114889	0.371342	738	unclassified
8691	36.3922	0.418564	0.266417	1.57108	0.116163	0.371342	840	Proteobacteria(98)	Betaproteobacteria(93)
4776	27.5586	0.43784	0.27895	1.5696	0.116508	0.371342	651	Verrucomicrobia(89)	Subdivision3(77)
4006	41.2563	-0.37456	0.238671	-1.56936	0.116565	0.371342	828	Proteobacteria(77)
8002	26.5926	-0.428546	0.274293	-1.56236	0.118202	0.371342	582	Acidobacteria(100)	Acidobacteria_Gp16(100)	Gp16(100)
9455	46.7781	-0.376212	0.24157	-1.55736	0.119384	0.371342	938	Actinobacteria(100)	Actinobacteria(100)	Actinomycetales(100)	Geodermatophilaceae(99)
13620	92.9719	-0.308367	0.198897	-1.55039	0.121048	0.374169	1910	Actinobacteria(98)	Actinobacteria(98)	Gaiellales(98)	Gaiellaceae(98)	Gaiella(98)
4981	98.4048	0.316948	0.204451	1.55024	0.121085	0.374169	2256	unclassified
5486	47.0905	-0.423566	0.273523	-1.54856	0.121488	0.374391	939	Acidobacteria(100)	Acidobacteria_Gp17(100)	Gp17(100)
8879	58.1552	0.372037	0.240576	1.54644	0.121997	0.374579	1252	unclassified
10322	36.4157	-0.392479	0.25394	-1.54556	0.122211	0.374579	783	unclassified
6263	33.3918	0.423532	0.274597	1.54238	0.122982	0.375462	744	unclassified
6198	32.9968	0.431155	0.279675	1.54163	0.123163	0.375462	862	unclassified
13584	343.678	0.328282	0.213493	1.53767	0.124129	0.376678	6780	Acidobacteria(100)	Acidobacteria_Gp4(100)	Gp4(100)
12322	77.4179	0.323384	0.210686	1.53491	0.124805	0.376678	1712	Bacteroidetes(100)	Sphingobacteriia(100)	Sphingobacteriales(100)	Chitinophagaceae(100)
13621	55.1163	-0.351247	0.228879	-1.53464	0.124871	0.376678	1051	Actinobacteria(100)	Actinobacteria(100)	Gaiellales(98)	Gaiellaceae(98)	Gaiella(98)
10545	26.9764	-0.431026	0.281055	-1.5336	0.125127	0.376678	666	Acidobacteria(100)	Acidobacteria_Gp4(100)	Gp4(100)
12788	38.768	-0.379484	0.247512	-1.5332	0.125227	0.376678	827	Actinobacteria(99)	Actinobacteria(89)	Solirubrobacterales(89)	Solirubrobacteraceae(74)	Solirubrobacter(74)
12876	68.8258	0.378266	0.247711	1.52705	0.126749	0.380244	1518	candidate_division_WPS-2(97)
7227	66.0881	-0.382833	0.251135	-1.52441	0.127406	0.381205	1495	Acidobacteria(100)	Acidobacteria_Gp3(100)	Gp3(100)
10006	67.1632	-0.377465	0.247871	-1.52283	0.127802	0.381381	1460	Actinobacteria(100)	Actinobacteria(100)	Actinomycetales(100)	Micromonosporaceae(98)
595	84.4628	-0.34193	0.225335	-1.51743	0.129159	0.382614	1899	Bacteroidetes(100)	Sphingobacteriia(99)	Sphingobacteriales(99)	Chitinophagaceae(99)
13529	76.0435	0.392966	0.258997	1.51726	0.129201	0.382614	1661	Bacteroidetes(100)	Sphingobacteriia(100)	Sphingobacteriales(100)	Chitinophagaceae(100)	Terrimonas(100)
9927	52.0577	0.370021	0.243894	1.51714	0.129231	0.382614	1193	Acidobacteria(100)	Acidobacteria_Gp5(100)	Gp5(100)
1417	69.4042	-0.389767	0.257426	-1.51409	0.130002	0.383708	1489	Acidobacteria(98)	Acidobacteria_Gp7(91)	Gp7(91)
4537	34.5178	0.388192	0.25657	1.513	0.130279	0.383708	786	unclassified
12258	61.6011	0.402745	0.266571	1.51083	0.130831	0.384334	1294	Proteobacteria(100)	Alphaproteobacteria(100)	Sphingomonadales(100)	Sphingomonadaceae(100)	Sphingomonas(77)
10645	45.3952	-0.414101	0.274786	-1.50699	0.131812	0.385678	921	Acidobacteria(100)	Acidobacteria_Gp4(100)	Gp4(100)
12204	47.7388	0.380677	0.252951	1.50494	0.132339	0.385678	1089	Acidobacteria(100)	Acidobacteria_Gp1(100)	Gp1(100)
10349	47.2679	-0.398964	0.265141	-1.50472	0.132396	0.385678	906	Acidobacteria(100)	Acidobacteria_Gp5(100)	Gp5(100)
12587	40.2199	-0.425945	0.28326	-1.50372	0.132653	0.385678	840	Chloroflexi(80)
3969	190.559	0.283149	0.188815	1.49961	0.133715	0.385722	4268	Verrucomicrobia(97)	Spartobacteria(83)
11162	57.4006	0.365849	0.244066	1.49898	0.13388	0.385722	1176	Bacteroidetes(100)	Sphingobacteriia(100)	Sphingobacteriales(100)	Chitinophagaceae(100)	Terrimonas(92)
8095	86.3803	-0.326054	0.217767	-1.49726	0.134325	0.385722	1701	Acidobacteria(100)	Acidobacteria_Gp6(99)	Gp6(99)
9005	24.8136	0.408102	0.272044	1.50013	0.13358	0.385722	586	candidate_division_WPS-2(81)
13386	27.4937	-0.410041	0.273894	-1.49708	0.134373	0.385722	607	Acidobacteria(100)	Acidobacteria_Gp6(100)	Gp6(100)
5379	69.7162	0.349997	0.235316	1.48735	0.136922	0.391047	1552	Acidobacteria(100)	Acidobacteria_Gp6(100)	Gp6(100)
7314	66.8193	-0.34742	0.234598	-1.48092	0.138629	0.391047	1360	Proteobacteria(100)	Alphaproteobacteria(100)	Rhizobiales(100)
1629	431.559	-0.296599	0.200323	-1.4806	0.138713	0.391047	8680	Proteobacteria(100)	Alphaproteobacteria(100)	Rhizobiales(93)
12483	27.9866	0.423071	0.285156	1.48365	0.137903	0.391047	601	Proteobacteria(100)	Gammaproteobacteria(100)	Xanthomonadales(100)	Xanthomonadaceae(100)	Lysobacter(100)
13388	51.7863	-0.353168	0.238138	-1.48304	0.138064	0.391047	1033	Acidobacteria(100)	Acidobacteria_Gp6(100)	Gp6(100)
3850	29.8852	0.394869	0.266705	1.48054	0.138728	0.391047	643	Proteobacteria(100)	Alphaproteobacteria(100)	Rhodospirillales(100)	Rhodospirillaceae(100)	Dongia(98)
11161	39.6115	0.372875	0.251891	1.4803	0.138793	0.391047	773	Bacteroidetes(100)	Sphingobacteriia(100)	Sphingobacteriales(100)	Chitinophagaceae(100)	Terrimonas(87)
6492	39.6297	-0.38999	0.263587	-1.47955	0.138994	0.391047	883	Acidobacteria(100)	Acidobacteria_Gp1(100)	Gp1(100)
4504	81.1629	-0.328572	0.222803	-1.47472	0.140288	0.392823	1657	unclassified
11531	55.7725	-0.376713	0.257453	-1.46323	0.143405	0.392823	1003	Actinobacteria(100)	Actinobacteria(100)	Gaiellales(100)	Gaiellaceae(100)	Gaiella(100)
8392	80.2138	-0.319344	0.218265	-1.4631	0.14344	0.392823	1609	Proteobacteria(99)	Betaproteobacteria(99)
12696	88.9546	0.338216	0.231303	1.46222	0.143681	0.392823	1998	Acidobacteria(100)	Acidobacteria_Gp6(100)	Gp6(100)
10881	140.679	-0.285162	0.195482	-1.45876	0.144631	0.392823	2621	Acidobacteria(100)	Acidobacteria_Gp6(100)	Gp6(100)
13271	197.484	0.346155	0.237598	1.4569	0.145144	0.392823	4228	Acidobacteria(100)	Acidobacteria_Gp4(100)	Gp4(100)
12430	57.1831	-0.391931	0.269342	-1.45514	0.14563	0.392823	1135	Acidobacteria(100)	Acidobacteria_Gp7(95)	Gp7(95)
13658	107.478	-0.295191	0.202868	-1.45508	0.145646	0.392823	2080	Actinobacteria(100)	Actinobacteria(100)	Gaiellales(100)	Gaiellaceae(100)	Gaiella(100)
6886	106.729	0.308635	0.212471	1.4526	0.146335	0.392823	2354	Bacteroidetes(100)	Sphingobacteriia(100)	Sphingobacteriales(100)	Chitinophagaceae(100)	Ferruginibacter(97)
14134	138.198	0.279343	0.19237	1.45212	0.146469	0.392823	2732	Acidobacteria(100)	Acidobacteria_Gp6(100)	Gp6(100)
12198	162.651	0.271652	0.187939	1.44543	0.148338	0.392823	3387	Acidobacteria(100)	Acidobacteria_Gp1(100)	Gp1(100)
13757	118.855	-0.300169	0.207677	-1.44536	0.148357	0.392823	2231	Acidobacteria(100)	Acidobacteria_Gp7(100)	Gp7(100)
4525	390.042	-0.253914	0.175681	-1.44531	0.14837	0.392823	7911	unclassified
12398	85.467	0.296155	0.204922	1.44521	0.148399	0.392823	1730	Proteobacteria(100)	Alphaproteobacteria(100)	Sphingomonadales(100)	Sphingomonadaceae(100)	Sphingomonas(75)
13548	60.2387	0.357655	0.247808	1.44327	0.148943	0.392823	1153	Acidobacteria(100)	Acidobacteria_Gp4(100)	Gp4(100)
10735	125.27	0.276533	0.191615	1.44317	0.148972	0.392823	2731	Acidobacteria(100)	Acidobacteria_Gp2(100)	Gp2(100)
14032	71.9187	-0.33479	0.23218	-1.44194	0.149319	0.392823	1390	Actinobacteria(97)	Actinobacteria(74)
7806	69.2515	-0.389574	0.270733	-1.43896	0.150161	0.392823	1341	Gemmatimonadetes(100)	Gemmatimonadetes(100)	Gemmatimonadales(100)	Gemmatimonadaceae(100)	Gemmatimonas(100)
12237	28.05	0.384836	0.261352	1.47248	0.140891	0.392823	547	Bacteroidetes(100)	Sphingobacteriia(100)	Sphingobacteriales(100)	Chitinophagaceae(100)
7349	25.0321	0.398665	0.270829	1.47202	0.141015	0.392823	538	Proteobacteria(100)	Alphaproteobacteria(100)	Rhizobiales(95)
6881	46.3361	0.352452	0.239571	1.47118	0.141242	0.392823	1020	Bacteroidetes(100)	Sphingobacteriia(100)	Sphingobacteriales(100)	Chitinophagaceae(100)	Ferruginibacter(95)
11841	26.8698	-0.389345	0.264807	-1.4703	0.141482	0.392823	625	Actinobacteria(98)	Actinobacteria(98)	Gaiellales(94)	Gaiellaceae(94)	Gaiella(94)
7630	34.3603	0.403089	0.274506	1.46842	0.14199	0.392823	719	Acidobacteria(99)	Acidobacteria_Gp7(96)	Gp7(96)
1936	47.1762	-0.357629	0.243707	-1.46746	0.142252	0.392823	972	unclassified
11547	33.2885	0.379855	0.259125	1.46591	0.142672	0.392823	835	Proteobacteria(98)	Deltaproteobacteria(97)	Myxococcales(88)
11499	30.4033	-0.38559	0.265359	-1.45309	0.146199	0.392823	621	Proteobacteria(71)
6493	41.1203	-0.35478	0.245124	-1.44735	0.147799	0.392823	881	Acidobacteria(100)	Acidobacteria_Gp1(100)	Gp1(99)
6943	46.7975	0.397635	0.275025	1.44581	0.14823	0.392823	1199	Bacteroidetes(100)
13732	32.5281	-0.396193	0.275251	-1.43939	0.150041	0.392823	720	Actinobacteria(100)	Actinobacteria(100)	Gaiellales(100)	Gaiellaceae(100)	Gaiella(100)
6755	52.4105	0.339461	0.235934	1.43879	0.150209	0.392823	986	Bacteroidetes(99)	Sphingobacteriia(86)	Sphingobacteriales(86)	Chitinophagaceae(85)
6374	30.4241	-0.379105	0.263606	-1.43815	0.150392	0.392823	653	Proteobacteria(98)	Betaproteobacteria(94)
8847	78.9719	-0.340528	0.23724	-1.43537	0.15118	0.393709	1730	unclassified
4967	69.7958	0.373163	0.260133	1.43451	0.151428	0.393709	1544	Acidobacteria(100)	Acidobacteria_Gp4(100)
1074	62.2587	-0.380714	0.266364	-1.4293	0.152918	0.395765	1335	Proteobacteria(100)	Alphaproteobacteria(100)	Rhizobiales(100)	Rhizobiaceae(100)	Rhizobium(99)
13117	34.3148	-0.377363	0.263913	-1.42988	0.152752	0.395765	712	Actinobacteria(100)	Actinobacteria(100)	Actinomycetales(100)	Pseudonocardiaceae(99)	Pseudonocardia(95)
12792	39.5902	-0.353989	0.248384	-1.42517	0.154109	0.397936	734	Actinobacteria(100)	Actinobacteria(99)	Solirubrobacterales(99)	Conexibacteraceae(82)	Conexibacter(82)
14121	80.1574	-0.338912	0.238349	-1.42191	0.155051	0.398219	1544	Acidobacteria(100)	Acidobacteria_Gp6(100)	Gp6(100)
8969	66.3543	-0.331535	0.233301	-1.42106	0.1553	0.398219	1454	candidate_division_WPS-2(93)
8507	58.8989	-0.329595	0.23212	-1.41993	0.155627	0.398219	1183	Actinobacteria(100)	Actinobacteria(100)	Actinomycetales(100)	Streptomycetaceae(100)	Streptomyces(91)
13064	41.8959	0.346037	0.243601	1.42051	0.15546	0.398219	998	Verrucomicrobia(94)	Verrucomicrobiae(89)	Verrucomicrobiales(89)	Verrucomicrobiaceae(89)
5806	38.6269	-0.371664	0.262409	-1.41635	0.156672	0.399988	901	Proteobacteria(100)	Deltaproteobacteria(100)	Myxococcales(100)	Polyangiaceae(97)
3275	112.25	-0.310199	0.21999	-1.41006	0.158522	0.403578	2293	Actinobacteria(97)	Actinobacteria(97)	Solirubrobacterales(90)
13302	121.121	0.308904	0.219401	1.40794	0.159149	0.403578	2694	Acidobacteria(100)	Acidobacteria_Gp4(100)	Gp4(100)
11898	43.9627	0.393281	0.279324	1.40797	0.15914	0.403578	949	Verrucomicrobia(76)
1277	377.394	-0.269573	0.19167	-1.40645	0.159591	0.403795	7730	Proteobacteria(100)	Alphaproteobacteria(100)	Rhizobiales(100)
7844	31.4826	-0.379417	0.270178	-1.40432	0.160223	0.404489	605	Proteobacteria(96)	Gammaproteobacteria(96)
14171	447.362	0.237802	0.170377	1.39574	0.162793	0.407332	9913	Acidobacteria(100)	Acidobacteria_Gp6(100)	Gp6(100)
10734	113.642	-0.323887	0.232489	-1.39313	0.163581	0.407332	2207	Acidobacteria(100)	Acidobacteria_Gp2(100)	Gp2(100)
2136	154.01	0.292476	0.210164	1.39166	0.164027	0.407332	3244	Proteobacteria(100)	Betaproteobacteria(100)	Burkholderiales(76)
9181	94.8376	-0.313447	0.225949	-1.38725	0.165366	0.407332	2023	Actinobacteria(83)	Actinobacteria(78)
10321	71.8627	-0.32031	0.230959	-1.38687	0.165483	0.407332	1511	unclassified
7389	629.647	-0.246949	0.178142	-1.38625	0.165671	0.407332	13198	Proteobacteria(100)	Alphaproteobacteria(100)	Rhizobiales(100)	Hyphomicrobiaceae(80)	Rhodoplanes(76)
13034	47.5981	-0.361179	0.258256	-1.39853	0.161954	0.407332	1131	Verrucomicrobia(100)	Spartobacteria(100)
3635	44.401	0.378934	0.271615	1.39512	0.16298	0.407332	846	Acidobacteria(100)	Acidobacteria_Gp6(100)	Gp6(100)
5478	25.6424	0.39555	0.283939	1.39308	0.163595	0.407332	631	Proteobacteria(100)	Gammaproteobacteria(97)
11871	41.2303	-0.358133	0.257156	-1.39267	0.16372	0.407332	787	unclassified
9234	36.4686	-0.367237	0.2641	-1.39052	0.16437	0.407332	685	Actinobacteria(98)	Actinobacteria(98)	Solirubrobacterales(92)
7463	44.8664	-0.352875	0.254389	-1.38715	0.165397	0.407332	819	Proteobacteria(100)	Alphaproteobacteria(100)	Rhizobiales(100)
9544	133.704	-0.26743	0.194239	-1.37681	0.16857	0.410885	2790	unclassified
7316	86.6159	-0.284276	0.206597	-1.37599	0.168824	0.410885	1664	Proteobacteria(100)	Alphaproteobacteria(100)	Rhizobiales(100)
10872	141.358	0.313753	0.228078	1.37564	0.168933	0.410885	2871	Acidobacteria(100)	Acidobacteria_Gp6(100)	Gp6(100)
14155	40.7774	0.342004	0.247822	1.38004	0.167574	0.410885	903	Acidobacteria(100)	Acidobacteria_Gp4(100)	Gp4(100)
12610	41.0919	-0.367385	0.266466	-1.37873	0.167978	0.410885	787	Proteobacteria(100)	Betaproteobacteria(93)
1533	65.4283	0.350439	0.255113	1.37366	0.169548	0.411495	1311	Proteobacteria(81)	Deltaproteobacteria(73)
4518	148.692	-0.281174	0.205491	-1.36831	0.171216	0.413081	3105	Proteobacteria(100)	Gammaproteobacteria(97)
4524	43.0604	-0.337572	0.246334	-1.37038	0.170567	0.413081	911	unclassified
14020	47.2752	-0.342089	0.250149	-1.36754	0.171456	0.413081	858	Actinobacteria(99)
553	47.5102	-0.331254	0.242342	-1.36688	0.171662	0.413081	851	Planctomycetes(100)	Planctomycetia(100)	Planctomycetales(100)	Planctomycetaceae(100)
8550	71.7988	0.302866	0.223471	1.35528	0.175329	0.41428	1564	Proteobacteria(99)	Betaproteobacteria(92)
8131	101.076	0.281241	0.207666	1.3543	0.175642	0.41428	2268	Proteobacteria(100)	Betaproteobacteria(97)
8898	91.2397	-0.349238	0.258261	-1.35227	0.17629	0.41428	1992	candidate_division_WPS-2(96)
4383	61.0476	-0.347343	0.25699	-1.35158	0.176509	0.41428	1237	unclassified
7859	290.866	-0.279181	0.206581	-1.35144	0.176556	0.41428	5550	Proteobacteria(100)	Deltaproteobacteria(100)	Myxococcales(100)	Myxococcaceae(89)	Corallococcus(84)
8168	50.8378	0.33008	0.242016	1.36388	0.172606	0.41428	1077	Proteobacteria(100)	Betaproteobacteria(99)
7738	47.9754	-0.359665	0.264129	-1.3617	0.173292	0.41428	988	Proteobacteria(100)	Alphaproteobacteria(100)	Rhizobiales(100)	Xanthobacteraceae(100)	Labrys(100)
6209	30.7487	0.383278	0.281731	1.36044	0.173692	0.41428	626	Acidobacteria(100)	Acidobacteria_Gp10(100)	Gp10(100)
6851	43.2921	0.334065	0.246213	1.35682	0.17484	0.41428	977	Proteobacteria(100)	Alphaproteobacteria(100)	Rhizobiales(100)
4709	46.8111	0.359021	0.264993	1.35483	0.175471	0.41428	2567	Proteobacteria(100)	Betaproteobacteria(100)	Burkholderiales(100)	Comamonadaceae(98)
7981	45.38	0.383936	0.283743	1.35311	0.176019	0.41428	1092	unclassified
13833	41.0944	-0.345635	0.255558	-1.35247	0.176225	0.41428	758	Acidobacteria(100)	Acidobacteria_Gp6(100)	Gp6(100)
12642	97.3731	0.319037	0.237365	1.34407	0.178924	0.417032	2075	Acidobacteria(100)	Acidobacteria_Gp6(100)	Gp6(100)
11302	59.773	-0.328748	0.244809	-1.34287	0.179313	0.417032	1264	Acidobacteria(78)	Acidobacteria_Gp16(78)	Gp16(78)
12715	316.71	-0.252417	0.18808	-1.34207	0.179572	0.417032	6369	unclassified
7597	45.5711	-0.339016	0.25217	-1.34439	0.178822	0.417032	836	Proteobacteria(100)	Alphaproteobacteria(99)	Rhizobiales(97)
4229	39.9718	-0.344142	0.256312	-1.34267	0.17938	0.417032	871	Actinobacteria(100)	Actinobacteria(100)	Acidimicrobiales(100)	Acidimicrobiaceae(100)	Ilumatobacter(100)
13986	158.663	-0.265897	0.19913	-1.3353	0.18178	0.420664	3343	Acidobacteria(100)	Acidobacteria_Gp6(100)	Gp6(100)
11047	100.846	0.3095	0.231837	1.33499	0.18188	0.420664	2226	Acidobacteria(100)	Acidobacteria_Gp6(100)	Gp6(100)
12102	1363.53	0.203199	0.1526	1.33158	0.182998	0.422387	30179	Acidobacteria(100)	Acidobacteria_Gp6(100)	Gp6(100)
9602	37.3484	-0.354067	0.26645	-1.32883	0.183903	0.423611	675	Actinobacteria(99)	Actinobacteria(99)	Actinomycetales(99)	Thermomonosporaceae(80)	Actinoallomurus(76)
7022	61.9598	0.336314	0.255087	1.31843	0.187361	0.425468	1230	Bacteroidetes(100)	Sphingobacteriia(98)	Sphingobacteriales(98)	Chitinophagaceae(98)
10594	315.055	0.241362	0.183362	1.31631	0.18807	0.425468	6990	Acidobacteria(100)	Acidobacteria_Gp4(100)	Gp4(100)
14001	72.528	-0.308761	0.234687	-1.31563	0.188298	0.425468	1378	Proteobacteria(100)	Alphaproteobacteria(100)	Rhizobiales(100)
8628	92.4072	0.288691	0.219459	1.31547	0.188353	0.425468	1764	Proteobacteria(100)	Betaproteobacteria(79)
10592	198.183	0.289414	0.220129	1.31475	0.188595	0.425468	4485	Acidobacteria(100)	Acidobacteria_Gp4(100)	Gp4(100)
9902	61.6448	-0.293204	0.223303	-1.31303	0.189174	0.425468	1299	Verrucomicrobia(100)	Spartobacteria(100)
13270	1025.7	0.24253	0.184731	1.31288	0.189224	0.425468	22504	Acidobacteria(100)	Acidobacteria_Gp4(100)	Gp4(100)
12968	24.5611	0.356532	0.269579	1.32255	0.185985	0.425468	625	Verrucomicrobia(97)	Spartobacteria(97)
896	27.2068	0.376157	0.284457	1.32237	0.186045	0.425468	630	Bacteroidetes(100)
11027	47.3198	0.35394	0.26777	1.32181	0.186232	0.425468	1073	Acidobacteria(100)	Acidobacteria_Gp6(100)	Gp6(100)
7026	31.6514	0.344013	0.261767	1.3142	0.18878	0.425468	704	Bacteroidetes(100)	Sphingobacteriia(100)	Sphingobacteriales(100)	Chitinophagaceae(100)
11048	46.8834	0.312106	0.237567	1.31376	0.188927	0.425468	1144	Acidobacteria(100)	Acidobacteria_Gp6(100)	Gp6(100)
5584	67.4874	0.307585	0.234788	1.31005	0.190178	0.425921	1482	Bacteroidetes(100)	Sphingobacteriia(100)	Sphingobacteriales(100)	Chitinophagaceae(100)	Terrimonas(93)
1747	40.0678	0.313088	0.23879	1.31114	0.189809	0.425921	752	Gemmatimonadetes(89)	Gemmatimonadetes(89)	Gemmatimonadales(89)	Gemmatimonadaceae(89)	Gemmatimonas(89)
9223	61.227	-0.365208	0.279159	-1.30824	0.190792	0.426451	1264	Actinobacteria(100)	Actinobacteria(100)	Actinomycetales(100)	Streptosporangiaceae(100)
10907	184.336	-0.319337	0.244613	-1.30548	0.19173	0.427703	3530	Acidobacteria(100)	Acidobacteria_Gp6(100)	Gp6(100)
12846	96.1352	0.275477	0.211562	1.30211	0.19288	0.428691	1995	candidate_division_WPS-2(100)
14149	30.3335	-0.363111	0.278978	-1.30158	0.193062	0.428691	615	Acidobacteria(100)	Acidobacteria_Gp6(100)	Gp6(100)
1640	48.7547	-0.352878	0.27127	-1.30084	0.193314	0.428691	940	Proteobacteria(100)	Alphaproteobacteria(100)	Rhizobiales(92)
8510	41.882	-0.344645	0.265354	-1.29881	0.194008	0.428691	927	Actinobacteria(100)	Actinobacteria(100)	Actinomycetales(100)	Streptomycetaceae(99)	Streptomyces(99)
11585	43.3277	-0.333609	0.256892	-1.29864	0.194068	0.428691	889	Actinobacteria(100)	Actinobacteria(100)	Acidimicrobiales(95)
11231	32.9341	0.336121	0.259072	1.2974	0.194492	0.428789	684	Acidobacteria(100)	Acidobacteria_Gp4(100)	Gp4(76)
13678	108.367	-0.271846	0.210014	-1.29442	0.195522	0.430221	2169	Actinobacteria(100)	Actinobacteria(100)	Gaiellales(96)	Gaiellaceae(96)	Gaiella(96)
11799	65.2421	-0.304385	0.235654	-1.29166	0.196476	0.431481	1284	Actinobacteria(99)	Actinobacteria(99)	Gaiellales(96)	Gaiellaceae(96)	Gaiella(96)
11671	111.754	-0.317599	0.247139	-1.2851	0.198756	0.434095	2435	Actinobacteria(99)	Actinobacteria(99)	Gaiellales(98)	Gaiellaceae(98)	Gaiella(98)
485	317	0.216275	0.168561	1.28307	0.199468	0.434095	6961	Proteobacteria(100)	Alphaproteobacteria(100)	Sphingomonadales(100)	Sphingomonadaceae(100)	Sphingomonas(96)
11468	29.3464	-0.363433	0.282919	-1.28458	0.198938	0.434095	572	Actinobacteria(96)	Actinobacteria(96)	Gaiellales(92)	Gaiellaceae(92)	Gaiella(92)
11382	42.4618	-0.331387	0.25827	-1.2831	0.199457	0.434095	800	Actinobacteria(100)	Actinobacteria(99)	Solirubrobacterales(99)	Solirubrobacteraceae(98)	Solirubrobacter(98)
9714	28.2178	0.358853	0.279757	1.28273	0.199585	0.434095	660	Verrucomicrobia(91)	Spartobacteria(75)
10689	40.7541	0.31274	0.245068	1.27614	0.201907	0.438302	988	unclassified
8180	45.1766	0.315901	0.247934	1.27413	0.202617	0.438906	996	Proteobacteria(100)	Betaproteobacteria(100)	Rhodocyclales(72)	Rhodocyclaceae(72)
8183	32.2009	-0.336497	0.264301	-1.27316	0.202962	0.438906	696	Proteobacteria(100)	Betaproteobacteria(100)	Rhodocyclales(73)	Rhodocyclaceae(73)
8302	111.998	0.267873	0.210916	1.27005	0.204068	0.440456	2427	Proteobacteria(100)	Betaproteobacteria(100)
1923	71.0692	-0.357208	0.281818	-1.26751	0.204971	0.441006	1494	Acidobacteria(99)	Acidobacteria_Gp16(99)	Gp16(99)
7846	31.2558	-0.342233	0.270081	-1.26715	0.205102	0.441006	589	Proteobacteria(97)	Gammaproteobacteria(97)
12725	35.9153	0.323848	0.25658	1.26217	0.206887	0.443999	821	unclassified
11894	94.7609	-0.316765	0.253529	-1.24942	0.211511	0.453062	1853	Acidobacteria(100)	Acidobacteria_Gp7(100)	Gp7(100)
3457	42.1341	0.338277	0.271654	1.24525	0.21304	0.455475	1026	Proteobacteria(71)
7002	446.698	0.193276	0.155767	1.2408	0.214678	0.458111	9359	Proteobacteria(100)	Alphaproteobacteria(100)	Sphingomonadales(94)	Sphingomonadaceae(94)	Sphingomonas(90)
10947	91.5493	-0.251566	0.203018	-1.23913	0.215297	0.458568	1719	Acidobacteria(100)	Acidobacteria_Gp6(100)	Gp6(100)
13638	222.344	-0.228906	0.185384	-1.23477	0.216918	0.459181	4783	Actinobacteria(99)	Actinobacteria(99)	Gaiellales(93)	Gaiellaceae(93)	Gaiella(93)
9550	84.9409	-0.25538	0.206836	-1.2347	0.216943	0.459181	1641	unclassified
7614	528.492	-0.349415	0.283491	-1.23255	0.217746	0.459181	9712	Acidobacteria(100)	Acidobacteria_Gp7(99)	Gp7(99)
12741	184.808	0.232295	0.188569	1.23188	0.217993	0.459181	3947	unclassified
12461	35.3977	-0.308579	0.249605	-1.23627	0.216359	0.459181	744	Verrucomicrobia(100)	Subdivision3(100)
2392	42.4329	0.304153	0.246916	1.23181	0.218021	0.459181	898	Acidobacteria(100)	Acidobacteria_Gp3(100)	Gp3(99)
14057	35.7289	0.312404	0.254103	1.22944	0.218907	0.460189	832	Verrucomicrobia(93)
12512	115.275	0.243817	0.198694	1.2271	0.219787	0.46105	2325	Proteobacteria(100)	Gammaproteobacteria(100)	Xanthomonadales(100)	Xanthomonadaceae(100)	Arenimonas(98)
10483	72.0425	0.313591	0.255747	1.22618	0.220132	0.46105	1537	Acidobacteria(100)	Acidobacteria_Gp4(100)	Gp4(100)
13502	56.5246	0.308333	0.252331	1.22194	0.221731	0.463541	1291	Bacteroidetes(100)	Sphingobacteriia(100)	Sphingobacteriales(100)	Chitinophagaceae(100)	Flavisolibacter(96)
13538	37.2553	-0.33391	0.274975	-1.21433	0.224622	0.46872	721	Bacteroidetes(100)	Sphingobacteriia(100)	Sphingobacteriales(100)	Chitinophagaceae(100)	Terrimonas(81)
12950	32.1448	-0.319957	0.264263	-1.21075	0.22599	0.470705	680	Verrucomicrobia(100)	Spartobacteria(100)
9803	55.1543	0.28733	0.239317	1.20063	0.229897	0.471205	1149	Verrucomicrobia(100)	Spartobacteria(100)
14120	143.31	-0.236164	0.196771	-1.20019	0.230064	0.471205	3055	Acidobacteria(100)	Acidobacteria_Gp6(100)	Gp6(100)
1079	64.8822	-0.286696	0.239078	-1.19917	0.23046	0.471205	1340	Proteobacteria(100)	Alphaproteobacteria(85)	Rhizobiales(85)
2405	54.3348	-0.287793	0.24086	-1.19485	0.232144	0.471205	1146	unclassified
9846	69.371	-0.296429	0.249128	-1.18987	0.234099	0.471205	1405	Verrucomicrobia(100)	Spartobacteria(100)
338	112.522	-0.230878	0.194573	-1.18658	0.235392	0.471205	2233	Planctomycetes(100)	Planctomycetia(100)	Planctomycetales(100)	Planctomycetaceae(100)	Zavarzinella(100)
6931	87.2973	0.304239	0.256591	1.1857	0.235742	0.471205	1907	Bacteroidetes(100)
13366	60.1003	-0.289638	0.244339	-1.1854	0.235861	0.471205	1195	Acidobacteria(100)	Acidobacteria_Gp6(100)	Gp6(100)
12301	31.2271	0.338722	0.280564	1.20729	0.22732	0.471205	790	Bacteroidetes(100)	Sphingobacteriia(100)	Sphingobacteriales(100)	Chitinophagaceae(100)
14094	45.9352	-0.316929	0.262695	-1.20645	0.227643	0.471205	980	Acidobacteria(100)	Acidobacteria_Gp6(100)	Gp6(100)
14172	35.9643	0.319941	0.265694	1.20417	0.228523	0.471205	969	Acidobacteria(100)	Acidobacteria_Gp6(100)	Gp6(100)
11103	33.5893	-0.318266	0.264461	-1.20345	0.228801	0.471205	631	Acidobacteria(100)	Acidobacteria_Gp17(100)	Gp17(100)
13376	32.0668	-0.308699	0.25664	-1.20285	0.229036	0.471205	647	Acidobacteria(100)	Acidobacteria_Gp6(100)	Gp6(100)
7842	44.3338	0.310915	0.258855	1.20112	0.229705	0.471205	1074	Proteobacteria(93)	Gammaproteobacteria(90)
2940	41.6152	-0.294761	0.246165	-1.19741	0.231145	0.471205	904	Proteobacteria(100)	Alphaproteobacteria(100)	Sphingomonadales(100)	Erythrobacteraceae(98)
937	43.2175	0.29982	0.250805	1.19543	0.231919	0.471205	1054	Proteobacteria(100)	Deltaproteobacteria(99)	Myxococcales(99)	Polyangiaceae(99)	Chondromyces(89)
11195	48.6403	0.30393	0.254493	1.19426	0.232377	0.471205	957	Bacteroidetes(100)	Sphingobacteriia(97)	Sphingobacteriales(97)	Chitinophagaceae(97)
7695	53.1893	0.319206	0.26734	1.19401	0.232474	0.471205	1137	Verrucomicrobia(100)	Subdivision3(100)
11125	22.275	0.338414	0.283934	1.19188	0.233309	0.471205	533	Bacteroidetes(100)	Sphingobacteriia(100)	Sphingobacteriales(100)	Chitinophagaceae(100)	Flavisolibacter(89)
11940	44.4368	0.320673	0.269425	1.19021	0.233963	0.471205	869	Acidobacteria(100)	Acidobacteria_Gp6(100)	Gp6(100)
9521	39.0203	-0.297563	0.250484	-1.18795	0.234852	0.471205	866	unclassified
12421	30.9549	0.310846	0.261976	1.18655	0.235407	0.471205	701	Proteobacteria(100)	Alphaproteobacteria(100)	Sphingomonadales(100)	Sphingomonadaceae(100)	Sphingomonas(100)
4989	49.9187	-0.322991	0.272461	-1.18546	0.235837	0.471205	1077	Acidobacteria(100)	Acidobacteria_Gp4(100)	Gp4(100)
12622	50.7409	-0.30203	0.254993	-1.18446	0.236229	0.471205	1029	Actinobacteria(100)	Actinobacteria(100)	Actinomycetales(100)	Intrasporangiaceae(100)	Phycicoccus(75)
490	65.4584	0.265534	0.225347	1.17833	0.238663	0.473666	1379	Proteobacteria(100)	Alphaproteobacteria(100)	Sphingomonadales(100)	Sphingomonadaceae(100)	Sphingomonas(86)
7411	128.733	-0.235527	0.199964	-1.17784	0.238859	0.473666	2837	Proteobacteria(100)	Alphaproteobacteria(100)	Rhizobiales(93)
13135	126.188	-0.245269	0.208419	-1.1768	0.239274	0.473666	2715	Actinobacteria(78)	Actinobacteria(78)
1916	100.804	-0.250113	0.212664	-1.17609	0.239557	0.473666	1929	Acidobacteria(100)	Acidobacteria_Gp16(100)	Gp16(100)
3322	76.386	-0.255903	0.21792	-1.1743	0.240276	0.473666	1607	Actinobacteria(83)	Actinobacteria(83)	Acidimicrobiales(76)
12104	108.026	0.254214	0.216536	1.174	0.240395	0.473666	2280	Acidobacteria(100)	Acidobacteria_Gp6(100)	Gp6(100)
7828	29.519	0.312637	0.265401	1.17798	0.238805	0.473666	570	Gemmatimonadetes(98)	Gemmatimonadetes(98)	Gemmatimonadales(98)	Gemmatimonadaceae(98)	Gemmatimonas(98)
2574	122.445	0.234528	0.200384	1.17039	0.241844	0.474104	2628	Proteobacteria(100)	Betaproteobacteria(85)
5495	65.8927	-0.258674	0.221029	-1.17031	0.241875	0.474104	1341	Acidobacteria(98)	Acidobacteria_Gp17(97)	Gp17(97)
11622	46.5331	-0.288662	0.246246	-1.17225	0.241096	0.474104	883	Actinobacteria(96)	Actinobacteria(96)	Acidimicrobiales(84)
12721	78.1624	0.2613	0.223924	1.16692	0.243244	0.475417	1871	Verrucomicrobia(89)
9999	114.176	-0.271159	0.232444	-1.16656	0.24339	0.475417	2492	Actinobacteria(100)	Actinobacteria(100)	Actinomycetales(100)	Micromonosporaceae(100)	Dactylosporangium(100)
14052	125.436	-0.259195	0.222384	-1.16553	0.243805	0.475417	2599	Verrucomicrobia(100)	Spartobacteria(100)
2149	31.4729	0.30861	0.265521	1.16228	0.245122	0.477162	737	Proteobacteria(100)	Betaproteobacteria(97)
12976	48.5826	-0.278525	0.240394	-1.15862	0.246611	0.479235	924	Proteobacteria(96)	Deltaproteobacteria(94)	Myxococcales(92)	Haliangiaceae(78)	Haliangium(78)
13791	393.965	0.184246	0.159407	1.15582	0.247755	0.480117	8349	Acidobacteria(100)	Acidobacteria_Gp6(100)	Gp6(100)
9295	33.2127	0.310233	0.2685	1.15543	0.247914	0.480117	616	Proteobacteria(100)	Betaproteobacteria(100)
7230	119.844	-0.263635	0.228702	-1.15275	0.249015	0.481425	2473	Acidobacteria(100)	Acidobacteria_Gp3(100)	Gp3(100)
11820	170.682	-0.269734	0.234412	-1.15068	0.249862	0.481951	3322	Actinobacteria(100)	Actinobacteria(100)	Gaiellales(100)	Gaiellaceae(100)	Gaiella(100)
10131	91.2726	-0.299941	0.260992	-1.14923	0.25046	0.481951	1694	Actinobacteria(100)	Actinobacteria(100)	Actinomycetales(100)	Micromonosporaceae(100)	Virgisporangium(98)
6702	60.7788	-0.273518	0.238054	-1.14898	0.250565	0.481951	1372	Planctomycetes(100)	Planctomycetia(100)	Planctomycetales(100)	Planctomycetaceae(100)	Pirellula(100)
1650	59.9021	0.262446	0.228994	1.14608	0.251761	0.483428	1300	candidate_division_WPS-2(100)
13891	59.7862	-0.263704	0.231491	-1.13915	0.25464	0.484435	1273	Acidobacteria(100)	Acidobacteria_Gp6(100)	Gp6(100)
13446	148.526	-0.211944	0.18757	-1.12995	0.258498	0.484435	3075	Acidobacteria(100)	Acidobacteria_Gp6(100)	Gp6(100)
13347	404.984	0.197512	0.175085	1.12809	0.259283	0.484435	9742	Gemmatimonadetes(92)	Gemmatimonadetes(92)	Gemmatimonadales(92)	Gemmatimonadaceae(92)	Gemmatimonas(92)
4976	93.2149	0.253079	0.224378	1.12792	0.259355	0.484435	1941	unclassified
13310	200.058	0.225832	0.200514	1.12627	0.260053	0.484435	4219	Acidobacteria(100)	Acidobacteria_Gp4(100)	Gp4(100)
7700	431.268	-0.205546	0.182672	-1.12522	0.260495	0.484435	8706	Proteobacteria(100)	Alphaproteobacteria(100)	Rhizobiales(100)	Hyphomicrobiaceae(100)	Pedomicrobium(96)
3431	66.2202	-0.237666	0.212197	-1.12003	0.262701	0.484435	1298	Actinobacteria(100)	Actinobacteria(100)	Acidimicrobiales(100)	Acidimicrobiaceae(100)	Ilumatobacter(100)
12153	90.2535	-0.267023	0.238439	-1.11988	0.262765	0.484435	1629	Acidobacteria(100)	Acidobacteria_Gp6(100)	Gp6(100)
9928	146.337	0.21377	0.190926	1.11965	0.262863	0.484435	3038	Acidobacteria(100)	Acidobacteria_Gp5(100)	Gp5(100)
7905	54.0057	0.266701	0.238293	1.11922	0.263048	0.484435	1295	Proteobacteria(100)	Gammaproteobacteria(100)	Xanthomonadales(100)	Xanthomonadaceae(100)	Lysobacter(72)
13793	31.7223	0.311528	0.272374	1.14375	0.252727	0.484435	808	Acidobacteria(100)	Acidobacteria_Gp6(100)	Gp6(100)
2409	45.1748	-0.298199	0.263131	-1.13327	0.257101	0.484435	1107	Actinobacteria(100)	Actinobacteria(100)	Actinomycetales(100)	Microbacteriaceae(100)	Agromyces(99)
11550	31.0331	-0.313922	0.277816	-1.12996	0.258492	0.484435	654	Proteobacteria(100)	Deltaproteobacteria(99)	Myxococcales(99)	Polyangiaceae(78)	Chondromyces(70)
10766	30.9029	0.30899	0.273541	1.12959	0.258648	0.484435	646	unclassified
13180	28.4911	0.304818	0.270065	1.12868	0.259032	0.484435	775	Proteobacteria(100)	Betaproteobacteria(100)	Burkholderiales(100)	Comamonadaceae(90)
13196	26.2735	0.31583	0.279826	1.12866	0.259039	0.484435	561	Acidobacteria(100)	Acidobacteria_Gp4(100)	Gp4(100)
11180	29.388	0.314521	0.278747	1.12834	0.259177	0.484435	540	Bacteroidetes(100)	Sphingobacteriia(96)	Sphingobacteriales(96)	Chitinophagaceae(96)
9224	48.0873	-0.28829	0.255624	-1.12779	0.259407	0.484435	935	Actinobacteria(100)	Actinobacteria(100)	Actinomycetales(100)	Streptosporangiaceae(100)	Herbidospora(71)
11191	51.2025	0.294505	0.261522	1.12612	0.260115	0.484435	1184	Bacteroidetes(100)	Sphingobacteriia(100)	Sphingobacteriales(100)	Chitinophagaceae(100)
14010	26.6004	0.30443	0.270579	1.12511	0.260543	0.484435	730	candidate_division_WPS-2(96)
14034	47.9436	-0.273428	0.243319	-1.12374	0.261123	0.484435	945	Actinobacteria(99)	Actinobacteria(80)
2586	50.8086	0.29091	0.259172	1.12246	0.261667	0.484435	1128	unclassified
7276	39.8893	0.298289	0.265842	1.12205	0.26184	0.484435	884	Planctomycetes(100)	Planctomycetia(100)	Planctomycetales(100)	Planctomycetaceae(100)	Pirellula(96)
7273	52.4377	0.277367	0.247798	1.11933	0.262999	0.484435	1061	Planctomycetes(100)	Planctomycetia(100)	Planctomycetales(100)	Planctomycetaceae(100)	Pirellula(98)
10315	26.7839	0.302602	0.27055	1.11847	0.263366	0.484435	588	Verrucomicrobia(100)	Opitutae(100)	Opitutales(100)	Opitutaceae(100)	Opitutus(100)
5670	44.8393	0.275211	0.246088	1.11834	0.263421	0.484435	1007	Acidobacteria(100)	Acidobacteria_Gp4(100)	Gp4(86)
7439	134.905	-0.266696	0.239074	-1.11554	0.264621	0.484982	2708	Proteobacteria(100)	Alphaproteobacteria(100)	Rhizobiales(100)
9789	137.197	-0.235485	0.211296	-1.11448	0.265074	0.484982	2891	Proteobacteria(76)
6592	34.3648	-0.293313	0.263144	-1.11465	0.265001	0.484982	771	unclassified
13149	40.4503	-0.305777	0.274575	-1.11364	0.265434	0.484982	758	Actinobacteria(100)	Actinobacteria(100)	Actinomycetales(100)	Micromonosporaceae(99)
1316	142.858	-0.227081	0.20427	-1.11167	0.266281	0.485665	3078	Proteobacteria(100)	Alphaproteobacteria(100)	Rhizobiales(90)	Phyllobacteriaceae(78)
13909	112.404	0.253794	0.228549	1.11046	0.266801	0.485665	2222	Acidobacteria(100)	Acidobacteria_Gp6(100)	Gp6(100)
9468	2377.58	-0.202037	0.182052	-1.10977	0.267096	0.485665	50533	Verrucomicrobia(100)	Spartobacteria(100)
9712	62.3911	0.25818	0.233243	1.10691	0.268332	0.486347	1349	Verrucomicrobia(85)
8152	30.9793	0.285974	0.258127	1.10788	0.267914	0.486347	630	Proteobacteria(100)	Betaproteobacteria(100)
8447	105.209	0.250544	0.227019	1.10362	0.269756	0.487632	2311	Proteobacteria(100)	Betaproteobacteria(100)
9732	83.2089	0.240246	0.218082	1.10163	0.270623	0.487632	1632	Verrucomicrobia(98)	Spartobacteria(93)
4386	41.4295	0.298929	0.271268	1.10197	0.270475	0.487632	1021	unclassified
9184	34.4101	-0.30262	0.274784	-1.1013	0.270765	0.487632	662	Actinobacteria(84)	Actinobacteria(80)	Solirubrobacterales(75)
1758	62.4852	-0.294759	0.267911	-1.10021	0.271239	0.487667	1375	Gemmatimonadetes(99)	Gemmatimonadetes(99)	Gemmatimonadales(99)	Gemmatimonadaceae(99)	Gemmatimonas(99)
13750	75.3549	-0.261695	0.238061	-1.09928	0.271647	0.487667	1422	Actinobacteria(100)	Actinobacteria(100)	Gaiellales(100)	Gaiellaceae(100)	Gaiella(100)
10529	246.052	0.193593	0.176749	1.0953	0.273386	0.488061	5324	Acidobacteria(100)	Acidobacteria_Gp4(100)	Gp4(100)
12221	74.9717	0.25061	0.229047	1.09414	0.273893	0.488061	1708	Bacteroidetes(100)	Bacteroidetes_incertae_sedis(99)	Ohtaekwangia(99)
13848	56.5083	-0.259167	0.237146	-1.09286	0.274455	0.488061	1120	Acidobacteria(100)	Acidobacteria_Gp6(100)	Gp6(100)
7100	34.0331	0.286319	0.260845	1.09766	0.272352	0.488061	696	Bacteroidetes(100)	Sphingobacteriia(77)	Sphingobacteriales(77)
7076	47.4246	0.254228	0.231851	1.09652	0.272853	0.488061	989	Planctomycetes(99)	Planctomycetia(99)	Planctomycetales(99)	Planctomycetaceae(99)	Pirellula(97)
12685	28.7776	-0.281272	0.257255	-1.09336	0.274237	0.488061	629	Acidobacteria(100)	Acidobacteria_Gp6(100)	Gp6(100)
9886	140.277	0.239123	0.219314	1.09032	0.275571	0.489276	2880	Verrucomicrobia(100)	Spartobacteria(100)
10335	70.9085	0.256847	0.235838	1.08908	0.276119	0.48948	1561	Verrucomicrobia(100)	Opitutae(100)	Opitutales(100)	Opitutaceae(100)	Opitutus(99)
868	36.2109	0.287847	0.264685	1.08751	0.276813	0.489942	733	Bacteroidetes(96)
7099	115.949	0.243532	0.224855	1.08307	0.278779	0.490288	2544	Bacteroidetes(100)
872	92.4854	0.25745	0.238314	1.0803	0.28001	0.490288	1932	Bacteroidetes(99)
5212	350.628	0.177372	0.164225	1.08006	0.280116	0.490288	7853	Proteobacteria(97)	Gammaproteobacteria(93)
10909	247.422	-0.209006	0.193604	-1.07955	0.280341	0.490288	5045	Acidobacteria(100)	Acidobacteria_Gp6(100)	Gp6(100)
8078	259.768	-0.232674	0.215885	-1.07777	0.281138	0.490288	5308	Acidobacteria(100)	Acidobacteria_Gp6(100)	Gp6(100)
9264	76.4438	-0.26014	0.2414	-1.07763	0.281199	0.490288	1677	Actinobacteria(88)	Actinobacteria(85)	Solirubrobacterales(81)
7346	65.8773	-0.228508	0.21211	-1.07731	0.281343	0.490288	1381	Proteobacteria(100)	Alphaproteobacteria(100)	Rhizobiales(90)
12422	24.8146	0.29792	0.274941	1.08358	0.278553	0.490288	565	Proteobacteria(100)	Alphaproteobacteria(100)	Sphingomonadales(100)	Sphingomonadaceae(100)	Sphingomonas(99)
9532	40.284	-0.288101	0.265951	-1.08329	0.278681	0.490288	845	unclassified
5230	48.3809	0.264631	0.245012	1.08007	0.28011	0.490288	1133	Verrucomicrobia(99)	Subdivision3(97)
9249	65.342	0.239121	0.222357	1.07539	0.282199	0.490837	1500	candidate_division_WPS-2(100)
13239	36.9694	0.286361	0.266466	1.07466	0.282527	0.490837	878	Acidobacteria(100)	Acidobacteria_Gp4(100)	Gp4(100)
5655	124.512	0.220641	0.205787	1.07218	0.28364	0.491563	2598	Acidobacteria(100)	Acidobacteria_Gp4(100)
12265	180.708	0.216981	0.202574	1.07112	0.284117	0.491563	3751	Proteobacteria(100)	Alphaproteobacteria(100)	Sphingomonadales(96)	Sphingomonadaceae(96)
3181	56.0433	0.258777	0.242259	1.06818	0.285439	0.491563	1321	unclassified
7556	70.2364	-0.227506	0.213377	-1.06622	0.286326	0.491563	1510	Proteobacteria(100)	Alphaproteobacteria(100)	Rhizobiales(100)	Methylobacteriaceae(100)	Microvirga(100)
12991	56.956	-0.260486	0.244609	-1.06491	0.286918	0.491563	1157	Proteobacteria(100)	Deltaproteobacteria(100)	Myxococcales(100)	Cystobacteraceae(97)	Cystobacter(96)
5640	97.8663	0.232572	0.218468	1.06456	0.287077	0.491563	2077	Acidobacteria(100)	Acidobacteria_Gp4(100)	Gp4(97)
4217	60.2332	-0.256814	0.242406	-1.05944	0.289402	0.491563	1263	Actinobacteria(100)	Actinobacteria(100)	Actinomycetales(100)	Nocardioidaceae(100)	Nocardioides(98)
11154	162.089	0.218672	0.206565	1.05861	0.289778	0.491563	3400	Bacteroidetes(100)	Sphingobacteriia(100)	Sphingobacteriales(100)	Chitinophagaceae(100)	Terrimonas(91)
11015	110.877	0.212818	0.201086	1.05834	0.289899	0.491563	2176	Acidobacteria(100)	Acidobacteria_Gp6(100)	Gp6(100)
12673	37.3031	-0.282693	0.265036	-1.06662	0.286142	0.491563	710	Acidobacteria(100)	Acidobacteria_Gp6(100)	Gp6(100)
6590	42.9867	-0.25809	0.242647	-1.06364	0.287491	0.491563	881	unclassified
11897	32.8164	-0.302174	0.284231	-1.06313	0.287725	0.491563	588	Verrucomicrobia(98)	Subdivision3(88)
12555	41.8684	-0.280249	0.263878	-1.06204	0.288218	0.491563	792	unclassified
8304	32.2701	0.269188	0.25398	1.05988	0.289201	0.491563	724	Proteobacteria(100)	Betaproteobacteria(99)
13533	25.2663	0.300314	0.283398	1.05969	0.289286	0.491563	550	Bacteroidetes(100)	Sphingobacteriia(100)	Sphingobacteriales(100)	Chitinophagaceae(100)	Terrimonas(100)
12570	26.3299	0.296583	0.280174	1.05857	0.289795	0.491563	622	Proteobacteria(100)	Betaproteobacteria(100)
8393	72.5409	-0.26118	0.247531	-1.05514	0.291361	0.491848	1489	Proteobacteria(100)	Betaproteobacteria(100)
11145	40.4308	0.281132	0.266093	1.05652	0.290732	0.491848	776	Bacteroidetes(100)	Sphingobacteriia(100)	Sphingobacteriales(100)	Chitinophagaceae(100)	Terrimonas(100)
12545	32.0014	-0.280595	0.265937	-1.05512	0.291371	0.491848	636	Acidobacteria(100)	Acidobacteria_Gp16(100)	Gp16(100)
2548	35.3679	0.262377	0.249196	1.0529	0.292389	0.492831	713	Bacteroidetes(98)
8778	127.345	-0.243112	0.231913	-1.04829	0.294506	0.494189	2327	unclassified
2250	41.0717	0.280987	0.267938	1.0487	0.294316	0.494189	853	Proteobacteria(100)	Betaproteobacteria(100)	Burkholderiales(99)
2592	27.4858	0.279281	0.266395	1.04837	0.294467	0.494189	824	unclassified
9571	47.222	0.253479	0.243554	1.04075	0.29799	0.498912	929	Proteobacteria(100)	Alphaproteobacteria(100)	Rhodospirillales(100)	Rhodospirillaceae(100)	Dongia(98)
2705	31.5028	0.272685	0.262225	1.03989	0.29839	0.498912	679	Proteobacteria(100)	Betaproteobacteria(96)
13070	25.612	-0.278089	0.267589	-1.03924	0.298694	0.498912	582	Verrucomicrobia(100)	Spartobacteria(100)
5226	31.4117	-0.286117	0.27574	-1.03763	0.299441	0.498912	773	unclassified
7726	29.0459	-0.28407	0.273987	-1.0368	0.299828	0.498912	591	Proteobacteria(100)	Alphaproteobacteria(100)	Rhizobiales(100)	Hyphomicrobiaceae(100)	Pedomicrobium(91)
7201	23.638	0.281299	0.271392	1.0365	0.299967	0.498912	544	Bacteroidetes(100)	Cytophagia(100)	Cytophagales(100)	Cytophagaceae(100)	Adhaeribacter(98)
12281	56.9125	0.259927	0.252067	1.03118	0.302455	0.500267	1207	Proteobacteria(100)	Alphaproteobacteria(100)	Sphingomonadales(100)	Sphingomonadaceae(98)
3802	172.154	-0.239174	0.231988	-1.03098	0.302551	0.500267	3645	Proteobacteria(100)	Alphaproteobacteria(99)	Rhodospirillales(98)	Acetobacteraceae(74)
2674	33.1892	0.282122	0.273209	1.03262	0.301781	0.500267	723	Proteobacteria(100)	Betaproteobacteria(92)
13690	52.885	-0.257808	0.249808	-1.03203	0.30206	0.500267	1099	Actinobacteria(100)	Actinobacteria(100)	Gaiellales(98)	Gaiellaceae(98)	Gaiella(98)
55	43.142	0.263394	0.256346	1.0275	0.304187	0.502237	958	Bacteroidetes(86)
9319	263.601	-0.196942	0.19234	-1.02393	0.305868	0.503543	5206	Verrucomicrobia(100)	Spartobacteria(99)
13782	51.4136	0.246477	0.240531	1.02472	0.305495	0.503543	1077	Acidobacteria(100)	Acidobacteria_Gp6(100)	Gp6(100)
7388	79.7301	-0.232683	0.228254	-1.0194	0.308013	0.504869	1681	Proteobacteria(100)	Alphaproteobacteria(100)	Rhizobiales(100)	Hyphomicrobiaceae(78)	Rhodoplanes(75)
11496	28.4015	-0.283737	0.278058	-1.02042	0.307528	0.504869	553	Actinobacteria(90)	Actinobacteria(87)
424	48.1293	0.275822	0.270407	1.02003	0.307716	0.504869	1147	Bacteroidetes(100)
8694	300.984	0.202193	0.198565	1.01827	0.30855	0.505018	6258	Proteobacteria(99)	Betaproteobacteria(95)
8275	84.3005	0.227533	0.223942	1.01603	0.309614	0.505297	1929	Proteobacteria(100)	Betaproteobacteria(98)	Burkholderiales(98)	Comamonadaceae(93)
9132	24.8955	-0.281959	0.277454	-1.01623	0.309518	0.505297	599	Actinobacteria(95)
9208	53.3344	0.261885	0.258432	1.01336	0.310886	0.506642	1119	candidate_division_WPS-2(77)
8322	51.062	0.272976	0.269731	1.01203	0.311523	0.506949	1141	Proteobacteria(100)	Betaproteobacteria(100)	Burkholderiales(100)	Comamonadaceae(96)
8097	32.7076	0.272569	0.269899	1.00989	0.312547	0.507885	758	Proteobacteria(100)	Betaproteobacteria(100)
7765	61.1475	0.223089	0.221982	1.00499	0.314903	0.51098	1295	Gemmatimonadetes(98)	Gemmatimonadetes(98)	Gemmatimonadales(98)	Gemmatimonadaceae(98)	Gemmatimonas(98)
9006	21.2576	0.27862	0.277802	1.00294	0.315889	0.511341	539	unclassified
9867	40.1944	0.263059	0.262364	1.00265	0.31603	0.511341	896	Verrucomicrobia(100)	Spartobacteria(100)
13256	505.189	0.190535	0.190282	1.00133	0.316669	0.511643	11011	Acidobacteria(100)	Acidobacteria_Gp4(100)	Gp4(100)
12462	29.8818	0.256504	0.256798	0.998853	0.317866	0.512844	653	Verrucomicrobia(100)	Subdivision3(100)
9251	168.716	0.166921	0.16799	0.993635	0.320401	0.516197	3566	candidate_division_WPS-2(78)
12447	221.855	0.186118	0.187631	0.991937	0.321228	0.516249	5444	Acidobacteria(100)	Acidobacteria_Gp7(99)	Gp7(99)
7047	69.537	0.23043	0.232624	0.990568	0.321896	0.516249	1533	Bacteroidetes(100)	Sphingobacteriia(100)	Sphingobacteriales(100)	Chitinophagaceae(100)
2835	118.749	0.219717	0.221975	0.989827	0.322259	0.516249	2337	Proteobacteria(100)	Alphaproteobacteria(100)	Rhodospirillales(100)
2844	43.2227	-0.268757	0.271179	-0.991068	0.321652	0.516249	718	Proteobacteria(100)	Gammaproteobacteria(100)	Xanthomonadales(100)	Xanthomonadaceae(100)
12257	95.0759	0.212921	0.215466	0.988188	0.323061	0.516802	2063	Proteobacteria(100)	Alphaproteobacteria(100)	Sphingomonadales(99)	Sphingomonadaceae(98)
10651	147.05	-0.223101	0.226285	-0.985927	0.324169	0.517267	2671	Acidobacteria(100)	Acidobacteria_Gp4(100)	Gp4(100)
1075	129.971	0.228607	0.231917	0.985729	0.324266	0.517267	2877	Proteobacteria(100)	Alphaproteobacteria(100)	Rhizobiales(100)	Bradyrhizobiaceae(100)
9624	33.3417	0.264339	0.268621	0.984056	0.325088	0.517723	741	Proteobacteria(95)	Gammaproteobacteria(91)
2401	30.6637	-0.266287	0.270814	-0.983285	0.325467	0.517723	603	Acidobacteria(100)	Acidobacteria_Gp5(100)	Gp5(100)
4531	212.587	-0.181945	0.185796	-0.979274	0.327445	0.520136	4761	Proteobacteria(99)	Deltaproteobacteria(96)	Myxococcales(85)
13022	220.954	-0.200275	0.204949	-0.977195	0.328473	0.520319	4286	Verrucomicrobia(100)	Spartobacteria(100)
10256	97.3786	0.227588	0.232903	0.97718	0.32848	0.520319	4811	Proteobacteria(100)	Betaproteobacteria(100)	Burkholderiales(100)	Comamonadaceae(96)	Acidovorax(75)
8936	169.994	0.202328	0.207677	0.97424	0.329937	0.52047	3585	candidate_division_WPS-2(91)
4700	53.0829	0.245823	0.252229	0.974601	0.329758	0.52047	10670	Proteobacteria(100)	Betaproteobacteria(100)	Burkholderiales(100)	Comamonadaceae(94)	Acidovorax(88)
979	52.7448	-0.225162	0.231125	-0.974203	0.329956	0.52047	1064	Proteobacteria(99)	Deltaproteobacteria(99)	Myxococcales(99)	Polyangiaceae(99)	Chondromyces(79)
5209	214.404	0.200337	0.206238	0.971386	0.331356	0.520501	4716	Proteobacteria(94)	Gammaproteobacteria(93)
9069	38.9748	0.249196	0.256417	0.971838	0.331131	0.520501	926	candidate_division_WPS-2(100)
939	36.6957	0.240265	0.247307	0.971527	0.331286	0.520501	987	Bacteroidetes(100)	Bacteroidetes_incertae_sedis(75)	Ohtaekwangia(75)
5907	97.085	-0.205417	0.212083	-0.96857	0.33276	0.521833	1890	Actinobacteria(93)	Actinobacteria(93)
13083	81.6418	-0.233826	0.241947	-0.966433	0.333827	0.521833	1601	Verrucomicrobia(100)	Spartobacteria(100)
13255	1361.53	0.196122	0.203015	0.966048	0.33402	0.521833	28801	Acidobacteria(100)	Acidobacteria_Gp4(100)	Gp4(100)
7560	68.9198	0.243284	0.252091	0.965068	0.334511	0.521833	1243	Proteobacteria(100)	Alphaproteobacteria(100)	Sphingomonadales(100)	Sphingomonadaceae(100)	Sphingomonas(83)
2544	39.8998	0.243445	0.252184	0.965347	0.334371	0.521833	912	Bacteroidetes(100)
13333	52.186	0.222849	0.231136	0.964147	0.334972	0.521833	1124	Acidobacteria(100)	Acidobacteria_Gp4(100)	Gp4(100)
2263	101.406	-0.205663	0.214265	-0.959854	0.337129	0.52447	2187	Proteobacteria(100)	Betaproteobacteria(99)
8395	39.7231	-0.242667	0.254983	-0.951701	0.341249	0.53015	974	Proteobacteria(97)	Betaproteobacteria(97)
10987	114.097	-0.208079	0.218891	-0.950603	0.341806	0.530288	2460	Armatimonadetes(100)	Armatimonadetes_gp4(100)
13482	40.5132	-0.262869	0.276853	-0.94949	0.342371	0.530437	776	Acidobacteria(100)	Acidobacteria_Gp6(100)	Gp6(100)
3141	225.839	0.17751	0.18771	0.945661	0.344322	0.530585	4971	unclassified
4506	101.959	-0.203187	0.214872	-0.945618	0.344343	0.530585	2044	Proteobacteria(94)	Gammaproteobacteria(88)
12307	46.2294	0.249126	0.262985	0.947302	0.343485	0.530585	971	Planctomycetes(100)	Planctomycetia(100)	Planctomycetales(100)	Planctomycetaceae(100)	Pirellula(98)
13157	45.5992	-0.237497	0.25103	-0.94609	0.344102	0.530585	974	Actinobacteria(100)	Actinobacteria(100)	Actinomycetales(100)	Micromonosporaceae(100)
13360	34.1422	-0.257874	0.273743	-0.94203	0.346177	0.532685	745	Acidobacteria(95)	Acidobacteria_Gp6(95)	Gp6(95)
6359	112.984	0.197016	0.209565	0.940118	0.347157	0.533081	2304	Acidobacteria(100)	Acidobacteria_Gp6(100)	Gp6(100)
2813	58.7729	-0.214164	0.22791	-0.939689	0.347377	0.533081	1151	Proteobacteria(100)	Gammaproteobacteria(100)	Xanthomonadales(98)	Xanthomonadaceae(98)
6398	51.7549	0.231485	0.246868	0.937687	0.348406	0.533377	1116	Acidobacteria(99)	Acidobacteria_Gp6(99)	Gp6(99)
11248	49.5451	-0.259479	0.276785	-0.937477	0.348513	0.533377	899	Acidobacteria(100)	Acidobacteria_Gp4(100)	Gp4(89)
4250	71.273	-0.204071	0.218406	-0.934362	0.350117	0.533974	1472	Actinobacteria(100)	Actinobacteria(100)	Actinomycetales(100)	Nakamurellaceae(100)	Nakamurella(100)
4212	117.431	-0.222628	0.238822	-0.932194	0.351236	0.533974	2465	Actinobacteria(87)	Actinobacteria(85)
4428	92.2626	-0.234499	0.252208	-0.929784	0.352483	0.533974	1883	Proteobacteria(100)	Gammaproteobacteria(100)	Xanthomonadales(100)	Sinobacteraceae(100)	Steroidobacter(100)
9242	36.4352	-0.243677	0.261145	-0.93311	0.350763	0.533974	799	unclassified
2396	40.7883	-0.261097	0.280544	-0.930681	0.352019	0.533974	623	Actinobacteria(100)	Actinobacteria(100)	Actinomycetales(100)	Cryptosporangiaceae(100)	Cryptosporangium(100)
3053	37.4591	0.234966	0.252531	0.930445	0.352141	0.533974	865	candidate_division_WPS-2(88)
14059	52.7751	0.23155	0.249104	0.929531	0.352614	0.533974	1231	Verrucomicrobia(93)	Verrucomicrobiae(74)	Verrucomicrobiales(74)	Verrucomicrobiaceae(74)
12298	44.9813	0.237059	0.255105	0.929259	0.352755	0.533974	895	Bacteroidetes(100)	Sphingobacteriia(100)	Sphingobacteriales(100)	Chitinophagaceae(100)	Parasegetibacter(87)
7540	38.7443	0.242909	0.261617	0.928491	0.353153	0.533974	891	unclassified
6003	69.9487	0.196023	0.211622	0.926288	0.354297	0.534988	1443	Actinobacteria(100)	Actinobacteria(100)	Acidimicrobiales(89)
12411	92.0139	0.208476	0.226103	0.92204	0.356508	0.536327	1761	Proteobacteria(100)	Alphaproteobacteria(100)	Sphingomonadales(100)	Sphingomonadaceae(99)	Sphingomonas(94)
8604	352.411	0.171842	0.186593	0.920944	0.357079	0.536327	7396	Acidobacteria(98)	Acidobacteria_Gp6(98)	Gp6(98)
13803	382.814	0.168844	0.183396	0.920654	0.357231	0.536327	8265	Acidobacteria(100)	Acidobacteria_Gp6(100)	Gp6(100)
7334	155.354	-0.196638	0.213729	-0.920036	0.357554	0.536327	3186	Proteobacteria(100)	Alphaproteobacteria(100)	Rhizobiales(100)	Bradyrhizobiaceae(100)	Bradyrhizobium(96)
10747	37.5996	0.246027	0.266529	0.923078	0.355967	0.536327	823	Gemmatimonadetes(92)	Gemmatimonadetes(92)	Gemmatimonadales(92)	Gemmatimonadaceae(92)	Gemmatimonas(92)
12634	59.3816	0.21743	0.237194	0.916674	0.359313	0.536566	1122	Acidobacteria(100)	Acidobacteria_Gp6(100)	Gp6(100)
9204	128.008	0.185181	0.202609	0.913985	0.360725	0.536566	2821	candidate_division_WPS-2(80)
976	77.8913	-0.236431	0.25884	-0.913424	0.361019	0.536566	1591	Acidobacteria(100)	Acidobacteria_Gp1(100)	Gp1(100)
7077	31.8422	0.240225	0.261783	0.917647	0.358804	0.536566	641	Planctomycetes(100)	Planctomycetia(100)	Planctomycetales(100)	Planctomycetaceae(100)	Pirellula(100)
12190	46.2512	-0.21327	0.23279	-0.916147	0.35959	0.536566	967	Acidobacteria(100)	Acidobacteria_Gp1(100)	Gp1(100)
3150	37.7615	-0.241578	0.264291	-0.914062	0.360684	0.536566	782	Actinobacteria(93)	Actinobacteria(72)
10818	33.0447	0.25272	0.276682	0.913396	0.361034	0.536566	621	Acidobacteria(100)	Acidobacteria_Gp6(100)	Gp6(100)
10908	130.905	0.178306	0.196313	0.908272	0.363734	0.539818	2910	Acidobacteria(100)	Acidobacteria_Gp6(100)	Gp6(100)
13697	193.301	-0.19707	0.217173	-0.907434	0.364177	0.539818	4224	Actinobacteria(100)	Actinobacteria(100)	Gaiellales(100)	Gaiellaceae(100)	Gaiella(100)
11999	82.4276	0.190586	0.211255	0.902161	0.366971	0.543126	1701	Acidobacteria(100)	Acidobacteria_Gp6(100)	Gp6(100)
7050	105.318	0.185512	0.205802	0.901412	0.367369	0.543126	2353	Bacteroidetes(100)	Sphingobacteriia(100)	Sphingobacteriales(100)	Chitinophagaceae(100)	Flavitalea(100)
5810	29.0557	-0.239216	0.266204	-0.898622	0.368854	0.54461	658	Acidobacteria(100)	Acidobacteria_Gp7(91)	Gp7(91)
12903	68.4289	-0.217693	0.242949	-0.896043	0.37023	0.544995	1442	Actinobacteria(100)	Actinobacteria(100)	Actinomycetales(100)	Mycobacteriaceae(100)	Mycobacterium(100)
11969	179.997	0.187488	0.209459	0.895104	0.370731	0.544995	3829	Acidobacteria(99)	Acidobacteria_Gp6(99)	Gp6(99)
1402	82.3462	-0.244183	0.272975	-0.894523	0.371042	0.544995	1599	Acidobacteria(100)	Acidobacteria_Gp7(99)	Gp7(99)
11817	36.5967	-0.222082	0.247889	-0.895892	0.37031	0.544995	796	Actinobacteria(100)	Actinobacteria(100)	Gaiellales(95)	Gaiellaceae(95)	Gaiella(95)
12848	54.6365	0.202359	0.227157	0.890834	0.373018	0.545034	1172	candidate_division_WPS-2(98)
7313	338.779	-0.173646	0.195252	-0.88934	0.37382	0.545034	7105	Proteobacteria(100)	Alphaproteobacteria(100)	Rhizobiales(100)	Bradyrhizobiaceae(100)	Bradyrhizobium(100)
6245	89.1477	0.200487	0.225497	0.88909	0.373954	0.545034	1838	Verrucomicrobia(95)	Subdivision3(78)
6867	37.328	-0.240975	0.270684	-0.890243	0.373335	0.545034	799	Proteobacteria(100)	Alphaproteobacteria(100)	Rhizobiales(100)	Hyphomicrobiaceae(99)	Rhodomicrobium(97)
8869	35.6435	-0.237412	0.266968	-0.889289	0.373848	0.545034	777	unclassified
5676	40.9723	0.240727	0.271026	0.888208	0.374429	0.545034	845	Acidobacteria(100)	Acidobacteria_Gp4(100)	Gp4(100)
3690	23.9	0.248457	0.279736	0.888182	0.374443	0.545034	667	unclassified
5772	57.1228	-0.215142	0.243052	-0.885168	0.376066	0.545222	1203	Proteobacteria(100)	Alphaproteobacteria(100)	Rhodospirillales(100)	Rhodospirillaceae(93)
13039	86.2601	0.203025	0.22997	0.882834	0.377326	0.545222	1918	Verrucomicrobia(100)	Spartobacteria(100)
12364	169.707	-0.193744	0.219655	-0.882041	0.377755	0.545222	3355	Proteobacteria(100)	Alphaproteobacteria(100)	Rhizobiales(100)
12592	118.438	0.19699	0.223355	0.881959	0.377799	0.545222	2633	unclassified
11916	139.228	-0.17748	0.201296	-0.881687	0.377946	0.545222	2736	Acidobacteria(100)	Acidobacteria_Gp6(100)	Gp6(100)
9032	43.1193	-0.213631	0.241493	-0.884625	0.376359	0.545222	842	Actinobacteria(89)
12890	43.454	0.234412	0.26571	0.882211	0.377662	0.545222	910	Verrucomicrobia(100)	Spartobacteria(100)
14009	211.089	0.195713	0.22241	0.879968	0.378877	0.545241	4492	candidate_division_WPS-2(86)
4792	55.8694	-0.206287	0.234679	-0.879016	0.379393	0.545241	1174	unclassified
13042	30.0114	0.229054	0.260587	0.878991	0.379406	0.545241	739	Verrucomicrobia(90)	Verrucomicrobiae(81)	Verrucomicrobiales(81)	Verrucomicrobiaceae(81)
7796	64.6618	0.210007	0.239343	0.877431	0.380253	0.545347	1318	Gemmatimonadetes(88)	Gemmatimonadetes(88)	Gemmatimonadales(88)	Gemmatimonadaceae(88)	Gemmatimonas(88)
13731	105.64	-0.187064	0.21388	-0.874622	0.38178	0.545347	2147	Actinobacteria(100)	Actinobacteria(100)	Gaiellales(100)	Gaiellaceae(100)	Gaiella(100)
13040	56.354	-0.227598	0.260285	-0.874418	0.38189	0.545347	1117	Verrucomicrobia(100)	Spartobacteria(100)
1947	46.4253	0.241223	0.275031	0.877076	0.380446	0.545347	1018	Verrucomicrobia(79)
9162	27.8242	0.238069	0.27197	0.875351	0.381383	0.545347	650	candidate_division_WPS-2(88)
5214	30.0035	0.235872	0.270028	0.873508	0.382386	0.545367	658	Proteobacteria(99)	Gammaproteobacteria(99)
3318	170.331	-0.168498	0.194776	-0.865087	0.386991	0.551239	3409	Actinobacteria(75)	Actinobacteria(75)
7853	58.6045	-0.209654	0.242929	-0.863027	0.388123	0.552155	1274	Proteobacteria(94)	Deltaproteobacteria(86)	Myxococcales(78)
4784	64.8694	-0.199003	0.231695	-0.858901	0.390395	0.55469	1224	Armatimonadetes(100)	Armatimonadetes_gp4(100)
8034	160.723	-0.17793	0.208173	-0.85472	0.392706	0.557274	3531	Acidobacteria(77)	Acidobacteria_Gp16(76)	Gp16(76)
11621	64.4798	-0.201706	0.237026	-0.850985	0.394778	0.557307	1267	Actinobacteria(95)	Actinobacteria(95)	Acidimicrobiales(85)
5380	30.2795	-0.217109	0.254999	-0.85141	0.394542	0.557307	706	Acidobacteria(100)	Acidobacteria_Gp6(100)	Gp6(100)
1407	50.5743	0.217401	0.255677	0.850296	0.39516	0.557307	1096	Acidobacteria(98)	Acidobacteria_Gp7(96)	Gp7(96)
8145	25.478	0.222588	0.261997	0.849585	0.395556	0.557307	602	Proteobacteria(100)	Betaproteobacteria(100)	Burkholderiales(73)
13324	47.8135	0.211104	0.248505	0.849497	0.395605	0.557307	1106	Acidobacteria(100)	Acidobacteria_Gp4(100)	Gp4(100)
12897	30.6285	-0.234256	0.275806	-0.849351	0.395686	0.557307	632	unclassified
12611	50.9434	-0.195783	0.231224	-0.846725	0.397148	0.558671	1002	Proteobacteria(100)	Betaproteobacteria(100)
10593	50.7019	0.237322	0.281733	0.842367	0.399583	0.561397	1334	Acidobacteria(100)	Acidobacteria_Gp4(100)	Gp4(100)
12033	436.237	0.126658	0.151084	0.838326	0.401847	0.562483	9098	Acidobacteria(100)	Acidobacteria_Gp6(100)	Gp6(100)
6676	40.4018	-0.22847	0.272043	-0.839831	0.401003	0.562483	1003	Planctomycetes(100)	Planctomycetia(100)	Planctomycetales(100)	Planctomycetaceae(100)
12633	31.3199	-0.223582	0.266609	-0.838613	0.401686	0.562483	640	Acidobacteria(100)	Acidobacteria_Gp6(100)	Gp6(100)
8211	289.193	-0.155996	0.1864	-0.836888	0.402655	0.562917	6106	Proteobacteria(100)	Betaproteobacteria(98)
11194	49.1417	0.208959	0.249992	0.835862	0.403232	0.563018	1192	Bacteroidetes(100)	Sphingobacteriia(100)	Sphingobacteriales(100)	Chitinophagaceae(100)
9926	46.1661	-0.20177	0.241644	-0.83499	0.403723	0.563018	925	Acidobacteria(100)	Acidobacteria_Gp5(100)	Gp5(100)
6990	103.28	-0.204451	0.245709	-0.832089	0.405359	0.563908	2154	Proteobacteria(100)	Alphaproteobacteria(100)	Rhizobiales(100)	Rhizobiaceae(99)	Rhizobium(99)
4234	34.3306	-0.215359	0.258795	-0.832158	0.40532	0.563908	643	Actinobacteria(100)	Actinobacteria(100)	Actinomycetales(100)	Nocardioidaceae(100)	Nocardioides(100)
11181	28.9793	-0.231677	0.27888	-0.830741	0.40612	0.564273	606	Bacteroidetes(100)	Sphingobacteriia(100)	Sphingobacteriales(100)	Chitinophagaceae(100)	Terrimonas(89)
3629	103.704	0.19949	0.240561	0.829267	0.406953	0.564737	2124	Acidobacteria(100)	Acidobacteria_Gp6(100)	Gp6(100)
5213	102.336	0.154818	0.187215	0.826953	0.408264	0.565169	2322	Proteobacteria(98)	Gammaproteobacteria(97)
13357	31.8302	0.2143	0.258984	0.827462	0.407975	0.565169	656	Acidobacteria(100)	Acidobacteria_Gp6(100)	Gp6(100)
1761	14.699	0.235278	0.285093	0.825267	0.40922	0.5658	519	unclassified
8998	63.0803	-0.203396	0.247047	-0.823308	0.410333	0.566646	1366	candidate_division_WPS-2(73)
6929	53.31	0.212619	0.260145	0.817308	0.413753	0.567501	1208	Bacteroidetes(99)
9405	200.218	-0.154818	0.189598	-0.81656	0.41418	0.567501	4550	Actinobacteria(100)	Actinobacteria(100)	Actinomycetales(100)	Mycobacteriaceae(100)	Mycobacterium(100)
13938	105.792	0.173991	0.213098	0.816482	0.414224	0.567501	2102	Acidobacteria(100)	Acidobacteria_Gp6(100)	Gp6(100)
10733	67.6779	0.200763	0.246279	0.815186	0.414966	0.567501	1375	Acidobacteria(100)	Acidobacteria_Gp2(100)	Gp2(100)
13067	64.5103	-0.193707	0.238536	-0.812063	0.416755	0.567501	1398	Verrucomicrobia(100)	Spartobacteria(100)
11346	87.9505	0.181104	0.223328	0.810935	0.417403	0.567501	1880	Acidobacteria(100)	Acidobacteria_Gp4(100)	Gp4(82)
4219	69.2076	0.178811	0.220683	0.810263	0.417789	0.567501	1560	Proteobacteria(100)	Betaproteobacteria(99)
12034	140.61	0.151755	0.187301	0.810223	0.417812	0.567501	2887	Acidobacteria(100)	Acidobacteria_Gp6(100)	Gp6(100)
12155	582.49	-0.125477	0.154905	-0.810022	0.417927	0.567501	11372	Acidobacteria(100)	Acidobacteria_Gp6(100)	Gp6(100)
6972	27.0407	0.225185	0.275566	0.817173	0.413829	0.567501	547	Proteobacteria(100)	Deltaproteobacteria(99)	Myxococcales(96)	Polyangiaceae(78)
12241	34.418	0.215813	0.264934	0.814592	0.415306	0.567501	692	Proteobacteria(100)	Alphaproteobacteria(100)	Sphingomonadales(97)	Sphingomonadaceae(96)
8167	35.8827	0.209935	0.258309	0.812727	0.416374	0.567501	715	Proteobacteria(100)	Betaproteobacteria(100)
882	19.0668	-0.228484	0.281607	-0.811357	0.417161	0.567501	773	unclassified
941	38.6212	-0.196364	0.242444	-0.809936	0.417977	0.567501	833	unclassified
12774	31.3108	-0.219941	0.272216	-0.807965	0.419111	0.568358	649	candidate_division_WPS-2(92)
12099	363.666	0.157851	0.195655	0.806782	0.419792	0.5686	7391	Acidobacteria(100)	Acidobacteria_Gp6(100)	Gp6(100)
5794	42.3923	0.219389	0.272437	0.805283	0.420657	0.56909	873	Proteobacteria(100)	Deltaproteobacteria(98)	Myxococcales(98)	Polyangiaceae(77)
5374	1425.79	0.14965	0.186199	0.803711	0.421564	0.569222	28955	Acidobacteria(100)	Acidobacteria_Gp6(100)	Gp6(100)
864	55.6032	0.19798	0.24724	0.800759	0.423271	0.569222	1243	Bacteroidetes(98)
9885	23.0575	0.222868	0.2777	0.80255	0.422235	0.569222	550	Verrucomicrobia(100)	Spartobacteria(100)
12264	34.0669	-0.208954	0.260591	-0.801847	0.422642	0.569222	731	Proteobacteria(100)	Alphaproteobacteria(100)	Sphingomonadales(90)	Sphingomonadaceae(88)
9912	32.0166	0.20404	0.254539	0.801606	0.422781	0.569222	667	Acidobacteria(100)	Acidobacteria_Gp6(100)	Gp6(100)
6120	32.865	0.207841	0.26047	0.797949	0.4249	0.570735	668	unclassified
703	119.252	0.167872	0.211215	0.794794	0.426733	0.571781	2651	Proteobacteria(100)	Alphaproteobacteria(100)	Rhizobiales(100)
10452	1567.22	-0.219536	0.276412	-0.794235	0.427059	0.571781	28171	Acidobacteria(100)	Acidobacteria_Gp4(100)	Gp4(100)
9866	68.3444	-0.183518	0.231203	-0.793753	0.427339	0.571781	1407	Verrucomicrobia(100)	Spartobacteria(100)
4666	58.1541	0.203038	0.256689	0.790989	0.42895	0.571781	1285	Bacteroidetes(100)	Sphingobacteriia(72)	Sphingobacteriales(72)	Chitinophagaceae(72)
11108	65.2756	0.179595	0.227052	0.790985	0.428953	0.571781	1369	Bacteroidetes(100)	Sphingobacteriia(100)	Sphingobacteriales(100)	Chitinophagaceae(100)
8864	31.4153	-0.212743	0.269096	-0.790583	0.429187	0.571781	707	unclassified
11687	30.6192	-0.209624	0.265169	-0.790531	0.429218	0.571781	618	Actinobacteria(98)	Actinobacteria(98)	Gaiellales(87)	Gaiellaceae(87)	Gaiella(87)
3821	114.393	-0.177354	0.224723	-0.789214	0.429987	0.572131	2553	Proteobacteria(100)	Alphaproteobacteria(100)	Rhodospirillales(100)	Rhodospirillaceae(100)	Skermanella(100)
10797	63.8386	0.216685	0.275423	0.786734	0.431438	0.573387	1094	Acidobacteria(100)	Acidobacteria_Gp6(100)	Gp6(100)
6885	29.0246	0.204854	0.261015	0.784836	0.432549	0.573694	599	Bacteroidetes(100)	Sphingobacteriia(100)	Sphingobacteriales(100)	Chitinophagaceae(100)	Ferruginibacter(97)
7827	35.8455	0.195363	0.248994	0.784608	0.432683	0.573694	623	Gemmatimonadetes(99)	Gemmatimonadetes(99)	Gemmatimonadales(99)	Gemmatimonadaceae(99)	Gemmatimonas(99)
887	72.5679	0.193564	0.247815	0.78108	0.434756	0.575095	1319	Bacteroidetes(100)	Sphingobacteriia(100)	Sphingobacteriales(100)	Sphingobacteriaceae(100)	Pedobacter(98)
6967	113.746	0.169795	0.217986	0.778928	0.436022	0.575095	2547	Bacteroidetes(100)	Bacteroidetes_incertae_sedis(99)	Ohtaekwangia(99)
10085	68.8876	-0.182013	0.235321	-0.773465	0.439247	0.575095	1484	Actinobacteria(95)	Actinobacteria(95)
13232	57.2588	0.190793	0.247343	0.77137	0.440488	0.575095	1170	Acidobacteria(100)	Acidobacteria_Gp4(100)	Gp4(100)
11029	392.284	0.151477	0.196616	0.770424	0.441049	0.575095	8755	Acidobacteria(100)	Acidobacteria_Gp6(100)	Gp6(100)
9702	71.8812	-0.174738	0.226964	-0.769891	0.441365	0.575095	1458	Proteobacteria(86)
12343	102.55	-0.176052	0.228672	-0.769887	0.441367	0.575095	2091	Acidobacteria(100)	Acidobacteria_Gp3(100)	Gp3(100)
12714	45.9549	-0.203279	0.260768	-0.77954	0.435662	0.575095	808	unclassified
11543	39.6924	0.21322	0.273795	0.778759	0.436122	0.575095	903	Proteobacteria(98)	Deltaproteobacteria(89)	Myxococcales(84)
340	50.7463	-0.190959	0.245401	-0.77815	0.43648	0.575095	1112	Planctomycetes(100)	Planctomycetia(100)	Planctomycetales(100)	Planctomycetaceae(100)	Zavarzinella(100)
12948	39.5937	0.203515	0.26212	0.776421	0.437501	0.575095	830	Verrucomicrobia(100)	Spartobacteria(100)
10346	30.114	-0.214776	0.277182	-0.774854	0.438426	0.575095	698	Verrucomicrobia(99)	Subdivision3(98)
12283	37.6455	0.20663	0.267154	0.773447	0.439258	0.575095	808	Acidobacteria(88)	Acidobacteria_Gp4(88)	Gp4(88)
8642	31.7427	0.202925	0.262704	0.772449	0.439849	0.575095	634	Acidobacteria(100)	Acidobacteria_Gp6(100)	Gp6(100)
9782	31.1351	-0.206825	0.268563	-0.770119	0.441229	0.575095	631	Verrucomicrobia(100)	Spartobacteria(100)
9901	30.5121	0.206925	0.26938	0.768151	0.442398	0.575775	669	Verrucomicrobia(100)	Spartobacteria(100)
7470	72.274	-0.17534	0.229883	-0.762736	0.445621	0.576443	1433	Proteobacteria(100)	Alphaproteobacteria(100)	Rhizobiales(100)	Methylobacteriaceae(99)	Microvirga(74)
12779	172.24	-0.165318	0.216769	-0.762644	0.445675	0.576443	3662	candidate_division_WPS-2(84)
13689	62.6896	-0.178954	0.235049	-0.761345	0.446451	0.576443	1369	Actinobacteria(98)	Actinobacteria(98)	Gaiellales(97)	Gaiellaceae(97)	Gaiella(97)
7701	61.2385	-0.181619	0.238908	-0.760206	0.447132	0.576443	1318	Proteobacteria(100)	Alphaproteobacteria(100)	Rhizobiales(100)	Hyphomicrobiaceae(100)	Pedomicrobium(100)
13878	685.107	0.127529	0.168346	0.757541	0.448726	0.576443	14785	Acidobacteria(100)	Acidobacteria_Gp6(100)	Gp6(100)
2384	99.8764	0.17312	0.228531	0.757532	0.448731	0.576443	2236	Actinobacteria(100)	Actinobacteria(100)	Acidimicrobiales(98)	Acidimicrobiaceae(98)	Ilumatobacter(98)
12436	70.3203	0.186127	0.245714	0.757493	0.448755	0.576443	1436	Acidobacteria(100)	Acidobacteria_Gp7(94)	Gp7(94)
10289	37.6562	-0.201316	0.263032	-0.765366	0.444054	0.576443	898	Proteobacteria(100)	Betaproteobacteria(99)
6949	49.204	0.194973	0.255341	0.76358	0.445118	0.576443	933	Acidobacteria(90)	Acidobacteria_Gp4(84)	Gp4(83)
8866	29.7538	-0.203659	0.267471	-0.761424	0.446404	0.576443	672	candidate_division_WPS-2(71)
11872	34.7493	-0.194913	0.257463	-0.757054	0.449018	0.576443	714	unclassified
9176	39.3415	0.192079	0.253725	0.757038	0.449027	0.576443	765	candidate_division_WPS-2(100)
9419	77.0575	0.189804	0.252906	0.750494	0.452957	0.580255	1736	Verrucomicrobia(100)	Spartobacteria(100)
11724	40.6181	-0.180857	0.241018	-0.750385	0.453023	0.580255	746	Actinobacteria(99)	Actinobacteria(99)	Gaiellales(91)	Gaiellaceae(91)	Gaiella(91)
7779	72.9645	0.182477	0.243585	0.749131	0.453778	0.580343	1493	Gemmatimonadetes(86)	Gemmatimonadetes(86)	Gemmatimonadales(86)	Gemmatimonadaceae(86)	Gemmatimonas(86)
8729	77.4848	0.162165	0.217571	0.745341	0.456065	0.580343	1758	Proteobacteria(100)	Betaproteobacteria(94)
11085	56.5277	-0.196274	0.264019	-0.743407	0.457235	0.580343	1142	Acidobacteria(100)	Acidobacteria_Gp6(100)	Gp6(100)
11213	226.616	0.139779	0.188031	0.743382	0.457251	0.580343	5055	Bacteroidetes(100)	Sphingobacteriia(100)	Sphingobacteriales(100)	Chitinophagaceae(100)	Terrimonas(89)
2119	60.7263	-0.177513	0.238873	-0.743129	0.457404	0.580343	1215	Acidobacteria(100)	Acidobacteria_Gp6(99)	Gp6(99)
6529	54.4278	0.193064	0.260131	0.74218	0.457978	0.580343	1175	unclassified
10943	819.134	-0.127962	0.172508	-0.741776	0.458223	0.580343	16034	Acidobacteria(100)	Acidobacteria_Gp6(100)	Gp6(100)
8650	45.7795	-0.1755	0.235065	-0.746602	0.455304	0.580343	992	Acidobacteria(100)	Acidobacteria_Gp6(100)	Gp6(100)
9914	28.402	0.206526	0.277029	0.745503	0.455967	0.580343	613	Acidobacteria(99)	Acidobacteria_Gp6(99)	Gp6(99)
12342	41.3424	-0.200589	0.26922	-0.745075	0.456226	0.580343	941	Acidobacteria(100)	Acidobacteria_Gp3(100)	Gp3(100)
8421	62.5959	-0.191734	0.259338	-0.739323	0.459711	0.580854	1296	Proteobacteria(72)
2689	36.8954	-0.186415	0.252193	-0.739174	0.459801	0.580854	690	Proteobacteria(100)	Betaproteobacteria(96)
13428	35.6979	-0.195537	0.26475	-0.738572	0.460167	0.580854	743	Acidobacteria(100)	Acidobacteria_Gp6(100)	Gp6(100)
11106	138.198	0.140508	0.190724	0.736711	0.461298	0.581633	3165	Bacteroidetes(100)	Sphingobacteriia(100)	Sphingobacteriales(100)	Chitinophagaceae(100)
9469	499.096	0.155919	0.212109	0.735091	0.462284	0.582227	10663	Verrucomicrobia(100)	Spartobacteria(100)
12612	75.7341	0.156201	0.213224	0.732571	0.46382	0.583332	1650	Proteobacteria(99)	Betaproteobacteria(99)
4416	44.8921	-0.192723	0.263738	-0.730738	0.464939	0.583332	976	Proteobacteria(100)	Gammaproteobacteria(100)	Xanthomonadales(100)	Sinobacteraceae(100)	Steroidobacter(100)
4715	29.3417	0.196678	0.269169	0.730686	0.464971	0.583332	648	Proteobacteria(100)	Betaproteobacteria(100)	Burkholderiales(100)	Comamonadaceae(97)	Acidovorax(79)
6988	39.3321	0.200937	0.275154	0.73027	0.465225	0.583332	840	Proteobacteria(100)	Alphaproteobacteria(100)	Rhizobiales(100)	Rhizobiaceae(100)	Rhizobium(100)
4909	59.0516	-0.197771	0.271588	-0.728203	0.466489	0.583992	1151	Verrucomicrobia(100)	Subdivision3(99)
1764	55.0704	-0.172451	0.237109	-0.727308	0.467037	0.583992	1214	Gemmatimonadetes(94)	Gemmatimonadetes(94)	Gemmatimonadales(94)	Gemmatimonadaceae(94)	Gemmatimonas(94)
8583	83.7841	0.146526	0.201702	0.726447	0.467565	0.583992	1735	Acidobacteria(100)	Acidobacteria_Gp6(100)	Gp6(100)
6231	41.7562	-0.190907	0.263064	-0.725708	0.468018	0.583992	840	Acidobacteria(100)	Acidobacteria_Gp10(100)	Gp10(100)
7161	30.9942	0.185728	0.256109	0.725194	0.468333	0.583992	806	Bacteroidetes(100)	Sphingobacteriia(100)	Sphingobacteriales(100)	Chitinophagaceae(100)	Ferruginibacter(71)
3670	142.274	0.155641	0.21522	0.72317	0.469575	0.584417	2755	unclassified
5769	118.951	-0.147069	0.203428	-0.722955	0.469708	0.584417	2541	Proteobacteria(100)	Deltaproteobacteria(100)	Myxococcales(99)	Polyangiaceae(74)
3051	51.1832	-0.186051	0.257752	-0.721822	0.470404	0.584641	1014	Actinobacteria(99)	Actinobacteria(79)
12766	31.132	-0.195824	0.272087	-0.719709	0.471704	0.585613	644	unclassified
14078	46.5837	-0.174841	0.243443	-0.718199	0.472634	0.586124	881	Acidobacteria(100)	Acidobacteria_Gp6(100)	Gp6(100)
4514	292.293	0.120209	0.168071	0.715228	0.474468	0.587749	5928	Proteobacteria(100)	Gammaproteobacteria(100)	Pseudomonadales(100)	Pseudomonadaceae(100)	Pseudomonas(100)
11915	85.614	0.158291	0.221834	0.713553	0.475504	0.587749	1740	Acidobacteria(100)	Acidobacteria_Gp6(100)	Gp6(100)
13850	32.7838	-0.185405	0.259737	-0.713819	0.475339	0.587749	655	Acidobacteria(100)	Acidobacteria_Gp6(100)	Gp6(100)
2244	78.3127	-0.154063	0.216873	-0.710384	0.477466	0.588246	1649	Proteobacteria(100)	Betaproteobacteria(100)	Burkholderiales(100)	Comamonadaceae(100)	Variovorax(91)
3829	34.3497	-0.186981	0.2628	-0.711497	0.476776	0.588246	635	Proteobacteria(100)	Alphaproteobacteria(99)	Rhodospirillales(99)
14077	40.0426	0.189633	0.266754	0.710888	0.477154	0.588246	690	Acidobacteria(100)	Acidobacteria_Gp6(100)	Gp6(100)
7460	84.323	-0.162795	0.229445	-0.709515	0.478005	0.588269	1639	Proteobacteria(100)	Alphaproteobacteria(100)	Rhizobiales(100)
8863	92.4646	0.164772	0.233486	0.705701	0.480374	0.58862	2179	candidate_division_WPS-2(71)
8645	124.172	-0.136919	0.194293	-0.704703	0.480995	0.58862	2364	Acidobacteria(93)	Acidobacteria_Gp6(93)	Gp6(93)
12199	24.4459	0.197244	0.278817	0.707432	0.479298	0.58862	551	Acidobacteria(100)	Acidobacteria_Gp1(100)	Gp1(100)
9366	34.7294	0.187378	0.265523	0.705695	0.480378	0.58862	665	unclassified
11992	44.6459	-0.192521	0.273166	-0.704776	0.48095	0.58862	850	Acidobacteria(100)	Acidobacteria_Gp6(100)	Gp6(100)
8408	29.0416	0.183332	0.260403	0.704033	0.481412	0.58862	622	Acidobacteria(100)	Acidobacteria_Gp11(100)	Gp11(100)
7861	35.6459	0.19394	0.276004	0.702671	0.482261	0.58902	707	Proteobacteria(100)	Deltaproteobacteria(100)	Myxococcales(100)	Myxococcaceae(87)	Corallococcus(76)
711	46.9453	0.179878	0.256596	0.701017	0.483292	0.589644	1111	Proteobacteria(100)	Alphaproteobacteria(100)
12308	45.8586	-0.171296	0.244864	-0.699557	0.484204	0.590119	868	Planctomycetes(100)	Planctomycetia(100)	Planctomycetales(100)	Planctomycetaceae(100)	Pirellula(92)
8912	188.752	0.133877	0.192551	0.695282	0.486879	0.590645	3882	candidate_division_WPS-2(80)
13549	55.6874	0.174405	0.253123	0.689012	0.490816	0.590645	1079	Acidobacteria(100)	Acidobacteria_Gp4(100)	Gp4(100)
951	66.908	0.156198	0.227178	0.687556	0.491732	0.590645	1416	Bacteroidetes(99)
6130	84.747	-0.153936	0.224147	-0.686762	0.492233	0.590645	1649	Proteobacteria(100)	Betaproteobacteria(85)
9241	30.6601	-0.179544	0.257909	-0.696154	0.486332	0.590645	588	Actinobacteria(81)	Actinobacteria(80)	Acidimicrobiales(71)
10684	27.7729	0.191589	0.275691	0.694942	0.487092	0.590645	552	Planctomycetes(100)	Planctomycetia(100)	Planctomycetales(100)	Planctomycetaceae(100)	Gemmata(93)
8282	28.9805	0.184768	0.266109	0.694333	0.487473	0.590645	686	Proteobacteria(100)	Betaproteobacteria(100)	Burkholderiales(100)
13509	31.2788	0.193681	0.279198	0.693705	0.487867	0.590645	768	Bacteroidetes(100)	Sphingobacteriia(100)	Sphingobacteriales(100)	Chitinophagaceae(100)	Terrimonas(73)
8862	30.7927	0.186801	0.269514	0.693101	0.488246	0.590645	637	candidate_division_WPS-2(73)
7616	38.0784	0.180372	0.261493	0.689778	0.490334	0.590645	961	Acidobacteria(100)	Acidobacteria_Gp7(98)	Gp7(98)
4511	33.4028	0.179726	0.261004	0.688593	0.491079	0.590645	885	Proteobacteria(97)	Deltaproteobacteria(91)	Myxococcales(90)
5809	43.122	-0.177386	0.257704	-0.688332	0.491244	0.590645	798	Acidobacteria(99)	Acidobacteria_Gp7(93)	Gp7(93)
13248	52.6368	0.186565	0.27118	0.687976	0.491468	0.590645	946	Acidobacteria(100)	Acidobacteria_Gp4(100)	Gp4(100)
6623	52.4499	-0.17056	0.248004	-0.687731	0.491622	0.590645	1029	Planctomycetes(98)	Planctomycetia(98)	Planctomycetales(98)	Planctomycetaceae(98)
6756	26.6881	0.184724	0.269125	0.686388	0.492469	0.590645	594	Bacteroidetes(100)	Sphingobacteriia(100)	Sphingobacteriales(100)	Chitinophagaceae(100)
8809	81.4693	0.147157	0.215452	0.683015	0.494597	0.590799	1814	Acidobacteria(100)	Acidobacteria_Gp1(99)
6373	103.635	0.139549	0.204342	0.682921	0.494657	0.590799	2424	Acidobacteria(100)	Acidobacteria_Gp6(100)	Gp6(100)
13222	48.0587	0.168303	0.246125	0.68381	0.494095	0.590799	1074	Acidobacteria(100)	Acidobacteria_Gp4(100)	Gp4(100)
8938	48.799	-0.184751	0.270549	-0.682873	0.494687	0.590799	1001	candidate_division_WPS-2(89)
11334	60.7798	0.165459	0.244235	0.677459	0.498114	0.593306	1189	Acidobacteria(100)	Acidobacteria_Gp4(100)	Gp4(100)
6868	32.9832	-0.175583	0.259285	-0.677181	0.498291	0.593306	677	Proteobacteria(100)	Alphaproteobacteria(100)	Rhizobiales(100)	Hyphomicrobiaceae(97)	Rhodomicrobium(97)
11196	33.3455	0.178373	0.263447	0.677073	0.49836	0.593306	700	Bacteroidetes(100)	Sphingobacteriia(100)	Sphingobacteriales(100)	Chitinophagaceae(100)
8323	166.511	0.122205	0.181086	0.674845	0.499774	0.593957	3467	Proteobacteria(100)	Betaproteobacteria(100)	Burkholderiales(100)	Comamonadaceae(96)
6134	65.3509	-0.1512	0.224344	-0.673965	0.500334	0.593957	1414	Proteobacteria(100)	Betaproteobacteria(95)
12990	36.5426	0.176862	0.262511	0.673732	0.500482	0.593957	793	Proteobacteria(100)	Deltaproteobacteria(100)	Myxococcales(100)
11995	61.3635	0.159473	0.237435	0.671648	0.501808	0.594283	1170	Acidobacteria(100)	Acidobacteria_Gp6(100)	Gp6(100)
12732	47.4459	0.157355	0.23402	0.6724	0.501329	0.594283	871	candidate_division_WPS-2(80)
12684	54.664	0.157041	0.234653	0.669248	0.503337	0.594978	1339	Acidobacteria(100)	Acidobacteria_Gp6(100)	Gp6(100)
5371	38.9513	0.179952	0.268956	0.669076	0.503447	0.594978	852	Acidobacteria(100)	Acidobacteria_Gp6(100)	Gp6(100)
3813	43.5311	-0.165924	0.248383	-0.668015	0.504124	0.595156	895	Proteobacteria(100)	Alphaproteobacteria(100)	Rhodospirillales(100)	Rhodospirillaceae(100)	Skermanella(100)
13221	66.4812	-0.149543	0.224422	-0.666347	0.505189	0.595717	1413	Acidobacteria(100)	Acidobacteria_Gp4(100)	Gp4(100)
9067	71.9176	0.162158	0.244919	0.662088	0.507915	0.595717	1293	candidate_division_WPS-2(89)
5582	277.081	0.107638	0.162715	0.661509	0.508286	0.595717	6014	Bacteroidetes(100)	Sphingobacteriia(100)	Sphingobacteriales(100)	Chitinophagaceae(100)
5137	31.6367	-0.17473	0.263136	-0.664029	0.506672	0.595717	623	Planctomycetes(97)	Planctomycetia(97)	Planctomycetales(97)	Planctomycetaceae(97)
6913	43.9614	0.181773	0.273899	0.663649	0.506915	0.595717	1002	Bacteroidetes(98)
8881	27.6713	0.178736	0.269693	0.662739	0.507498	0.595717	674	unclassified
14180	32.5903	-0.183745	0.277399	-0.662386	0.507724	0.595717	705	Acidobacteria(100)	Acidobacteria_Gp6(100)	Gp6(100)
1414	29.7544	0.182781	0.277559	0.658531	0.510197	0.596411	605	Planctomycetes(97)	Planctomycetia(97)	Planctomycetales(97)	Planctomycetaceae(97)	Planctomyces(81)
12781	31.3444	-0.182637	0.277477	-0.658206	0.510406	0.596411	599	candidate_division_WPS-2(77)
12299	48.9867	0.158218	0.240408	0.658121	0.51046	0.596411	1079	Bacteroidetes(100)	Sphingobacteriia(100)	Sphingobacteriales(100)	Chitinophagaceae(100)
10986	885.765	0.10278	0.156779	0.655575	0.512098	0.596476	18367	Acidobacteria(100)	Acidobacteria_Gp6(100)	Gp6(100)
4422	20.8894	-0.179914	0.27412	-0.656332	0.51161	0.596476	536	Acidobacteria(100)	Acidobacteria_Gp6(100)	Gp6(100)
12191	34.658	-0.164832	0.251363	-0.655752	0.511984	0.596476	879	Acidobacteria(100)	Acidobacteria_Gp1(100)	Gp1(100)
3443	75.1318	-0.168587	0.257742	-0.654091	0.513053	0.596974	1434	Acidobacteria(100)	Acidobacteria_Gp3(100)	Candidatus_Solibacter(83)
10350	93.8747	0.142502	0.219381	0.649567	0.515972	0.59776	1979	Acidobacteria(100)	Acidobacteria_Gp5(100)	Gp5(100)
13861	79.2478	-0.145161	0.223687	-0.64895	0.516371	0.59776	1672	Acidobacteria(100)	Acidobacteria_Gp6(100)	Gp6(100)
4230	28.0788	-0.185823	0.285097	-0.651787	0.514538	0.59776	670	Actinobacteria(100)	Actinobacteria(100)	Actinomycetales(100)	Pseudonocardiaceae(100)	Saccharothrix(78)
2399	44.1785	-0.167888	0.25776	-0.651334	0.514831	0.59776	1038	Actinobacteria(100)	Actinobacteria(100)	Actinomycetales(100)	Microbacteriaceae(100)	Agromyces(95)
8779	39.4365	-0.162597	0.249927	-0.650579	0.515318	0.59776	672	unclassified
3696	123.275	-0.153052	0.236144	-0.64813	0.516901	0.597761	2468	Acidobacteria(94)	Acidobacteria_Gp4(93)	Gp4(91)
6968	419.351	0.11639	0.180226	0.6458	0.518409	0.597913	9426	Bacteroidetes(100)	Bacteroidetes_incertae_sedis(100)	Ohtaekwangia(100)
13181	158.885	0.128788	0.19943	0.645782	0.51842	0.597913	3161	Proteobacteria(100)	Betaproteobacteria(100)	Burkholderiales(100)	Comamonadaceae(93)
9970	17.2436	-0.140409	0.217527	-0.645477	0.518618	0.597913	618	Actinobacteria(100)	Actinobacteria(100)	Actinomycetales(100)	Pseudonocardiaceae(100)	Lentzea(98)
3818	29.8998	0.176707	0.275214	0.64207	0.520827	0.599849	713	Proteobacteria(100)	Alphaproteobacteria(99)	Rhodospirillales(99)	Rhodospirillaceae(70)
6850	61.1964	-0.165014	0.258112	-0.639313	0.522619	0.600857	1209	Proteobacteria(100)	Alphaproteobacteria(100)	Caulobacterales(84)	Caulobacteraceae(83)	Phenylobacterium(83)
3319	56.6085	-0.14633	0.228967	-0.639088	0.522765	0.600857	1211	Actinobacteria(87)	Actinobacteria(87)	Acidimicrobiales(84)	Acidimicrobineae_incertae_sedis(70)	Aciditerrimonas(70)
9865	144.464	-0.134365	0.21055	-0.638163	0.523367	0.600938	3041	Verrucomicrobia(100)	Spartobacteria(100)
11056	60.0025	0.148927	0.233899	0.636716	0.52431	0.60141	1197	Acidobacteria(100)	Acidobacteria_Gp6(100)	Gp6(100)
8540	73.9286	-0.143787	0.226288	-0.635415	0.525158	0.601535	1554	Actinobacteria(100)	Actinobacteria(100)	Actinomycetales(100)	Intrasporangiaceae(100)	Janibacter(99)
8791	58.3248	0.147472	0.232794	0.633489	0.526415	0.601535	1131	unclassified
12346	96.7751	-0.131122	0.207175	-0.632905	0.526796	0.601535	1954	Proteobacteria(100)	Alphaproteobacteria(100)	Rhizobiales(100)
1295	63.8518	0.139623	0.220726	0.63256	0.527021	0.601535	1334	Proteobacteria(100)	Alphaproteobacteria(100)	Rhizobiales(100)	Methylobacteriaceae(100)	Microvirga(99)
6825	85.9393	-0.149772	0.237117	-0.631637	0.527624	0.601535	1633	Proteobacteria(100)	Alphaproteobacteria(100)	Caulobacterales(100)	Caulobacteraceae(100)	Phenylobacterium(100)
4507	228.473	0.112354	0.1781	0.630845	0.528142	0.601535	4923	Proteobacteria(100)	Gammaproteobacteria(97)	Xanthomonadales(80)	Sinobacteraceae(80)	Steroidobacter(80)
13247	40.7839	-0.164321	0.260364	-0.63112	0.527962	0.601535	841	Acidobacteria(100)	Acidobacteria_Gp4(100)	Gp4(100)
2275	51.5584	0.152906	0.243018	0.629199	0.529218	0.602155	956	Proteobacteria(100)	Betaproteobacteria(98)
8035	27.0706	0.168744	0.268567	0.628312	0.5298	0.60221	556	Acidobacteria(75)	Acidobacteria_Gp16(74)	Gp16(74)
7676	33.2895	-0.166314	0.265091	-0.627384	0.530408	0.602296	756	Acidobacteria(95)	Acidobacteria_Gp7(93)	Gp7(93)
10379	31.3451	-0.171797	0.275687	-0.623161	0.533179	0.604835	596	unclassified
1427	41.9684	0.160565	0.25861	0.620876	0.534681	0.605932	727	Proteobacteria(99)	Alphaproteobacteria(99)	Alphaproteobacteria_incertae_sedis(97)	Geminicoccus(96)
5922	47.9913	0.162985	0.262972	0.619779	0.535403	0.606082	1032	Verrucomicrobia(97)	Subdivision3(96)
1535	50.5271	0.156634	0.253024	0.619047	0.535885	0.606082	1047	Verrucomicrobia(100)	Subdivision3(100)
8731	335.385	0.105414	0.171145	0.61593	0.537941	0.606483	6985	Proteobacteria(100)	Gammaproteobacteria(100)	Xanthomonadales(100)	Xanthomonadaceae(100)	Luteimonas(70)
8993	81.5942	-0.163188	0.265003	-0.615798	0.538028	0.606483	1529	candidate_division_WPS-2(88)
2425	58.4985	0.151589	0.246381	0.615263	0.538381	0.606483	1382	Planctomycetes(99)	Planctomycetia(99)	Planctomycetales(99)	Planctomycetaceae(99)	Pirellula(70)
13603	71.3219	-0.155429	0.253309	-0.613594	0.539484	0.606483	1349	Proteobacteria(77)	Deltaproteobacteria(75)
12683	143.968	0.139625	0.227814	0.612889	0.53995	0.606483	2980	Acidobacteria(96)	Acidobacteria_Gp6(96)	Gp6(96)
12470	41.555	-0.156893	0.255664	-0.613668	0.539435	0.606483	1054	Proteobacteria(100)	Alphaproteobacteria(100)	Rhizobiales(100)
13200	9.32024	0.172371	0.281274	0.612822	0.539994	0.606483	1107	Acidobacteria(100)	Acidobacteria_Gp4(100)	Gp4(100)
12644	32.7689	0.169337	0.277985	0.609158	0.54242	0.608365	630	Acidobacteria(98)	Acidobacteria_Gp6(98)	Gp6(98)
1931	31.4046	0.159137	0.261452	0.608667	0.542745	0.608365	564	Acidobacteria(100)	Acidobacteria_Gp16(100)	Gp16(100)
13602	40.0218	0.150677	0.248238	0.606985	0.543861	0.608477	872	Proteobacteria(85)	Deltaproteobacteria(78)
9898	42.5011	-0.157521	0.259553	-0.606894	0.543921	0.608477	953	Verrucomicrobia(100)	Spartobacteria(100)
3453	29.7438	-0.158619	0.261963	-0.605502	0.544846	0.608909	647	unclassified
3161	32.5288	-0.15428	0.255512	-0.603807	0.545972	0.609565	775	candidate_division_WPS-2(94)
7808	341.727	-0.125934	0.209464	-0.60122	0.547693	0.610007	6748	Gemmatimonadetes(99)	Gemmatimonadetes(99)	Gemmatimonadales(99)	Gemmatimonadaceae(99)	Gemmatimonas(99)
9873	69.862	-0.140379	0.233662	-0.600781	0.547986	0.610007	1434	Verrucomicrobia(100)	Spartobacteria(100)
4900	34.3284	0.154503	0.256743	0.601782	0.547319	0.610007	663	unclassified
2706	31.7462	0.154397	0.25769	0.599161	0.549066	0.610608	746	Proteobacteria(78)
8952	173.632	-0.12026	0.201311	-0.597386	0.55025	0.610724	3687	candidate_division_WPS-2(77)
9924	48.1596	0.146723	0.245506	0.597634	0.550084	0.610724	1049	Acidobacteria(100)	Acidobacteria_Gp5(100)	Gp5(100)
12284	44.8921	0.162281	0.273282	0.593822	0.552631	0.612479	914	Acidobacteria(86)	Acidobacteria_Gp4(82)	Gp4(82)
7274	51.9003	0.157034	0.264634	0.593399	0.552914	0.612479	1019	Planctomycetes(100)	Planctomycetia(100)	Planctomycetales(100)	Planctomycetaceae(100)	Pirellula(99)
8994	91.6836	-0.143377	0.244293	-0.586905	0.557268	0.616698	1932	unclassified
13563	59.0387	-0.139255	0.237864	-0.585441	0.558251	0.617182	1243	Acidobacteria(100)	Acidobacteria_Gp4(100)	Gp4(100)
90	56.9307	-0.133047	0.227906	-0.583779	0.559369	0.617517	1147	Actinobacteria(89)	Actinobacteria(89)	Acidimicrobiales(83)
10817	30.5759	-0.153298	0.26296	-0.58297	0.559914	0.617517	629	Acidobacteria(99)	Acidobacteria_Gp6(99)	Gp6(99)
12390	31.9104	-0.16098	0.276335	-0.582556	0.560192	0.617517	570	Proteobacteria(100)	Alphaproteobacteria(100)	Rhizobiales(100)
8051	55.5293	-0.151143	0.260121	-0.58105	0.561207	0.617887	1034	Proteobacteria(90)	Deltaproteobacteria(90)	Myxococcales(87)
9003	43.1665	0.15331	0.264129	0.580436	0.561621	0.617887	907	candidate_division_WPS-2(97)
4382	58.2086	-0.153182	0.264817	-0.578443	0.562965	0.618478	1165	Acidobacteria(86)	Acidobacteria_Gp16(85)	Gp16(85)
13961	65.4186	-0.132732	0.229738	-0.577754	0.56343	0.618478	1289	Acidobacteria(100)	Acidobacteria_Gp6(100)	Gp6(100)
1196	60.6966	0.134475	0.232974	0.57721	0.563798	0.618478	1215	Bacteroidetes(100)	Sphingobacteriia(76)	Sphingobacteriales(76)	Sphingobacteriaceae(73)	Solitalea(72)
6127	81.9932	0.144458	0.25147	0.574456	0.565659	0.619234	1951	Proteobacteria(100)	Gammaproteobacteria(100)
8076	74.5188	-0.143526	0.251137	-0.571504	0.567658	0.619234	1436	Acidobacteria(100)	Acidobacteria_Gp6(100)	Gp6(100)
9730	81.1056	0.134635	0.235877	0.570785	0.568146	0.619234	1735	Verrucomicrobia(100)	Spartobacteria(99)
13383	76.0044	-0.136473	0.239402	-0.570058	0.568638	0.619234	1539	Acidobacteria(100)	Acidobacteria_Gp6(100)	Gp6(100)
11939	121.403	0.115961	0.203829	0.568913	0.569415	0.619234	2672	Acidobacteria(100)	Acidobacteria_Gp6(100)	Gp6(100)
13640	29.9751	-0.154795	0.270107	-0.573088	0.566585	0.619234	630	Actinobacteria(98)	Actinobacteria(98)	Gaiellales(90)	Gaiellaceae(90)	Gaiella(90)
4674	33.3832	0.15173	0.265478	0.571533	0.567638	0.619234	787	Bacteroidetes(100)	Sphingobacteriia(81)	Sphingobacteriales(81)	Chitinophagaceae(77)
13920	37.8069	-0.147289	0.25855	-0.569672	0.5689	0.619234	656	Acidobacteria(100)	Acidobacteria_Gp6(100)	Gp6(100)
13323	20.3519	-0.158828	0.278998	-0.56928	0.569166	0.619234	553	Acidobacteria(100)	Acidobacteria_Gp4(100)	Gp4(100)
13880	84.9561	0.130599	0.231579	0.563949	0.572789	0.621146	1665	Acidobacteria(100)	Acidobacteria_Gp6(100)	Gp6(100)
8213	182.233	-0.116139	0.206235	-0.56314	0.57334	0.621146	3838	Proteobacteria(100)	Betaproteobacteria(100)
8049	87.9189	-0.122365	0.217313	-0.56308	0.573381	0.621146	1859	Proteobacteria(92)	Deltaproteobacteria(90)	Myxococcales(82)
7515	491.103	0.0938749	0.167318	0.561055	0.57476	0.621146	10904	Proteobacteria(100)	Alphaproteobacteria(100)	Sphingomonadales(100)	Sphingomonadaceae(100)	Sphingomonas(98)
2120	54.5342	-0.134113	0.239545	-0.559866	0.575571	0.621146	1072	Acidobacteria(100)	Acidobacteria_Gp6(100)	Gp6(100)
12947	247.833	-0.122094	0.219653	-0.555851	0.578313	0.621146	5153	Verrucomicrobia(100)	Spartobacteria(100)
984	51.3878	0.139058	0.247089	0.562785	0.573581	0.621146	1068	Proteobacteria(100)	Alphaproteobacteria(100)
13430	36.364	0.148171	0.263622	0.562057	0.574077	0.621146	707	Acidobacteria(100)	Acidobacteria_Gp6(100)	Gp6(100)
5499	33.1891	0.153785	0.274657	0.559917	0.575536	0.621146	706	Proteobacteria(99)	Gammaproteobacteria(97)
6001	39.1009	-0.153543	0.275131	-0.558073	0.576794	0.621146	817	Actinobacteria(99)	Actinobacteria(99)	Actinomycetales(99)
12662	44.7434	0.147566	0.264714	0.557454	0.577217	0.621146	1187	Acidobacteria(100)	Acidobacteria_Gp6(100)	Gp6(100)
10081	26.6865	-0.154088	0.276523	-0.557233	0.577368	0.621146	576	Actinobacteria(94)	Actinobacteria(94)
8446	50.299	0.138113	0.248261	0.556321	0.577992	0.621146	1152	Proteobacteria(99)	Betaproteobacteria(98)
12500	59.8109	-0.139708	0.252555	-0.553176	0.580143	0.62223	1251	Proteobacteria(100)	Gammaproteobacteria(100)	Xanthomonadales(100)	Xanthomonadaceae(100)	Luteimonas(77)
13032	71.3143	0.120635	0.21867	0.551678	0.581169	0.62223	1526	Verrucomicrobia(100)	Spartobacteria(100)
13444	141.466	-0.105516	0.191417	-0.551236	0.581472	0.62223	2939	Acidobacteria(100)	Acidobacteria_Gp6(100)	Gp6(100)
10231	215.3	-0.103707	0.188161	-0.551162	0.581523	0.62223	4525	unclassified
7518	40.4505	0.144708	0.263493	0.549191	0.582875	0.622629	932	Proteobacteria(100)	Alphaproteobacteria(100)	Sphingomonadales(100)	Sphingomonadaceae(100)	Sphingomonas(99)
12637	27.7071	0.151932	0.276737	0.549013	0.582997	0.622629	589	Acidobacteria(97)	Acidobacteria_Gp6(97)	Gp6(97)
13770	165.807	0.111209	0.204601	0.54354	0.586758	0.625	3260	Acidobacteria(100)	Acidobacteria_Gp7(100)	Gp7(100)
12672	246.36	0.0906277	0.166947	0.542851	0.587232	0.625	5244	Acidobacteria(100)	Acidobacteria_Gp6(100)	Gp6(100)
12057	59.491	-0.13961	0.257267	-0.542666	0.58736	0.625	1170	Proteobacteria(100)	Betaproteobacteria(100)
9496	36.4252	0.137647	0.253695	0.542569	0.587427	0.625	825	unclassified
13656	66.8133	-0.127896	0.23779	-0.537854	0.590678	0.627868	1344	Actinobacteria(98)	Actinobacteria(98)	Gaiellales(97)	Gaiellaceae(97)	Gaiella(97)
7879	30.0635	0.144597	0.269862	0.535817	0.592085	0.628773	648	Chloroflexi(72)
11544	87.205	-0.128737	0.241617	-0.532815	0.594162	0.629094	1707	Proteobacteria(100)	Deltaproteobacteria(100)	Myxococcales(97)	Polyangiaceae(90)	Chondromyces(86)
3045	158.179	0.125184	0.235591	0.531361	0.595168	0.629094	3247	candidate_division_WPS-2(100)
8937	30.3532	0.144507	0.27057	0.534081	0.593285	0.629094	651	candidate_division_WPS-2(85)
13201	46.8469	0.147397	0.276683	0.532728	0.594222	0.629094	940	Acidobacteria(100)	Acidobacteria_Gp4(100)	Gp4(100)
1926	26.2101	-0.151141	0.28444	-0.531363	0.595167	0.629094	710	Proteobacteria(91)	Deltaproteobacteria(84)	Myxococcales(84)
13066	56.214	-0.129583	0.245532	-0.527763	0.597664	0.630454	1107	Verrucomicrobia(100)	Spartobacteria(100)
2121	63.219	0.12935	0.245128	0.527683	0.597719	0.630454	1358	Proteobacteria(100)	Betaproteobacteria(100)
10260	56.789	-0.128989	0.244937	-0.52662	0.598457	0.630454	1290	Proteobacteria(100)	Betaproteobacteria(100)	Burkholderiales(100)	Comamonadaceae(100)
2404	29.2616	-0.147439	0.28024	-0.526116	0.598808	0.630454	548	Planctomycetes(72)	Planctomycetia(72)
14136	40.9523	0.14048	0.267331	0.52549	0.599243	0.630454	890	Acidobacteria(100)	Acidobacteria_Gp6(100)	Gp6(100)
12482	93.7589	-0.129333	0.247266	-0.523053	0.600938	0.63165	2007	Proteobacteria(100)	Gammaproteobacteria(100)	Xanthomonadales(100)	Xanthomonadaceae(100)	Lysobacter(100)
6700	83.0918	0.116184	0.223139	0.520682	0.602588	0.63221	1619	Planctomycetes(99)	Planctomycetia(99)	Planctomycetales(99)	Planctomycetaceae(99)	Pirellula(92)
943	38.6677	0.134281	0.257791	0.52089	0.602444	0.63221	772	Acidobacteria(100)	Acidobacteria_Gp1(100)	Gp1(99)
12706	55.1362	0.124499	0.239518	0.519789	0.603211	0.632277	1171	Proteobacteria(98)	Betaproteobacteria(75)
6768	274.255	-0.0965125	0.186998	-0.516116	0.605773	0.632585	5881	Proteobacteria(100)	Alphaproteobacteria(100)	Rhizobiales(100)	Bradyrhizobiaceae(100)	Bradyrhizobium(91)
10815	39.4104	0.135322	0.261077	0.51832	0.604235	0.632585	852	Acidobacteria(100)	Acidobacteria_Gp6(100)	Gp6(100)
7895	28.7589	-0.138286	0.267826	-0.51633	0.605624	0.632585	559	Acidobacteria(100)	Acidobacteria_Gp16(100)	Gp16(100)
10885	29.0405	-0.136695	0.264937	-0.515955	0.605886	0.632585	548	Acidobacteria(100)	Acidobacteria_Gp6(100)	Gp6(100)
327	52.9988	0.123612	0.239855	0.51536	0.606301	0.632585	1099	Planctomycetes(100)	Planctomycetia(100)	Planctomycetales(100)	Planctomycetaceae(100)	Planctomyces(98)
3966	824.018	0.0902878	0.177701	0.508089	0.611391	0.632591	17277	Nitrospirae(100)	Nitrospira(100)	Nitrospirales(100)	Nitrospiraceae(100)	Nitrospira(100)
13462	485.002	-0.0906425	0.178543	-0.50768	0.611678	0.632591	9297	Acidobacteria(100)	Acidobacteria_Gp6(100)	Gp6(100)
7045	82.4695	0.114552	0.22624	0.506329	0.612626	0.632591	1723	Bacteroidetes(100)	Sphingobacteriia(100)	Sphingobacteriales(100)	Chitinophagaceae(100)
13476	88.6622	-0.119774	0.237036	-0.505297	0.61335	0.632591	1411	Acidobacteria(100)	Acidobacteria_Gp6(100)	Gp6(100)
13037	418.215	-0.115319	0.228669	-0.504306	0.614046	0.632591	8524	Verrucomicrobia(100)	Spartobacteria(100)
11333	56.0071	0.126708	0.25136	0.504091	0.614198	0.632591	1106	Acidobacteria(100)	Acidobacteria_Gp4(100)	Gp4(100)
10936	55.59	0.123447	0.245236	0.50338	0.614697	0.632591	1227	Acidobacteria(100)	Acidobacteria_Gp6(100)	Gp6(100)
6643	39.8843	0.134268	0.261764	0.512936	0.607996	0.632591	899	Proteobacteria(100)	Alphaproteobacteria(100)	Sphingomonadales(99)	Sphingomonadaceae(99)	Sphingomonas(78)
9283	31.4865	-0.131658	0.257619	-0.511058	0.60931	0.632591	728	Actinobacteria(100)	Actinobacteria(100)	Solirubrobacterales(100)	Solirubrobacteraceae(100)	Solirubrobacter(100)
2851	36.6091	-0.131215	0.257088	-0.510389	0.609779	0.632591	668	Proteobacteria(100)	Gammaproteobacteria(100)	Xanthomonadales(100)	Xanthomonadaceae(100)	Arenimonas(99)
9175	26.3759	-0.141044	0.276537	-0.510038	0.610025	0.632591	585	candidate_division_WPS-2(98)
6390	38.4974	0.132377	0.260324	0.508507	0.611098	0.632591	751	Acidobacteria(100)	Acidobacteria_Gp6(100)	Gp6(100)
956	27.2042	0.141549	0.279456	0.506515	0.612495	0.632591	576	Bacteroidetes(100)	Cytophagia(75)	Cytophagales(75)
47	35.4173	0.135749	0.268625	0.505347	0.613315	0.632591	935	unclassified
10165	33.2257	0.136159	0.270169	0.503978	0.614277	0.632591	796	Acidobacteria(98)	Acidobacteria_Gp6(98)	Gp6(98)
5008	65.498	0.127979	0.257355	0.497285	0.618988	0.632839	1284	Planctomycetes(78)	Planctomycetia(78)	Planctomycetales(78)	Planctomycetaceae(78)
9161	611.269	0.0902806	0.181747	0.496738	0.619374	0.632839	12699	candidate_division_WPS-2(77)
7360	96.5849	-0.108965	0.221849	-0.491167	0.623308	0.632839	2166	Proteobacteria(100)	Alphaproteobacteria(100)	Rhizobiales(100)	Phyllobacteriaceae(100)	Mesorhizobium(100)
7486	77.1026	0.116074	0.236694	0.490398	0.623853	0.632839	1552	Proteobacteria(100)	Alphaproteobacteria(100)	Rhizobiales(99)
7409	56.4712	0.125827	0.256714	0.490145	0.624032	0.632839	1254	Gemmatimonadetes(83)	Gemmatimonadetes(83)	Gemmatimonadales(83)	Gemmatimonadaceae(83)	Gemmatimonas(83)
4546	56.9511	0.122785	0.250905	0.489371	0.624579	0.632839	1077	Proteobacteria(96)	Gammaproteobacteria(93)
12476	55.2571	0.116864	0.23985	0.487237	0.62609	0.632839	1214	Gemmatimonadetes(97)	Gemmatimonadetes(97)	Gemmatimonadales(97)	Gemmatimonadaceae(97)	Gemmatimonas(97)
12409	153.587	0.102774	0.21158	0.485748	0.627146	0.632839	3044	Proteobacteria(100)	Alphaproteobacteria(100)	Sphingomonadales(100)	Sphingomonadaceae(100)	Sphingomonas(81)
9068	76.9212	0.115106	0.23709	0.485494	0.627326	0.632839	1832	candidate_division_WPS-2(96)
13528	95.4851	0.101897	0.210461	0.48416	0.628272	0.632839	2103	Bacteroidetes(100)	Sphingobacteriia(100)	Sphingobacteriales(100)	Chitinophagaceae(100)	Terrimonas(100)
8733	131.49	-0.099729	0.206041	-0.484026	0.628367	0.632839	2805	Proteobacteria(100)	Betaproteobacteria(97)
558	39.9484	0.12268	0.244293	0.502185	0.615538	0.632839	898	Bacteroidetes(99)
10363	23.727	0.14085	0.281607	0.500167	0.616958	0.632839	534	Acidobacteria(100)	Acidobacteria_Gp4(100)	Gp4(100)
9818	43.5723	0.134189	0.268819	0.499181	0.617652	0.632839	1085	Verrucomicrobia(100)	Spartobacteria(100)
7562	36.1332	-0.132727	0.267466	-0.496238	0.619727	0.632839	685	Proteobacteria(100)	Alphaproteobacteria(100)	Sphingomonadales(100)	Sphingomonadaceae(100)	Sphingomonas(89)
7225	45.2643	-0.11809	0.238475	-0.495187	0.620468	0.632839	784	Acidobacteria(100)	Acidobacteria_Gp1(100)	Gp1(95)
13990	32.44	0.12707	0.2571	0.494244	0.621134	0.632839	770	Acidobacteria(100)	Acidobacteria_Gp6(100)	Gp6(100)
4875	26.0145	0.133879	0.27304	0.490329	0.623901	0.632839	548	Bacteroidetes(100)
11542	42.8999	0.11974	0.244713	0.489306	0.624625	0.632839	979	Proteobacteria(98)	Deltaproteobacteria(94)	Myxococcales(86)
8631	46.7568	-0.127516	0.26067	-0.489185	0.624711	0.632839	1050	Proteobacteria(100)	Betaproteobacteria(79)
11067	38.2771	-0.130973	0.267976	-0.48875	0.625019	0.632839	891	Acidobacteria(99)	Acidobacteria_Gp6(99)	Gp6(99)
6552	30.6557	0.130632	0.268339	0.486816	0.626389	0.632839	580	Acidobacteria(100)	Acidobacteria_Gp1(100)	Gp1(98)
7980	29.8671	0.138467	0.284916	0.485993	0.626972	0.632839	716	unclassified
13105	34.6334	-0.123877	0.254944	-0.485898	0.627039	0.632839	703	Actinobacteria(100)	Actinobacteria(100)	Actinomycetales(100)
3983	44.9738	-0.122001	0.252534	-0.483105	0.629021	0.632934	929	Proteobacteria(95)	Gammaproteobacteria(94)
12227	37.5763	-0.12962	0.269324	-0.481278	0.630319	0.632935	840	unclassified
4867	39.249	0.130853	0.272344	0.48047	0.630893	0.632935	739	Bacteroidetes(98)
8116	52.272	0.116004	0.241658	0.480032	0.631205	0.632935	1114	Proteobacteria(100)	Betaproteobacteria(100)
9044	42.6623	0.122974	0.256338	0.479735	0.631416	0.632935	778	unclassified
3979	38.4266	-0.12144	0.253441	-0.479167	0.63182	0.632935	922	Nitrospirae(98)	Nitrospira(98)	Nitrospirales(98)	Nitrospiraceae(98)	Nitrospira(98)
4134	145.737	0.0965864	0.202175	0.477737	0.632837	0.633161	2952	Proteobacteria(99)	Betaproteobacteria(93)
9690	157.871	-0.107501	0.225238	-0.477276	0.633165	0.633161	3214	unclassified
4998	54.4837	0.130942	0.276751	0.473139	0.636114	0.634987	1212	Acidobacteria(100)	Acidobacteria_Gp4(100)	Gp4(87)
12347	46.9634	-0.120868	0.255271	-0.473487	0.635866	0.634987	876	Proteobacteria(100)	Alphaproteobacteria(100)	Rhizobiales(91)
13094	82.3292	-0.131951	0.280399	-0.470585	0.637937	0.635745	1411	Actinobacteria(100)	Actinobacteria(100)	Actinomycetales(100)	Pseudonocardiaceae(100)	Lentzea(71)
7516	49.884	0.118037	0.250877	0.470499	0.637998	0.635745	1185	Proteobacteria(100)	Alphaproteobacteria(100)	Sphingomonadales(100)	Sphingomonadaceae(100)	Sphingomonas(97)
11246	89.8849	0.112613	0.241446	0.466412	0.64092	0.638095	1777	Acidobacteria(100)	Acidobacteria_Gp4(100)	Gp4(99)
10749	292.153	0.0899419	0.193776	0.464155	0.642537	0.63858	6437	Gemmatimonadetes(86)	Gemmatimonadetes(86)	Gemmatimonadales(86)	Gemmatimonadaceae(86)	Gemmatimonas(86)
3454	45.4958	0.113463	0.244131	0.464764	0.642101	0.63858	995	unclassified
8646	161.739	0.0898627	0.194037	0.463122	0.643277	0.638754	3407	Acidobacteria(97)	Acidobacteria_Gp6(97)	Gp6(97)
5211	281.836	-0.103829	0.224644	-0.462194	0.643942	0.638853	5687	Proteobacteria(100)	Gammaproteobacteria(97)
4906	63.6038	0.110173	0.241212	0.456746	0.647854	0.640411	1191	Acidobacteria(100)	Acidobacteria_Gp5(100)	Gp5(100)
10334	59.1779	0.109576	0.240975	0.454718	0.649312	0.640411	1359	Verrucomicrobia(100)	Opitutae(100)	Opitutales(100)	Opitutaceae(100)	Opitutus(100)
7931	100.811	-0.101733	0.224228	-0.453703	0.650043	0.640411	2094	Proteobacteria(100)	Gammaproteobacteria(100)	Xanthomonadales(100)	Xanthomonadaceae(100)
13321	234.766	0.102043	0.225355	0.452811	0.650685	0.640411	4749	Acidobacteria(100)	Acidobacteria_Gp4(100)	Gp4(100)
7845	442.951	0.0687196	0.15199	0.452132	0.651174	0.640411	9820	Proteobacteria(94)	Gammaproteobacteria(92)
6737	48.0571	-0.109894	0.239584	-0.458689	0.646458	0.640411	939	Acidobacteria(100)	Acidobacteria_Gp3(100)	Gp3(93)
7452	26.0757	-0.12341	0.269633	-0.457696	0.647171	0.640411	552	Proteobacteria(100)	Alphaproteobacteria(100)	Rhizobiales(99)
6727	41.169	-0.116818	0.256885	-0.454749	0.64929	0.640411	922	Bacteroidetes(100)	Sphingobacteriia(99)	Sphingobacteriales(99)	Chitinophagaceae(99)
12579	31.7487	0.117396	0.258755	0.453696	0.650048	0.640411	761	Proteobacteria(100)	Betaproteobacteria(100)	Burkholderiales(100)	Comamonadaceae(99)
10364	30.1847	0.126403	0.278683	0.453572	0.650137	0.640411	793	Acidobacteria(100)	Acidobacteria_Gp4(100)	Gp4(99)
12571	61.5236	-0.0965526	0.214077	-0.451017	0.651977	0.640414	1158	Proteobacteria(100)	Betaproteobacteria(99)
13613	155.281	0.0966977	0.214843	0.450085	0.652649	0.640414	3542	Proteobacteria(96)	Deltaproteobacteria(93)	Myxococcales(86)	Polyangiaceae(73)
9691	194.06	-0.0974838	0.217646	-0.447902	0.654224	0.640414	3852	unclassified
4018	118.7	-0.0969514	0.216552	-0.447706	0.654366	0.640414	2500	Verrucomicrobia(100)	Spartobacteria(100)
12860	137.963	-0.0993052	0.223	-0.445315	0.656092	0.640414	3034	candidate_division_WPS-2(100)
11083	210.622	0.0936408	0.211079	0.443628	0.657311	0.640414	4397	Acidobacteria(100)	Acidobacteria_Gp6(100)	Gp6(100)
5988	77.7793	-0.109614	0.247785	-0.442375	0.658218	0.640414	1686	Proteobacteria(96)	Deltaproteobacteria(94)	Myxococcales(93)
8953	103.007	0.100687	0.227651	0.442289	0.65828	0.640414	2225	candidate_division_WPS-2(96)
85	129.786	-0.109872	0.24977	-0.439892	0.660016	0.640414	2854	unclassified
14146	53.7311	-0.105026	0.240323	-0.43702	0.662097	0.640414	1202	Acidobacteria(100)	Acidobacteria_Gp6(100)	Gp6(100)
9812	156.416	-0.0764055	0.174853	-0.436971	0.662132	0.640414	3410	Verrucomicrobia(100)	Spartobacteria(100)
4522	93.5803	-0.100848	0.230823	-0.436908	0.662178	0.640414	1984	unclassified
6378	311.478	-0.0759967	0.174636	-0.435173	0.663437	0.640414	5914	Acidobacteria(100)	Acidobacteria_Gp6(100)	Gp6(100)
6497	61.3983	0.0988138	0.227609	0.434138	0.664189	0.640414	1334	Acidobacteria(100)	Acidobacteria_Gp1(100)	Gp1(100)
2820	236.282	0.0768189	0.178153	0.431195	0.666326	0.640414	4992	Proteobacteria(100)	Alphaproteobacteria(97)	Rhodospirillales(94)	Rhodospirillaceae(86)
14179	24.2973	0.125918	0.281067	0.447999	0.654154	0.640414	564	Acidobacteria(100)	Acidobacteria_Gp6(100)	Gp6(100)
5002	28.8235	-0.125631	0.282988	-0.443945	0.657082	0.640414	536	Planctomycetes(98)	Planctomycetia(98)	Planctomycetales(98)	Planctomycetaceae(98)	Isosphaera(71)
13422	50.5059	0.122301	0.276081	0.44299	0.657773	0.640414	1009	Acidobacteria(100)	Acidobacteria_Gp6(100)	Gp6(100)
12899	46.9976	-0.110571	0.250179	-0.441968	0.658512	0.640414	1050	Actinobacteria(100)	Actinobacteria(100)	Actinomycetales(100)	Mycobacteriaceae(100)	Mycobacterium(100)
13231	37.0697	-0.115644	0.261892	-0.44157	0.658801	0.640414	685	Acidobacteria(100)	Acidobacteria_Gp4(100)	Gp4(100)
8872	37.7379	-0.115224	0.261875	-0.439997	0.659939	0.640414	993	unclassified
13312	23.9665	0.122885	0.281019	0.437285	0.661905	0.640414	544	Acidobacteria(99)	Acidobacteria_Gp4(99)	Gp4(99)
4897	52.0674	-0.10771	0.248576	-0.433307	0.664791	0.640414	1138	Verrucomicrobia(99)	Subdivision3(97)
6235	28.5696	-0.120324	0.277796	-0.433136	0.664916	0.640414	600	Proteobacteria(100)	Deltaproteobacteria(100)	Myxococcales(100)	Nannocystaceae(96)
1945	45.1024	-0.115514	0.267302	-0.432148	0.665634	0.640414	955	Chloroflexi(78)
9507	31.2732	0.112249	0.260164	0.431455	0.666138	0.640414	676	unclassified
8134	26.2516	-0.113446	0.263213	-0.431004	0.666466	0.640414	593	Proteobacteria(100)	Betaproteobacteria(99)
8897	67.458	-0.10769	0.251523	-0.428151	0.668542	0.640851	1499	candidate_division_WPS-1(83)
7539	34.3671	0.11242	0.262051	0.428999	0.667924	0.640851	659	unclassified
6673	51.9102	0.100641	0.235331	0.427658	0.6689	0.640851	1181	Planctomycetes(99)	Planctomycetia(99)	Planctomycetales(99)	Planctomycetaceae(99)
3455	24.9117	-0.117978	0.276126	-0.427264	0.669187	0.640851	566	Proteobacteria(99)	Betaproteobacteria(99)
13169	67.7187	-0.106636	0.251493	-0.424014	0.671556	0.641591	1256	Actinobacteria(100)	Actinobacteria(100)	Actinomycetales(100)	Micromonosporaceae(100)
8451	123.242	0.0813987	0.193298	0.421105	0.673678	0.641591	2647	Proteobacteria(99)	Betaproteobacteria(99)
13385	60.1369	-0.105685	0.251642	-0.419982	0.674498	0.641591	1243	Acidobacteria(100)	Acidobacteria_Gp6(100)	Gp6(100)
2834	48.1654	-0.100077	0.235387	-0.42516	0.67072	0.641591	849	unclassified
8470	41.8149	-0.105308	0.249731	-0.421684	0.673256	0.641591	859	Acidobacteria(100)	Acidobacteria_Gp3(100)
12471	24.9675	0.112302	0.267184	0.420318	0.674253	0.641591	585	Proteobacteria(100)	Alphaproteobacteria(100)	Rhizobiales(100)
7632	40.7447	-0.10834	0.257893	-0.420097	0.674415	0.641591	1029	Acidobacteria(98)	Acidobacteria_Gp7(93)	Gp7(93)
1560	42.0414	0.106513	0.253596	0.420012	0.674477	0.641591	957	Armatimonadetes(100)	Chthonomonadetes(100)	Chthonomonadales(100)	Chthonomonadaceae(100)	Chthonomonas/Armatimonadetes_gp3(100)
7736	20.3413	-0.0903978	0.2158	-0.418897	0.675291	0.641806	571	Proteobacteria(100)	Alphaproteobacteria(100)	Rhizobiales(100)
1961	100.301	-0.0908713	0.218421	-0.416038	0.677382	0.642694	2194	Acidobacteria(80)	Acidobacteria_Gp16(79)	Gp16(79)
7877	30.099	0.115243	0.276626	0.416601	0.67697	0.642694	705	Armatimonadetes(100)	Chthonomonadetes(100)	Chthonomonadales(100)	Chthonomonadaceae(100)	Chthonomonas/Armatimonadetes_gp3(100)
5366	36.8261	-0.103617	0.249506	-0.415288	0.677931	0.642694	793	Acidobacteria(100)	Acidobacteria_Gp6(100)	Gp6(100)
2386	35.7257	0.112256	0.271052	0.414149	0.678765	0.642935	820	Actinobacteria(100)	Actinobacteria(100)	Actinomycetales(100)
9589	48.2741	-0.10962	0.265175	-0.413389	0.679322	0.642935	1020	Verrucomicrobia(74)	Spartobacteria(71)
9048	60.4841	-0.108094	0.264963	-0.407958	0.683304	0.645328	1246	candidate_division_WPS-2(76)
2806	112.708	0.0994769	0.244919	0.406163	0.684623	0.645328	2344	Proteobacteria(100)	Alphaproteobacteria(100)	Rhodospirillales(98)
2387	101.527	0.0887378	0.220318	0.402771	0.687117	0.645328	2121	Acidobacteria(100)	Acidobacteria_Gp3(100)	Gp3(89)
2815	67.4675	-0.100723	0.251624	-0.400292	0.688942	0.645328	1434	unclassified
12477	62.3264	0.0989345	0.247297	0.400063	0.68911	0.645328	1397	Gemmatimonadetes(99)	Gemmatimonadetes(99)	Gemmatimonadales(99)	Gemmatimonadaceae(99)	Gemmatimonas(99)
8934	172.978	-0.0877705	0.219617	-0.399653	0.689412	0.645328	3490	candidate_division_WPS-2(94)
13520	169.703	0.0974851	0.245216	0.397548	0.690963	0.645328	3453	Bacteroidetes(100)	Sphingobacteriia(100)	Sphingobacteriales(100)	Chitinophagaceae(100)	Terrimonas(83)
12511	292.773	-0.0856623	0.215904	-0.396761	0.691544	0.645328	6267	Proteobacteria(100)	Gammaproteobacteria(100)	Xanthomonadales(100)	Xanthomonadaceae(100)	Lysobacter(100)
12287	47.6959	-0.112861	0.277298	-0.407001	0.684007	0.645328	869	Proteobacteria(100)	Alphaproteobacteria(100)	Sphingomonadales(99)	Sphingomonadaceae(99)	Sphingomonas(80)
10314	36.2705	0.108923	0.268716	0.405345	0.685224	0.645328	829	Verrucomicrobia(100)	Opitutae(100)	Opitutales(100)	Opitutaceae(100)	Opitutus(99)
3692	40.8548	0.103618	0.256143	0.404533	0.685821	0.645328	905	Acidobacteria(100)	Acidobacteria_Gp4(100)	Gp4(100)
8536	45.4036	0.103071	0.25486	0.404422	0.685902	0.645328	860	Actinobacteria(100)	Actinobacteria(100)	Actinomycetales(100)	Kineosporiaceae(100)	Kineosporia(92)
10795	48.9027	-0.109654	0.272482	-0.402424	0.687372	0.645328	782	Acidobacteria(100)	Acidobacteria_Gp6(100)	Gp6(100)
7000	27.7242	0.107081	0.267316	0.400579	0.68873	0.645328	571	Proteobacteria(100)	Alphaproteobacteria(100)	Sphingomonadales(99)	Sphingomonadaceae(99)
14107	27.0832	-0.111964	0.280405	-0.399293	0.689677	0.645328	564	Acidobacteria(100)	Acidobacteria_Gp6(100)	Gp6(100)
4795	38.8676	-0.102182	0.257734	-0.396465	0.691762	0.645328	870	unclassified
6369	44.4592	0.100053	0.252617	0.396064	0.692057	0.645328	1028	Acidobacteria(100)	Acidobacteria_Gp6(100)	Gp6(100)
10851	50.5778	0.0951929	0.240399	0.395979	0.69212	0.645328	1084	Acidobacteria(100)	Acidobacteria_Gp6(100)	Gp6(100)
7854	52.6069	0.0999639	0.253824	0.393831	0.693706	0.646273	1021	Proteobacteria(91)	Deltaproteobacteria(78)	Myxococcales(70)
12880	146.123	-0.0849742	0.21751	-0.390668	0.696042	0.647916	3348	Actinobacteria(95)	Actinobacteria(91)	Solirubrobacterales(88)
13937	907.582	0.0652984	0.168307	0.387971	0.698037	0.649125	19108	Acidobacteria(100)	Acidobacteria_Gp6(100)	Gp6(100)
1956	105.49	0.0905109	0.234627	0.385765	0.69967	0.649125	2293	Proteobacteria(99)	Deltaproteobacteria(92)	Myxococcales(90)	Cystobacteraceae(70)
6765	1658.34	-0.0727742	0.188701	-0.385658	0.69975	0.649125	34653	Proteobacteria(100)	Alphaproteobacteria(100)	Rhizobiales(100)	Bradyrhizobiaceae(100)	Bradyrhizobium(100)
1411	173.792	0.0707989	0.183863	0.385064	0.70019	0.649125	3865	Planctomycetes(97)	Planctomycetia(97)	Planctomycetales(97)	Planctomycetaceae(97)	Planctomyces(91)
486	69.525	-0.0932716	0.242241	-0.385036	0.700211	0.649125	1472	unclassified
8871	73.0719	0.0958643	0.249702	0.383915	0.701041	0.649202	1620	unclassified
10186	153.939	0.0713434	0.186646	0.38224	0.702283	0.649202	3168	Acidobacteria(100)	Acidobacteria_Gp6(100)	Gp6(100)
9424	40.4573	-0.102176	0.267861	-0.381453	0.702867	0.649202	941	Verrucomicrobia(100)	Spartobacteria(100)
9781	42.5221	-0.100687	0.264381	-0.380839	0.703323	0.649202	808	Verrucomicrobia(100)	Spartobacteria(100)
13905	37.6624	0.101275	0.266199	0.38045	0.703611	0.649202	851	Acidobacteria(100)	Acidobacteria_Gp6(100)	Gp6(100)
4869	26.8059	0.103449	0.272035	0.380279	0.703738	0.649202	574	Bacteroidetes(99)
2546	53.8526	0.0913934	0.241123	0.379033	0.704663	0.649454	1146	Bacteroidetes(100)	Sphingobacteriia(71)	Sphingobacteriales(71)
9582	74.8257	-0.0893068	0.236034	-0.378364	0.70516	0.649454	1546	Proteobacteria(100)	Alphaproteobacteria(100)	Rhodospirillales(100)	Rhodospirillaceae(100)	Skermanella(100)
9750	70.4558	0.0810262	0.21645	0.374341	0.708151	0.650351	1428	Proteobacteria(80)
7750	123.922	0.0780467	0.208869	0.373663	0.708655	0.650351	3075	Proteobacteria(100)	Alphaproteobacteria(100)	Rhizobiales(100)	Hyphomicrobiaceae(97)	Devosia(97)
3672	56.5264	0.0942813	0.252954	0.372721	0.709356	0.650351	1238	Planctomycetes(99)	Planctomycetia(99)	Planctomycetales(99)	Planctomycetaceae(99)
3816	103.674	-0.0840668	0.225734	-0.372416	0.709583	0.650351	2166	Acidobacteria(100)	Acidobacteria_Gp25(100)	Gp25(100)
9628	36.6975	0.0972288	0.258905	0.375539	0.70726	0.650351	841	Proteobacteria(98)	Gammaproteobacteria(97)
7471	44.5186	-0.0965139	0.258109	-0.373927	0.708459	0.650351	1049	Proteobacteria(100)	Alphaproteobacteria(100)	Rhizobiales(100)	Methylobacteriaceae(93)	Microvirga(72)
6645	29.5525	-0.0994668	0.26902	-0.369737	0.711578	0.651651	598	Proteobacteria(100)	Alphaproteobacteria(100)	Sphingomonadales(100)	Sphingomonadaceae(100)	Sphingomonas(100)
8627	88.652	0.0912748	0.247443	0.368872	0.712223	0.651714	1886	Proteobacteria(100)	Betaproteobacteria(78)
8212	87.7557	-0.0756248	0.206448	-0.366315	0.71413	0.652403	1803	Proteobacteria(100)	Betaproteobacteria(99)
604	29.3753	0.101195	0.275764	0.366963	0.713646	0.652403	714	Actinobacteria(100)	Actinobacteria(100)	Actinomycetales(100)	Cellulomonadaceae(100)	Cellulomonas(100)
6377	55.6357	-0.0826271	0.227313	-0.363495	0.716235	0.65247	1088	Acidobacteria(100)	Acidobacteria_Gp6(100)	Gp6(100)
4528	99.7966	0.0762537	0.20998	0.363148	0.716494	0.65247	1815	Proteobacteria(99)	Deltaproteobacteria(90)	Myxococcales(80)
8253	67.8819	0.0962858	0.265981	0.362002	0.71735	0.65247	1597	Proteobacteria(100)	Betaproteobacteria(99)	Burkholderiales(99)
9997	216.42	-0.0738625	0.204556	-0.361087	0.718034	0.65247	3788	Actinobacteria(100)	Actinobacteria(100)	Actinomycetales(100)	Pseudonocardiaceae(99)
870	60.5031	-0.0901292	0.249797	-0.360809	0.718242	0.65247	1151	unclassified
8810	46.7825	-0.0914047	0.252272	-0.362326	0.717108	0.65247	904	unclassified
491	40.1809	-0.0913797	0.252209	-0.362317	0.717115	0.65247	823	Planctomycetes(93)	Planctomycetia(93)	Planctomycetales(93)	Planctomycetaceae(93)
7364	67.2614	-0.081778	0.228084	-0.358543	0.719937	0.652961	1255	Proteobacteria(100)	Alphaproteobacteria(100)	Rhizobiales(100)
5085	29.6918	-0.0936025	0.260851	-0.358835	0.719719	0.652961	669	Acidobacteria(100)	Acidobacteria_Gp2(100)	Gp2(100)
5359	303.858	-0.0824969	0.23183	-0.355851	0.721952	0.654264	5862	Proteobacteria(100)	Betaproteobacteria(100)	Burkholderiales(100)	Oxalobacteraceae(100)	Duganella(92)
2675	32.219	0.0951746	0.268177	0.354894	0.722669	0.654389	683	Acidobacteria(100)	Acidobacteria_Gp6(100)	Gp6(100)
3675	187.678	-0.0620025	0.175178	-0.353939	0.723385	0.654513	4079	unclassified
12977	96.6426	0.0768559	0.219199	0.350621	0.725873	0.654672	2018	Proteobacteria(93)	Deltaproteobacteria(93)	Myxococcales(79)
4777	109.267	-0.0724293	0.207711	-0.348702	0.727313	0.654672	2365	Proteobacteria(100)	Gammaproteobacteria(100)	Xanthomonadales(92)	Sinobacteraceae(88)	Steroidobacter(88)
11102	70.478	-0.0796474	0.22896	-0.347866	0.727941	0.654672	1502	Acidobacteria(100)	Acidobacteria_Gp17(100)	Gp17(100)
12083	243.281	-0.0730736	0.210171	-0.347687	0.728075	0.654672	5054	Acidobacteria(100)	Acidobacteria_Gp6(100)	Gp6(100)
1636	81.7717	-0.093858	0.270215	-0.347346	0.728332	0.654672	1411	Proteobacteria(100)	Alphaproteobacteria(100)	Rhizobiales(97)	Hyphomicrobiaceae(80)
12239	393.971	0.0615026	0.177588	0.346322	0.729101	0.654672	8012	Proteobacteria(100)	Alphaproteobacteria(100)	Sphingomonadales(97)	Sphingomonadaceae(96)
9583	53.5427	-0.0846302	0.245338	-0.344953	0.730129	0.654672	1166	Proteobacteria(100)	Alphaproteobacteria(100)	Rhodospirillales(100)	Rhodospirillaceae(100)	Skermanella(100)
8736	84.0031	0.0826188	0.239606	0.344811	0.730237	0.654672	1803	unclassified
52	82.5974	-0.0837272	0.242892	-0.34471	0.730313	0.654672	1726	Planctomycetes(100)	Planctomycetia(100)	Planctomycetales(100)	Planctomycetaceae(100)	Gemmata(96)
12205	93.7315	0.0771132	0.223872	0.344452	0.730506	0.654672	1989	Acidobacteria(100)	Acidobacteria_Gp1(100)	Gp1(100)
3436	28.7635	-0.0947208	0.270604	-0.350035	0.726313	0.654672	643	Proteobacteria(75)
7767	26.4472	0.0941722	0.272917	0.345058	0.730051	0.654672	614	Gemmatimonadetes(98)	Gemmatimonadetes(98)	Gemmatimonadales(98)	Gemmatimonadaceae(98)	Gemmatimonas(98)
12238	122.257	-0.075993	0.225386	-0.337168	0.73599	0.655888	2778	Proteobacteria(100)	Alphaproteobacteria(100)	Sphingomonadales(77)	Sphingomonadaceae(76)
9045	39.227	-0.0888055	0.260264	-0.341213	0.732943	0.655888	763	candidate_division_WPS-1(80)
12159	41.3526	-0.0838148	0.245749	-0.341058	0.73306	0.655888	853	Acidobacteria(100)	Acidobacteria_Gp6(100)	Gp6(100)
7359	31.3009	-0.0914325	0.268843	-0.340096	0.733784	0.655888	719	Proteobacteria(100)	Alphaproteobacteria(100)	Rhizobiales(100)	Phyllobacteriaceae(100)	Mesorhizobium(99)
5232	35.8651	0.0893377	0.263914	0.338511	0.734978	0.655888	822	Acidobacteria(100)	Acidobacteria_Gp18(100)	Gp18(100)
715	37.559	-0.0863811	0.255678	-0.337851	0.735475	0.655888	704	unclassified
1007	31.1697	-0.0895782	0.265995	-0.336767	0.736293	0.655888	586	Acidobacteria(100)	Acidobacteria_Gp1(100)	Edaphobacter(87)
83	24.192	-0.0913914	0.271603	-0.336489	0.736502	0.655888	559	Proteobacteria(99)	Deltaproteobacteria(93)	Myxococcales(87)
11449	72.1628	-0.0767431	0.22871	-0.335547	0.737212	0.656004	1442	Actinobacteria(75)	Actinobacteria(75)
2950	83.3648	0.0704603	0.213056	0.330713	0.740861	0.658733	2037	Proteobacteria(100)	Alphaproteobacteria(100)	Sphingomonadales(100)	Erythrobacteraceae(82)
13769	109.703	-0.0797451	0.247697	-0.321946	0.747493	0.659602	2134	Acidobacteria(100)	Acidobacteria_Gp7(100)	Gp7(100)
2252	74.4267	0.0742079	0.2307	0.321665	0.747707	0.659602	1604	unclassified
73	55.4051	0.0845933	0.265325	0.318829	0.749856	0.659602	1174	unclassified
809	59.7392	-0.0769218	0.241467	-0.31856	0.75006	0.659602	1078	Proteobacteria(100)	Alphaproteobacteria(100)	Rhizobiales(98)	Hyphomicrobiaceae(96)	Pedomicrobium(93)
12923	77.4863	-0.0752714	0.236554	-0.3182	0.750334	0.659602	1600	Actinobacteria(100)	Actinobacteria(100)	Actinomycetales(100)	Mycobacteriaceae(100)	Mycobacterium(100)
4384	105.864	-0.0724361	0.22832	-0.317256	0.751049	0.659602	2255	Armatimonadetes(98)	Armatimonadia(98)	Armatimonadales(98)	Armatimonadaceae(98)	Armatimonas/Armatimonadetes_gp1(98)
4022	62.7783	-0.0820174	0.260049	-0.315392	0.752464	0.659602	1349	unclassified
12263	1008.5	0.0544023	0.172951	0.314553	0.753101	0.659602	20994	Proteobacteria(100)	Alphaproteobacteria(100)	Sphingomonadales(97)	Sphingomonadaceae(96)
2805	950.172	0.0509597	0.162197	0.314183	0.753382	0.659602	19589	Proteobacteria(100)	Gammaproteobacteria(100)	Xanthomonadales(100)	Xanthomonadaceae(100)	Arenimonas(100)
10297	86.8224	-0.0697781	0.222999	-0.312908	0.75435	0.659602	1944	Proteobacteria(100)
9320	237.996	0.0626791	0.203864	0.307456	0.758496	0.659602	4655	Verrucomicrobia(100)	Spartobacteria(100)
13959	452.273	-0.0510037	0.166109	-0.307049	0.758806	0.659602	8946	Acidobacteria(100)	Acidobacteria_Gp6(100)	Gp6(100)
10884	111.998	-0.0631085	0.207204	-0.304572	0.760692	0.659602	2089	Acidobacteria(98)	Acidobacteria_Gp6(98)	Gp6(98)
12352	62.3245	0.0673919	0.223497	0.301533	0.763008	0.659602	1269	Proteobacteria(100)	Alphaproteobacteria(100)	Rhizobiales(100)
8626	52.9982	0.0860408	0.262492	0.327785	0.743074	0.659602	1100	Proteobacteria(100)	Betaproteobacteria(91)
8198	39.3243	-0.0799111	0.246532	-0.32414	0.745832	0.659602	717	Proteobacteria(100)	Betaproteobacteria(79)	Burkholderiales(79)
4509	48.6209	-0.0740202	0.229556	-0.32245	0.747112	0.659602	1010	Verrucomicrobia(100)	Opitutae(100)	Opitutales(100)	Opitutaceae(100)	Opitutus(100)
2148	43.698	0.0812658	0.252071	0.322393	0.747155	0.659602	954	Acidobacteria(100)	Acidobacteria_Gp6(100)	Gp6(100)
9217	40.8808	0.081135	0.251951	0.322027	0.747432	0.659602	860	candidate_division_WPS-2(100)
9713	48.611	0.0780063	0.242581	0.321568	0.74778	0.659602	903	Verrucomicrobia(97)	Spartobacteria(79)
8147	38.0805	0.0797281	0.249033	0.32015	0.748855	0.659602	886	Proteobacteria(100)	Betaproteobacteria(99)	Burkholderiales(73)
1432	25.4684	-0.0881219	0.27556	-0.319792	0.749126	0.659602	607	unclassified
13596	33.2687	-0.0852269	0.271968	-0.313371	0.753999	0.659602	704	Acidobacteria(100)	Acidobacteria_Gp4(100)	Gp4(99)
13303	26.3744	-0.08604	0.275458	-0.312353	0.754772	0.659602	665	Acidobacteria(100)	Acidobacteria_Gp4(100)	Gp4(100)
5665	36.2477	-0.0791354	0.253748	-0.311866	0.755142	0.659602	778	Acidobacteria(100)	Acidobacteria_Gp3(100)	Gp3(100)
12653	35.4912	-0.0780163	0.250527	-0.311409	0.75549	0.659602	717	Acidobacteria(100)	Acidobacteria_Gp6(100)	Gp6(100)
9153	32.7982	0.0819981	0.263646	0.311016	0.755789	0.659602	612	unclassified
12228	51.0112	-0.0831145	0.269259	-0.308679	0.757566	0.659602	1003	unclassified
1444	28.5144	-0.0835465	0.270919	-0.308382	0.757792	0.659602	541	Proteobacteria(100)	Alphaproteobacteria(96)	Rhizobiales(90)
8584	34.5386	0.0824145	0.268868	0.306524	0.759206	0.659602	696	Acidobacteria(94)	Acidobacteria_Gp6(94)	Gp6(94)
10217	31.8378	0.0799799	0.261522	0.305825	0.759738	0.659602	699	Proteobacteria(100)	Deltaproteobacteria(99)	Myxococcales(87)
87	40.733	0.0831436	0.272102	0.30556	0.75994	0.659602	908	Bacteroidetes(99)	Sphingobacteriia(90)	Sphingobacteriales(90)	Chitinophagaceae(90)
7781	29.5216	-0.0784364	0.257406	-0.304719	0.76058	0.659602	592	Gemmatimonadetes(92)	Gemmatimonadetes(92)	Gemmatimonadales(92)	Gemmatimonadaceae(92)	Gemmatimonas(92)
497	34.7259	-0.0825651	0.272017	-0.30353	0.761486	0.659602	599	Planctomycetes(97)	Planctomycetia(97)	Planctomycetales(97)	Planctomycetaceae(97)	Zavarzinella(79)
547	26.6227	-0.0830417	0.273872	-0.303214	0.761727	0.659602	549	Acidobacteria(100)	Acidobacteria_Gp3(100)	Gp3(100)
7335	51.891	-0.071096	0.235842	-0.301456	0.763066	0.659602	1162	Proteobacteria(100)	Alphaproteobacteria(100)	Rhizobiales(100)	Bradyrhizobiaceae(100)	Bradyrhizobium(100)
1729	38.1777	-0.0769632	0.255696	-0.300995	0.763418	0.659602	807	Gemmatimonadetes(80)	Gemmatimonadetes(80)	Gemmatimonadales(80)	Gemmatimonadaceae(80)	Gemmatimonas(80)
2424	114.531	0.0599326	0.200423	0.299031	0.764916	0.660392	2388	Acidobacteria(100)	Acidobacteria_Gp3(100)	Gp3(96)
8822	60.1344	0.07016	0.235816	0.297519	0.76607	0.660884	1396	Verrucomicrobia(100)	Subdivision3(100)
9876	46.9061	0.0765231	0.259749	0.294604	0.768296	0.661806	937	Verrucomicrobia(100)	Spartobacteria(100)
12593	25.5358	-0.0794202	0.269598	-0.294587	0.768309	0.661806	562	unclassified
12586	38.1145	0.0753589	0.258276	0.291776	0.770458	0.663152	798	Chloroflexi(78)
7347	94.0619	-0.0706396	0.243184	-0.290478	0.771451	0.663465	1877	Proteobacteria(100)	Alphaproteobacteria(100)	Rhizobiales(93)
8077	89.323	-0.0624992	0.215689	-0.289766	0.771996	0.663465	1727	Acidobacteria(100)	Acidobacteria_Gp6(100)	Gp6(100)
8996	456.925	0.0515752	0.178851	0.288369	0.773064	0.663879	9547	candidate_division_WPS-2(75)
7929	424.184	0.0568067	0.198877	0.285637	0.775156	0.66403	9335	Proteobacteria(100)	Gammaproteobacteria(100)	Xanthomonadales(100)	Xanthomonadaceae(100)	Lysobacter(100)
11937	134.349	-0.0514023	0.181277	-0.283556	0.776751	0.66403	2682	Proteobacteria(100)	Gammaproteobacteria(100)	Enterobacteriales(100)	Enterobacteriaceae(100)	Escherichia/Shigella(81)
11893	61.7054	-0.0691444	0.24386	-0.283541	0.776762	0.66403	1141	Acidobacteria(100)	Acidobacteria_Gp7(100)	Gp7(100)
4775	47.0513	0.0755307	0.264575	0.285479	0.775277	0.66403	1074	Verrucomicrobia(97)	Subdivision3(96)
11230	40.0399	-0.0737303	0.258897	-0.284787	0.775808	0.66403	830	Acidobacteria(100)	Acidobacteria_Gp4(100)	Gp4(100)
12891	39.597	0.0738967	0.259723	0.284522	0.776011	0.66403	772	Verrucomicrobia(100)	Spartobacteria(100)
4978	86.9655	-0.0634908	0.225243	-0.281877	0.778037	0.664418	1905	Acidobacteria(100)	Acidobacteria_Gp4(100)	Gp4(100)
7428	104.321	-0.062518	0.22251	-0.280968	0.778735	0.664418	2144	Proteobacteria(100)	Alphaproteobacteria(100)	Rhizobiales(100)
9076	103.896	0.0570417	0.203248	0.280651	0.778978	0.664418	2523	candidate_division_WPS-2(84)
7690	45.3018	-0.0680538	0.243518	-0.279461	0.779891	0.664695	1021	Verrucomicrobia(100)	Subdivision3(100)
12236	29.2902	-0.073507	0.264919	-0.277469	0.78142	0.665496	592	Bacteroidetes(100)	Sphingobacteriia(100)	Sphingobacteriales(100)	Chitinophagaceae(100)
11501	71.7381	0.0692576	0.253401	0.273313	0.784613	0.667334	1732	Proteobacteria(100)	Deltaproteobacteria(100)	Myxococcales(88)	Polyangiaceae(78)
12655	25.66	0.0746988	0.273797	0.272825	0.784988	0.667334	571	Acidobacteria(100)	Acidobacteria_Gp6(100)	Gp6(100)
13359	47.4106	0.0677964	0.249216	0.272039	0.785592	0.667334	1051	Acidobacteria(100)	Acidobacteria_Gp6(100)	Gp6(100)
14046	33.2638	-0.0690285	0.254165	-0.271589	0.785938	0.667334	734	candidate_division_WPS-2(97)
12498	49.2892	0.068694	0.253943	0.270509	0.786768	0.667538	1121	Proteobacteria(100)	Gammaproteobacteria(100)	Xanthomonadales(100)	Xanthomonadaceae(100)
9816	90.6983	0.0607145	0.226132	0.268491	0.788321	0.668354	1832	Verrucomicrobia(100)	Spartobacteria(100)
9802	34.7832	0.0691801	0.258892	0.267217	0.789302	0.668685	750	Verrucomicrobia(100)	Spartobacteria(100)
14079	64.1129	-0.0605589	0.229268	-0.264141	0.791671	0.669694	1329	Acidobacteria(100)	Acidobacteria_Gp6(100)	Gp6(100)
5652	38.636	0.0645992	0.244571	0.264133	0.791678	0.669694	817	Acidobacteria(97)	Acidobacteria_Gp3(97)	Gp3(73)
12731	125.275	0.0592634	0.225578	0.262718	0.792768	0.67004	2594	candidate_division_WPS-2(84)
7709	43.8811	-0.0675038	0.257584	-0.262065	0.793271	0.67004	963	candidate_division_WPS-2(87)
3637	142.617	-0.0523575	0.200448	-0.261203	0.793936	0.670101	2739	Acidobacteria(100)	Acidobacteria_Gp6(100)	Gp6(100)
1398	62.4634	-0.0602116	0.232794	-0.258647	0.795907	0.670264	1292	unclassified
1564	31.8457	-0.0677348	0.261653	-0.258872	0.795734	0.670264	578	Proteobacteria(88)	Deltaproteobacteria(86)	Myxococcales(76)
3328	31.3592	0.0681075	0.263281	0.258688	0.795876	0.670264	576	unclassified
7541	41.6432	0.069531	0.270913	0.256654	0.797446	0.67106	859	unclassified
11013	68.4943	-0.0606475	0.240233	-0.252453	0.800691	0.673081	1455	Acidobacteria(100)	Acidobacteria_Gp6(100)	Gp6(100)
4122	56.5355	0.0611863	0.242798	0.252005	0.801038	0.673081	1153	Acidobacteria(95)	Acidobacteria_Gp6(91)	Gp6(91)
14160	29.3894	0.0659836	0.263211	0.250687	0.802056	0.673436	582	Proteobacteria(98)	Deltaproteobacteria(96)	Myxococcales(88)	Polyangiaceae(77)
13987	104.5	-0.0488926	0.197211	-0.24792	0.804196	0.674165	2261	Acidobacteria(100)	Acidobacteria_Gp6(100)	Gp6(100)
13551	83.4204	0.0655648	0.266313	0.246195	0.805531	0.674165	1895	Acidobacteria(100)	Acidobacteria_Gp4(100)	Gp4(100)
5583	98.8545	0.0520681	0.212562	0.244955	0.806491	0.674165	2198	Bacteroidetes(100)	Sphingobacteriia(100)	Sphingobacteriales(100)	Chitinophagaceae(100)	Terrimonas(98)
1767	50.9513	0.0587475	0.236238	0.24868	0.803608	0.674165	1106	Gemmatimonadetes(78)	Gemmatimonadetes(78)	Gemmatimonadales(78)	Gemmatimonadaceae(78)	Gemmatimonas(78)
9590	37.9715	-0.0670611	0.273544	-0.245157	0.806335	0.674165	880	Verrucomicrobia(76)
4786	34.0875	-0.0632671	0.25846	-0.244785	0.806623	0.674165	672	Proteobacteria(100)	Gammaproteobacteria(99)
10202	49.3995	0.0623239	0.255244	0.244174	0.807096	0.674165	949	unclassified
7519	54.8133	-0.0592554	0.245903	-0.24097	0.809578	0.675155	1101	Proteobacteria(100)	Alphaproteobacteria(100)	Sphingomonadales(100)	Sphingomonadaceae(98)
10232	254.538	-0.0444707	0.185351	-0.239928	0.810386	0.675155	5417	unclassified
12764	98.5227	-0.0552176	0.231581	-0.238438	0.811542	0.675155	2136	unclassified
11054	139.41	-0.0540017	0.226724	-0.238183	0.811739	0.675155	2542	Acidobacteria(100)	Acidobacteria_Gp6(100)	Gp6(100)
7655	141.089	-0.0537307	0.225738	-0.238022	0.811864	0.675155	2888	Acidobacteria(100)	Acidobacteria_Gp7(100)	Gp7(100)
11627	23.9757	-0.0635002	0.264469	-0.240104	0.81025	0.675155	620	Actinobacteria(98)	Actinobacteria(98)	Acidimicrobiales(93)
9216	50.3535	0.0552295	0.234888	0.235131	0.814107	0.676523	1066	candidate_division_WPS-2(100)
13858	1503.39	-0.0434916	0.187245	-0.232271	0.816327	0.676686	31014	Acidobacteria(100)	Acidobacteria_Gp6(100)	Gp6(100)
10201	112.303	-0.0451879	0.196203	-0.230312	0.81785	0.676686	2379	unclassified
345	36.4437	0.059481	0.254343	0.233861	0.815093	0.676686	861	Planctomycetes(98)	Planctomycetia(98)	Planctomycetales(98)	Planctomycetaceae(98)	Planctomyces(98)
9701	27.5608	0.0637388	0.275082	0.231709	0.816764	0.676686	585	Proteobacteria(77)
10390	30.1072	-0.0653492	0.282202	-0.231569	0.816873	0.676686	586	Planctomycetes(96)	Planctomycetia(96)	Planctomycetales(96)	Planctomycetaceae(96)
866	41.6597	0.0601012	0.261019	0.230256	0.817893	0.676686	783	Bacteroidetes(99)
6588	81.762	0.0489269	0.215426	0.227117	0.820333	0.677141	1683	unclassified
2382	320.875	0.0362239	0.161654	0.224083	0.822693	0.677141	6457	Proteobacteria(100)	Betaproteobacteria(98)
9731	165.873	0.0544731	0.246061	0.221381	0.824796	0.677141	3680	Verrucomicrobia(98)	Spartobacteria(89)
796	142.501	0.047521	0.217132	0.218857	0.826761	0.677141	2869	Proteobacteria(100)	Alphaproteobacteria(100)	Rhizobiales(98)	Hyphomicrobiaceae(96)
5376	68.4385	-0.0500257	0.228711	-0.218729	0.826861	0.677141	1477	Acidobacteria(100)	Acidobacteria_Gp6(100)	Gp6(100)
11232	53.8281	0.0521988	0.239413	0.218028	0.827407	0.677141	1148	Acidobacteria(100)	Acidobacteria_Gp4(100)	Gp4(96)
1397	97.414	0.0488211	0.22597	0.216051	0.828948	0.677141	2108	Proteobacteria(100)	Alphaproteobacteria(100)	Rhizobiales(96)
9711	98.1811	0.0487663	0.227508	0.214349	0.830275	0.677141	2112	Verrucomicrobia(93)
713	114.27	0.0461972	0.215701	0.214172	0.830413	0.677141	2275	Proteobacteria(100)	Alphaproteobacteria(100)	Rhizobiales(100)	Xanthobacteraceae(77)	Pseudolabrys(77)
13118	75.2389	-0.0493997	0.230905	-0.21394	0.830594	0.677141	1439	Actinobacteria(100)	Actinobacteria(100)	Actinomycetales(100)	Pseudonocardiaceae(100)	Pseudonocardia(92)
13672	63.4	-0.053299	0.250014	-0.213184	0.831183	0.677141	1340	Actinobacteria(100)	Actinobacteria(98)	Gaiellales(97)	Gaiellaceae(97)	Gaiella(97)
12377	157.017	0.0435951	0.205614	0.212024	0.832088	0.677141	3363	Proteobacteria(100)	Alphaproteobacteria(100)	Rhizobiales(97)
4713	64.0389	0.0500312	0.236147	0.211864	0.832213	0.677141	1347	Proteobacteria(100)	Betaproteobacteria(100)	Burkholderiales(98)
8066	32.6992	0.0587661	0.258436	0.227392	0.820119	0.677141	723	Acidobacteria(100)	Acidobacteria_Gp16(100)	Gp16(100)
9703	29.7815	-0.0585357	0.260268	-0.224906	0.822053	0.677141	684	Proteobacteria(76)
2403	34.6197	0.0587943	0.261984	0.22442	0.822431	0.677141	727	Armatimonadetes(90)	Armatimonadetes_gp4(90)
1726	36.0378	-0.058232	0.260052	-0.223925	0.822816	0.677141	760	Gemmatimonadetes(89)	Gemmatimonadetes(89)	Gemmatimonadales(89)	Gemmatimonadaceae(89)	Gemmatimonas(89)
7596	48.1235	0.057616	0.257585	0.223678	0.823008	0.677141	1089	Proteobacteria(100)	Alphaproteobacteria(95)	Rhizobiales(92)
10487	35.7252	-0.06326	0.284857	-0.222076	0.824254	0.677141	682	Acidobacteria(100)	Acidobacteria_Gp4(100)	Gp4(100)
12220	41.9185	-0.0578074	0.260716	-0.221726	0.824527	0.677141	940	Bacteroidetes(100)	Bacteroidetes_incertae_sedis(100)	Ohtaekwangia(100)
10233	49.783	-0.0551114	0.251303	-0.219303	0.826414	0.677141	1024	unclassified
13698	36.9183	-0.0549838	0.252279	-0.217948	0.827469	0.677141	650	Actinobacteria(98)	Actinobacteria(98)	Gaiellales(97)	Gaiellaceae(97)	Gaiella(97)
1543	27.0416	-0.0588418	0.272213	-0.216161	0.828862	0.677141	617	Verrucomicrobia(100)	Subdivision3(100)
2391	53.271	-0.0549768	0.263203	-0.208876	0.834545	0.677434	1230	unclassified
8252	552.885	0.0589222	0.28517	0.206621	0.836306	0.677434	12279	Proteobacteria(100)	Betaproteobacteria(99)	Burkholderiales(99)
11345	103.312	0.0495896	0.240837	0.205905	0.836865	0.677434	2179	Acidobacteria(100)	Acidobacteria_Gp4(100)	Gp4(95)
12103	50.6026	0.0518085	0.246004	0.2106	0.833199	0.677434	1089	Acidobacteria(100)	Acidobacteria_Gp6(100)	Gp6(100)
12875	27.9213	0.0580718	0.276904	0.209718	0.833888	0.677434	629	candidate_division_WPS-2(95)
12636	31.8351	-0.0558937	0.268471	-0.208193	0.835079	0.677434	670	Acidobacteria(100)	Acidobacteria_Gp6(100)	Gp6(100)
2260	36.103	0.0510678	0.246835	0.206891	0.836095	0.677434	711	Proteobacteria(100)	Betaproteobacteria(97)
14108	52.4943	-0.0527403	0.256937	-0.205265	0.837365	0.677434	1004	Acidobacteria(100)	Acidobacteria_Gp6(100)	Gp6(100)
9450	89.3071	-0.0483589	0.236566	-0.20442	0.838025	0.677483	1889	Verrucomicrobia(100)	Spartobacteria(100)
12709	35.9807	0.0508315	0.252672	0.201175	0.840561	0.679049	891	Proteobacteria(99)	Betaproteobacteria(96)
11968	30.3207	-0.0564144	0.284461	-0.19832	0.842795	0.680366	621	Acidobacteria(100)	Acidobacteria_Gp6(100)	Gp6(100)
1212	63.8779	-0.048346	0.245123	-0.197231	0.843647	0.680569	1286	Bacteroidetes(100)	Sphingobacteriia(100)	Sphingobacteriales(100)	Chitinophagaceae(100)
6226	62.9825	-0.0538473	0.279325	-0.192777	0.847134	0.681523	1326	Acidobacteria(100)	Acidobacteria_Gp10(100)	Gp10(100)
1420	71.9455	-0.0446957	0.234668	-0.190463	0.848946	0.681523	1585	Planctomycetes(91)	Planctomycetia(91)	Planctomycetales(91)	Planctomycetaceae(91)	Planctomyces(76)
5215	42.1285	0.0497178	0.256597	0.193758	0.846365	0.681523	909	Proteobacteria(100)	Gammaproteobacteria(99)
2810	34.2258	0.0485128	0.252312	0.192273	0.847529	0.681523	831	unclassified
13348	25.2733	0.0524102	0.273098	0.19191	0.847813	0.681523	553	Gemmatimonadetes(88)	Gemmatimonadetes(88)	Gemmatimonadales(88)	Gemmatimonadaceae(88)	Gemmatimonas(88)
8630	31.442	-0.0537973	0.280396	-0.191862	0.847851	0.681523	732	Proteobacteria(100)	Betaproteobacteria(94)
8037	48.945	0.0481806	0.253138	0.190333	0.849048	0.681523	1078	Acidobacteria(72)	Acidobacteria_Gp16(72)	Gp16(72)
1938	37.5861	0.0479126	0.253622	0.188913	0.850161	0.681932	793	Planctomycetes(100)	Planctomycetia(100)	Planctomycetales(100)	Planctomycetaceae(100)	Singulisphaera(100)
2818	25.1164	0.0503352	0.268519	0.187455	0.851304	0.682157	695	unclassified
1076	50.8356	0.0450617	0.24115	0.186862	0.851769	0.682157	1176	Planctomycetes(87)	Planctomycetia(87)	Planctomycetales(87)	Planctomycetaceae(87)
9420	37.5437	-0.0509398	0.273505	-0.186248	0.85225	0.682157	733	Verrucomicrobia(100)	Spartobacteria(100)
12599	27.1204	0.0521084	0.282446	0.18449	0.853629	0.682615	556	Chloroflexi(79)
5485	45.1207	0.0463851	0.25212	0.18398	0.854029	0.682615	878	Acidobacteria(98)	Acidobacteria_Gp17(98)	Gp17(98)
7517	81.6992	0.0383579	0.214022	0.179225	0.857761	0.684678	1766	Proteobacteria(100)	Alphaproteobacteria(100)	Sphingomonadales(100)	Sphingomonadaceae(100)	Sphingomonas(98)
12663	38.7516	0.0439693	0.245435	0.179149	0.857821	0.684678	824	Acidobacteria(100)	Acidobacteria_Gp6(100)	Gp6(100)
10547	263.112	-0.050547	0.28425	-0.177826	0.85886	0.685023	4987	Acidobacteria(100)	Acidobacteria_Gp4(100)	Gp4(100)
1728	212.803	-0.0308213	0.178958	-0.172227	0.863259	0.686596	4569	Gemmatimonadetes(93)	Gemmatimonadetes(93)	Gemmatimonadales(93)	Gemmatimonadaceae(93)	Gemmatimonas(93)
10299	14.1128	0.0342908	0.196557	0.174457	0.861506	0.686596	716	Proteobacteria(100)	Betaproteobacteria(90)	Burkholderiales(90)	Burkholderiales_incertae_sedis(81)	Aquabacterium(80)
4527	46.7567	-0.0443247	0.256584	-0.17275	0.862848	0.686596	901	Proteobacteria(96)	Deltaproteobacteria(87)	Myxococcales(77)
9495	28.798	-0.0467027	0.270404	-0.172714	0.862876	0.686596	601	unclassified
8303	43.4871	-0.040085	0.235574	-0.170159	0.864885	0.687406	933	Proteobacteria(100)	Betaproteobacteria(100)
2698	49.3902	0.0397603	0.236386	0.168201	0.866426	0.688146	1095	Acidobacteria(100)	Acidobacteria_Gp6(100)	Gp6(100)
13585	61.616	0.0405554	0.245279	0.165344	0.868673	0.689447	1227	Acidobacteria(100)	Acidobacteria_Gp4(100)	Gp4(100)
8414	71.7521	-0.0398241	0.244342	-0.162985	0.87053	0.689952	1429	unclassified
8238	52.5617	0.0406408	0.248552	0.163511	0.870116	0.689952	1158	Proteobacteria(100)	Betaproteobacteria(100)
1921	77.7587	0.0395851	0.249536	0.158635	0.873957	0.692183	1448	Proteobacteria(89)	Gammaproteobacteria(85)
9529	119.268	-0.0322324	0.208772	-0.154391	0.877302	0.693933	2481	unclassified
7567	54.6117	0.037133	0.241279	0.153901	0.877688	0.693933	1062	Proteobacteria(100)	Alphaproteobacteria(100)	Sphingomonadales(99)	Sphingomonadaceae(99)	Sphingomonas(92)
4227	116.606	0.0402661	0.273162	0.147408	0.88281	0.693933	1797	Actinobacteria(100)	Actinobacteria(100)	Actinomycetales(100)	Pseudonocardiaceae(96)
9077	61.0493	-0.0400248	0.27261	-0.146821	0.883273	0.693933	1143	candidate_division_WPS-2(90)
6661	79.4836	-0.0332244	0.228238	-0.145569	0.884262	0.693933	1674	Bacteroidetes(100)	Sphingobacteriia(100)	Sphingobacteriales(100)	Chitinophagaceae(100)
13374	55.8717	0.0343039	0.236901	0.144802	0.884867	0.693933	1183	Acidobacteria(100)	Acidobacteria_Gp6(100)	Gp6(100)
2249	213.387	-0.0399062	0.27839	-0.143346	0.886017	0.693933	5002	Proteobacteria(100)	Betaproteobacteria(96)	Burkholderiales(96)
9110	232.893	-0.0289173	0.208866	-0.138449	0.889886	0.693933	4954	candidate_division_WPS-2(84)
8195	84.9937	-0.0336864	0.243567	-0.138305	0.89	0.693933	1740	Proteobacteria(100)	Betaproteobacteria(85)	Burkholderiales(85)
13822	182.972	0.0252085	0.187912	0.134151	0.893284	0.693933	3752	Acidobacteria(100)	Acidobacteria_Gp6(100)	Gp6(100)
13781	190.94	0.0257237	0.19304	0.133256	0.893991	0.693933	4071	Acidobacteria(100)	Acidobacteria_Gp6(100)	Gp6(100)
9152	358.824	-0.0236116	0.179143	-0.131803	0.89514	0.693933	7575	candidate_division_WPS-2(83)
12951	68.4527	0.0292331	0.22414	0.130423	0.896231	0.693933	1403	Verrucomicrobia(100)	Spartobacteria(100)
12898	56.4847	0.0318873	0.249546	0.127782	0.898322	0.693933	1143	unclassified
6823	117.744	0.0277685	0.218203	0.12726	0.898735	0.693933	2536	Proteobacteria(100)	Alphaproteobacteria(100)	Rhizobiales(100)
13641	56.4859	0.031857	0.254943	0.124957	0.900557	0.693933	1230	Actinobacteria(98)	Actinobacteria(98)	Gaiellales(95)	Gaiellaceae(95)	Gaiella(95)
4503	56.5849	0.0313044	0.251178	0.12463	0.900816	0.693933	1155	Proteobacteria(100)	Deltaproteobacteria(99)	Myxococcales(97)
11918	123.995	-0.0257119	0.206776	-0.124347	0.90104	0.693933	2408	Acidobacteria(100)	Acidobacteria_Gp6(100)	Gp6(100)
12131	68.5994	-0.0312406	0.253336	-0.123317	0.901856	0.693933	1432	Acidobacteria(100)	Acidobacteria_Gp6(100)	Gp6(100)
14045	136.85	0.027045	0.219992	0.122937	0.902157	0.693933	2672	candidate_division_WPS-2(97)
13720	96.0081	-0.0274993	0.227174	-0.12105	0.903652	0.693933	2025	Actinobacteria(97)	Actinobacteria(97)	Gaiellales(96)	Gaiellaceae(96)	Gaiella(96)
9641	63.9182	-0.0293586	0.243525	-0.120557	0.904042	0.693933	1446	Proteobacteria(100)	Deltaproteobacteria(95)	Myxococcales(89)
7841	70.3658	-0.0304891	0.254005	-0.120034	0.904457	0.693933	1501	Proteobacteria(82)	Gammaproteobacteria(71)
4519	781.189	-0.0201061	0.167904	-0.119748	0.904683	0.693933	16129	Proteobacteria(100)	Gammaproteobacteria(100)	Xanthomonadales(100)	Sinobacteraceae(100)	Steroidobacter(100)
8093	70.1542	-0.0289285	0.241867	-0.119605	0.904796	0.693933	1290	Acidobacteria(100)	Acidobacteria_Gp6(100)	Gp6(100)
1727	153.207	0.0232632	0.198042	0.117466	0.90649	0.693933	3215	Gemmatimonadetes(89)	Gemmatimonadetes(89)	Gemmatimonadales(89)	Gemmatimonadaceae(89)	Gemmatimonas(89)
8966	71.5557	-0.0276138	0.237922	-0.116062	0.907603	0.693933	1485	candidate_division_WPS-2(84)
9899	62.9257	0.0256131	0.222114	0.115315	0.908195	0.693933	1291	Verrucomicrobia(100)	Spartobacteria(100)
2266	106.387	0.0237039	0.206904	0.114564	0.90879	0.693933	1966	Proteobacteria(99)	Betaproteobacteria(94)
8845	80.6638	0.0241611	0.222169	0.108751	0.9134	0.693933	1619	unclassified
9874	66.7502	-0.0250573	0.230823	-0.108556	0.913554	0.693933	1368	Verrucomicrobia(100)	Spartobacteria(100)
7928	746.063	-0.0223422	0.207277	-0.107789	0.914163	0.693933	14865	Proteobacteria(100)	Gammaproteobacteria(100)	Xanthomonadales(100)	Xanthomonadaceae(100)	Lysobacter(96)
11938	395.344	-0.0214179	0.202414	-0.105812	0.915731	0.693933	8193	Acidobacteria(100)	Acidobacteria_Gp6(100)	Gp6(100)
947	55.7682	0.0270184	0.255937	0.105566	0.915926	0.693933	1120	unclassified
12949	1263.56	0.0188924	0.179941	0.104992	0.916382	0.693933	27199	Verrucomicrobia(100)	Spartobacteria(100)
4962	84.5371	0.022062	0.211748	0.10419	0.917019	0.693933	1797	Planctomycetes(92)	Planctomycetia(92)	Planctomycetales(92)	Planctomycetaceae(92)
8603	76.0965	-0.0249774	0.242624	-0.102947	0.918005	0.693933	1684	Acidobacteria(97)	Acidobacteria_Gp6(96)	Gp6(96)
5372	90.4583	0.0213639	0.208805	0.102315	0.918507	0.693933	1830	Acidobacteria(100)	Acidobacteria_Gp6(100)	Gp6(100)
6736	55.7015	-0.024083	0.237029	-0.101604	0.919071	0.693933	1164	Acidobacteria(100)	Acidobacteria_Gp3(100)	Gp3(100)
9506	53.3804	0.0246245	0.243895	0.100963	0.91958	0.693933	1048	unclassified
13534	47.608	0.0357529	0.241392	0.148111	0.882255	0.693933	1008	Bacteroidetes(100)	Sphingobacteriia(100)	Sphingobacteriales(100)	Chitinophagaceae(100)	Terrimonas(94)
1084	50.714	-0.0371273	0.258093	-0.143852	0.885617	0.693933	1210	unclassified
12266	39.3977	0.0369459	0.257296	0.143593	0.885822	0.693933	943	Proteobacteria(100)	Alphaproteobacteria(100)	Sphingomonadales(89)	Sphingomonadaceae(89)
10292	52.0737	0.0355463	0.247935	0.14337	0.885998	0.693933	1046	Proteobacteria(100)	Betaproteobacteria(84)
2936	35.4257	-0.0376816	0.264159	-0.142648	0.886568	0.693933	836	Proteobacteria(100)	Alphaproteobacteria(100)	Sphingomonadales(100)	Erythrobacteraceae(97)
4711	25.6246	-0.0398292	0.284719	-0.139889	0.888747	0.693933	704	Proteobacteria(100)	Betaproteobacteria(100)	Burkholderiales(100)	Comamonadaceae(100)	Variovorax(92)
3595	52.5712	0.0339584	0.246879	0.137551	0.890595	0.693933	1168	unclassified
7048	39.108	0.036482	0.268596	0.135825	0.89196	0.693933	985	Bacteroidetes(100)	Sphingobacteriia(100)	Sphingobacteriales(100)	Chitinophagaceae(100)	Terrimonas(95)
7657	44.8653	0.034134	0.254993	0.133862	0.893512	0.693933	1025	Acidobacteria(100)	Acidobacteria_Gp7(99)	Gp7(99)
10579	32.6708	-0.036915	0.27611	-0.133697	0.893642	0.693933	623	Acidobacteria(100)	Acidobacteria_Gp4(99)	Gp4(99)
2829	43.2995	0.0332313	0.253904	0.130881	0.895869	0.693933	914	unclassified
13008	49.1002	0.0324444	0.252371	0.128558	0.897707	0.693933	1050	Verrucomicrobia(100)	Spartobacteria(100)
4790	33.6282	-0.0337943	0.270222	-0.125061	0.900475	0.693933	836	Proteobacteria(81)
12259	31.7403	-0.0340968	0.274547	-0.124193	0.901162	0.693933	549	Proteobacteria(100)	Alphaproteobacteria(100)	Sphingomonadales(100)	Sphingomonadaceae(98)
14069	49.1853	0.0323464	0.267048	0.121126	0.903591	0.693933	924	Verrucomicrobia(100)	Spartobacteria(100)
7689	29.8751	0.031542	0.261793	0.120484	0.904099	0.693933	566	Proteobacteria(100)	Alphaproteobacteria(100)	Rhizobiales(99)
2393	26.2336	0.0318288	0.267791	0.118857	0.905389	0.693933	599	Acidobacteria(100)	Acidobacteria_Gp11(99)	Gp11(99)
9523	38.7737	-0.0314704	0.265493	-0.118535	0.905643	0.693933	816	unclassified
12753	42.9716	-0.0312482	0.264799	-0.118007	0.906062	0.693933	1061	candidate_division_WPS-2(88)
6259	23.634	0.0327697	0.277969	0.11789	0.906155	0.693933	559	unclassified
14019	36.1857	-0.0308865	0.263523	-0.117206	0.906697	0.693933	716	Actinobacteria(96)
3447	50.2346	0.0274509	0.24034	0.114217	0.909066	0.693933	1118	Acidobacteria(100)	Acidobacteria_Gp3(100)	Candidatus_Solibacter(81)
8450	29.4295	-0.0300239	0.264933	-0.113327	0.909772	0.693933	653	Proteobacteria(99)	Betaproteobacteria(98)
9528	31.9032	-0.0301412	0.266571	-0.11307	0.909975	0.693933	642	unclassified
3368	26.0867	0.0309856	0.276231	0.112173	0.910686	0.693933	539	Acidobacteria(98)	Acidobacteria_Gp3(98)	Gp3(87)
8850	43.2589	-0.0278544	0.248554	-0.112066	0.910771	0.693933	951	unclassified
13597	49.7894	0.0273122	0.24784	0.110201	0.91225	0.693933	1023	Acidobacteria(100)	Acidobacteria_Gp4(100)	Gp4(100)
1401	50.0708	-0.028332	0.268742	-0.105424	0.916039	0.693933	1055	Acidobacteria(99)	Acidobacteria_Gp7(98)	Gp7(98)
7892	27.2314	0.0283613	0.277594	0.102168	0.918623	0.693933	546	Acidobacteria(100)	Acidobacteria_Gp16(100)	Gp16(100)
12285	44.254	-0.0264866	0.259364	-0.102121	0.91866	0.693933	995	Proteobacteria(100)	Alphaproteobacteria(100)	Sphingomonadales(100)	Sphingomonadaceae(100)	Sphingomonas(93)
9296	25.2297	0.0276645	0.274518	0.100775	0.919729	0.693933	591	Proteobacteria(100)	Gammaproteobacteria(99)	Xanthomonadales(89)	Sinobacteraceae(88)	Steroidobacter(88)
11066	58.5489	-0.0264806	0.274682	-0.0964046	0.923199	0.694753	1263	Acidobacteria(100)	Acidobacteria_Gp6(100)	Gp6(100)
7688	61.2079	-0.0223264	0.232258	-0.0961273	0.923419	0.694753	1160	Proteobacteria(100)	Alphaproteobacteria(99)	Rhizobiales(96)
940	45.1946	-0.0234755	0.240138	-0.0977586	0.922124	0.694753	1051	Bacteroidetes(100)	Bacteroidetes_incertae_sedis(99)	Ohtaekwangia(99)
2816	49.8839	0.0239891	0.250212	0.095875	0.92362	0.694753	1060	Verrucomicrobia(96)	Subdivision3(96)
12419	35.5965	0.0241725	0.254961	0.0948087	0.924467	0.694753	755	Proteobacteria(100)	Alphaproteobacteria(100)	Sphingomonadales(100)	Sphingomonadaceae(100)	Sphingomonas(100)
8714	32.3648	-0.026025	0.274627	-0.0947649	0.924502	0.694753	704	Acidobacteria(100)	Acidobacteria_Gp6(100)	Gp6(100)
13477	66.2681	0.0216247	0.233287	0.0926958	0.926145	0.695526	1316	Acidobacteria(100)	Acidobacteria_Gp6(100)	Gp6(100)
2411	30.1264	0.0230675	0.269711	0.0855269	0.931843	0.69934	626	unclassified
2117	87.0592	-0.0173872	0.222502	-0.078144	0.937714	0.702302	1715	Acidobacteria(100)	Acidobacteria_Gp6(100)	Gp6(100)
13804	61.0109	-0.0182443	0.238291	-0.0765632	0.938971	0.702302	1258	Acidobacteria(98)	Acidobacteria_Gp6(98)	Gp6(98)
8689	66.7878	-0.0166388	0.224572	-0.074091	0.940938	0.702302	1430	Proteobacteria(98)	Betaproteobacteria(96)
8237	84.6913	-0.0167924	0.227476	-0.0738208	0.941153	0.702302	1614	Proteobacteria(100)	Betaproteobacteria(100)
14068	100.214	-0.0169362	0.229592	-0.0737666	0.941196	0.702302	1970	Verrucomicrobia(100)	Spartobacteria(100)
7724	56.3398	0.0162291	0.226554	0.0716347	0.942893	0.702302	1051	Proteobacteria(100)	Alphaproteobacteria(100)	Rhizobiales(100)	Hyphomicrobiaceae(100)	Pedomicrobium(96)
13710	95.3218	-0.0161374	0.226841	-0.0711397	0.943287	0.702302	1897	Actinobacteria(100)	Actinobacteria(100)	Gaiellales(100)	Gaiellaceae(100)	Gaiella(100)
11801	69.7744	-0.0159849	0.228304	-0.0700159	0.944181	0.702302	1375	Actinobacteria(97)	Actinobacteria(97)	Gaiellales(95)	Gaiellaceae(95)	Gaiella(95)
7641	59.2534	0.0189852	0.27656	0.0686477	0.94527	0.702302	1325	Acidobacteria(100)	Acidobacteria_Gp7(95)	Gp7(95)
12723	278.627	0.0129883	0.189586	0.0685087	0.945381	0.702302	5651	unclassified
12499	223.97	-0.0149006	0.21888	-0.0680768	0.945724	0.702302	4798	Proteobacteria(100)	Gammaproteobacteria(100)	Xanthomonadales(100)	Xanthomonadaceae(100)
348	29.9126	-0.0212923	0.28023	-0.0759817	0.939434	0.702302	710	Chloroflexi(70)
6200	26.4727	-0.0213943	0.282153	-0.0758254	0.939558	0.702302	628	Verrucomicrobia(82)
6616	32.3394	0.0181661	0.252995	0.0718041	0.942758	0.702302	615	Planctomycetes(98)	Planctomycetia(98)	Planctomycetales(98)	Planctomycetaceae(98)
11259	40.9049	-0.0180499	0.257308	-0.070149	0.944075	0.702302	939	Acidobacteria(100)	Acidobacteria_Gp4(100)	Gp4(90)
13063	45.1678	-0.0163707	0.235224	-0.0695961	0.944515	0.702302	1134	Verrucomicrobia(96)	Verrucomicrobiae(95)	Verrucomicrobiales(95)	Verrucomicrobiaceae(95)
8197	307.336	0.0125976	0.197798	0.063689	0.949218	0.704315	6074	Proteobacteria(100)	Betaproteobacteria(94)	Burkholderiales(94)
12558	118.253	-0.0140172	0.225209	-0.0622407	0.950371	0.704315	2319	Acidobacteria(100)	Acidobacteria_Gp6(100)	Gp6(100)
13955	63.9207	0.0144532	0.232722	0.062105	0.950479	0.704315	1449	Acidobacteria(100)	Acidobacteria_Gp6(100)	Gp6(100)
3145	369.704	0.0103715	0.168522	0.061544	0.950926	0.704315	7800	candidate_division_WPS-2(100)
13823	26.0201	0.0170897	0.284397	0.0600908	0.952083	0.704711	590	Acidobacteria(100)	Acidobacteria_Gp6(100)	Gp6(100)
10783	29.2498	0.0166129	0.28376	0.0585457	0.953314	0.70516	602	Acidobacteria(100)	Acidobacteria_Gp6(100)	Gp6(100)
3050	134.328	-0.0109035	0.19282	-0.0565476	0.954906	0.705876	2812	Acidobacteria(87)
2578	81.9535	0.0127176	0.234881	0.0541448	0.95682	0.70622	1898	unclassified
1077	92.0231	-0.0113222	0.215893	-0.0524435	0.958175	0.70622	2039	Proteobacteria(99)	Alphaproteobacteria(99)
13845	97.4944	-0.0120236	0.231024	-0.0520447	0.958493	0.70622	2163	Acidobacteria(100)	Acidobacteria_Gp6(100)	Gp6(100)
12410	31.234	0.0148487	0.276661	0.0536711	0.957197	0.70622	597	Proteobacteria(100)	Alphaproteobacteria(100)	Sphingomonadales(100)	Sphingomonadaceae(100)	Sphingomonas(73)
8469	39.1449	-0.0149066	0.279972	-0.053243	0.957538	0.70622	778	Acidobacteria(100)	Acidobacteria_Gp3(100)	Gp3(100)
13521	38.6235	-0.0135041	0.273589	-0.0493588	0.960633	0.707336	806	Bacteroidetes(100)	Sphingobacteriia(100)	Sphingobacteriales(100)	Chitinophagaceae(100)	Terrimonas(80)
13095	35.7979	-0.0131971	0.278217	-0.0474345	0.962167	0.708004	757	Actinobacteria(100)	Actinobacteria(100)	Actinomycetales(100)	Pseudonocardiaceae(100)	Lechevalieria(96)
12578	73.3315	-0.0109299	0.23842	-0.0458429	0.963435	0.708442	1634	Proteobacteria(100)	Betaproteobacteria(100)	Burkholderiales(100)	Comamonadaceae(99)	Acidovorax(74)
8407	94.7585	-0.0090563	0.200734	-0.0451159	0.964015	0.708442	1907	Acidobacteria(100)	Acidobacteria_Gp11(100)	Gp11(100)
1768	80.0309	-0.0110627	0.256772	-0.0430837	0.965635	0.708525	1861	Chloroflexi(82)
7023	82.8136	-0.0091203	0.213647	-0.0426886	0.96595	0.708525	1720	Bacteroidetes(100)	Sphingobacteriia(100)	Sphingobacteriales(100)	Chitinophagaceae(100)
10814	85.8084	-0.0101504	0.242655	-0.0418306	0.966634	0.708525	1710	Acidobacteria(100)	Acidobacteria_Gp6(100)	Gp6(100)
12557	34.2067	0.0110114	0.259048	0.0425072	0.966094	0.708525	629	Acidobacteria(100)	Acidobacteria_Gp6(100)	Gp6(100)
7794	46.706	0.0101624	0.254589	0.039917	0.968159	0.709184	917	Gemmatimonadetes(96)	Gemmatimonadetes(96)	Gemmatimonadales(96)	Gemmatimonadaceae(96)	Gemmatimonas(96)
12280	60.1463	-0.00839589	0.252778	-0.0332145	0.973504	0.710797	1232	Proteobacteria(100)	Alphaproteobacteria(100)	Sphingomonadales(100)	Sphingomonadaceae(100)
12598	35.1903	0.00992772	0.273948	0.0362394	0.971091	0.710797	880	Chloroflexi(77)	Anaerolineae(73)	Anaerolineales(73)	Anaerolineaceae(73)
1730	25.2287	-0.00937095	0.265224	-0.0353323	0.971815	0.710797	578	Gemmatimonadetes(76)	Gemmatimonadetes(76)	Gemmatimonadales(76)	Gemmatimonadaceae(76)	Gemmatimonas(76)
11448	38.0622	-0.0092104	0.269364	-0.0341931	0.972723	0.710797	833	Proteobacteria(95)	Alphaproteobacteria(81)
8192	31.5274	-0.00871564	0.259281	-0.0336146	0.973184	0.710797	644	Proteobacteria(100)	Betaproteobacteria(99)	Burkholderiales(99)	Comamonadaceae(75)
11500	102.538	0.00696838	0.231156	0.0301458	0.975951	0.711765	2067	Proteobacteria(76)	Deltaproteobacteria(73)
5147	41.3069	0.00778606	0.259767	0.0299733	0.976088	0.711765	968	Planctomycetes(99)	Planctomycetia(99)	Planctomycetales(99)	Planctomycetaceae(99)
3357	104.45	-0.00512577	0.198652	-0.0258027	0.979415	0.713271	2079	candidate_division_WPS-2(97)
10836	41.7325	0.00700745	0.266563	0.0262882	0.979027	0.713271	775	Acidobacteria(100)	Acidobacteria_Gp6(100)	Gp6(100)
7348	86.3185	-0.0047209	0.211937	-0.022275	0.982229	0.714795	1619	Proteobacteria(100)	Alphaproteobacteria(100)	Rhizobiales(93)
61	77.8949	-0.0055169	0.255479	-0.0215944	0.982772	0.714795	1653	Proteobacteria(100)	Alphaproteobacteria(99)	Sphingomonadales(97)	Erythrobacteraceae(84)
1731	128.915	-0.00371838	0.191403	-0.0194269	0.984501	0.715133	2624	Gemmatimonadetes(88)	Gemmatimonadetes(88)	Gemmatimonadales(88)	Gemmatimonadaceae(88)	Gemmatimonas(88)
4783	32.4174	0.00519222	0.262346	0.0197915	0.98421	0.715133	732	Proteobacteria(87)
1918	27.5142	-0.00511852	0.276566	-0.0185074	0.985234	0.715206	615	Planctomycetes(100)	Planctomycetia(100)	Planctomycetales(100)	Planctomycetaceae(100)	Aquisphaera(100)
10216	70.5549	0.0040253	0.228894	0.0175858	0.985969	0.715281	1420	Proteobacteria(100)	Deltaproteobacteria(99)	Myxococcales(89)
5370	68.1761	-0.00314675	0.216502	-0.0145345	0.988404	0.715998	1390	Acidobacteria(100)	Acidobacteria_Gp6(100)	Gp6(100)
12613	54.1914	-0.00281601	0.232205	-0.0121273	0.990324	0.715998	1105	Proteobacteria(100)	Betaproteobacteria(100)
13461	307.561	-0.00140935	0.177784	-0.00792733	0.993675	0.715998	7031	Acidobacteria(100)	Acidobacteria_Gp6(100)	Gp6(100)
8413	59.2544	-0.00193184	0.246907	-0.00782418	0.993757	0.715998	1370	unclassified
13493	200.452	-0.0014634	0.203809	-0.00718024	0.994271	0.715998	3750	Acidobacteria(100)	Acidobacteria_Gp6(100)	Gp6(100)
10123	37.6534	-0.00349162	0.265751	-0.0131387	0.989517	0.715998	737	Actinobacteria(77)	Actinobacteria(75)
13516	28.535	-0.0028802	0.250327	-0.0115057	0.99082	0.715998	587	Bacteroidetes(100)	Sphingobacteriia(100)	Sphingobacteriales(100)	Chitinophagaceae(100)	Terrimonas(98)
14051	49.7807	0.00277259	0.246521	0.0112469	0.991026	0.715998	1105	Verrucomicrobia(100)	Spartobacteria(100)
9379	33.4952	-0.00268131	0.271737	-0.00986732	0.992127	0.715998	800	Verrucomicrobia(99)	Subdivision3(99)
6005	43.7975	-0.00208522	0.259358	-0.00803995	0.993585	0.715998	1007	Actinobacteria(100)	Actinobacteria(100)	Actinomycetales(100)	Nocardioidaceae(100)	Nocardioides(100)
6381	52.5777	0.00197027	0.25179	0.00782502	0.993757	0.715998	956	Acidobacteria(100)	Acidobacteria_Gp6(100)	Gp6(100)
6793	43.1305	0.00184397	0.270208	0.00682427	0.994555	0.715998	956	Proteobacteria(100)	Alphaproteobacteria(100)	Rhizobiales(100)
2271	28.0025	0.00101941	0.234607	0.00434517	0.996533	0.716966	969	Proteobacteria(100)	Betaproteobacteria(100)	Burkholderiales(100)	Comamonadaceae(100)	Hydrogenophaga(100)
8114	378.758	-0.000411392	0.18278	-0.00225075	0.998204	0.717712	7890	Proteobacteria(100)	Betaproteobacteria(99)
6203	41.3593	0.4144	0.246431	1.68161	NA		694	Acidobacteria(100)	Acidobacteria_Gp10(100)	Gp10(100)
6950	62.5288	-0.258081	0.278201	-0.927679	NA		1121	Acidobacteria(98)	Acidobacteria_Gp4(97)	Gp4(97)
8913	65.1881	-0.318182	0.281117	-1.13185	NA		1136	Acidobacteria(100)	Acidobacteria_Gp7(89)	Gp7(89)
10258	59.2846	0.19322	0.176891	1.09231	NA		1303	Proteobacteria(100)	Betaproteobacteria(100)	Burkholderiales(100)	Comamonadaceae(100)	Acidovorax(81)
10282	22.2345	0.106424	0.207981	0.511702	NA		776	Proteobacteria(100)	Gammaproteobacteria(70)	Pseudomonadales(70)	Pseudomonadaceae(70)	Rhizobacter(70)
12448	19.7212	0.634626	0.281759	2.25237	NA		601	Acidobacteria(100)	Acidobacteria_Gp7(99)	Gp7(99)
13240	132.802	-0.476811	0.284833	-1.674	NA		2274	Acidobacteria(100)	Acidobacteria_Gp4(100)	Gp4(100)
