# Supplementary material for: The Effect of Root Exudate 7,4′-Dihydroxyflavone and Naringenin on Soil Bacterial Community Structure
Source: PLoS One. 2016 Jan 11;11(1):e0146555. doi: 10.1371/journal.pone.0146555 (PMC4709137; doi:10.1371/journal.pone.0146555)
Supplement: S2 Table — (XLSX) [file pone.0146555.s003.xlsx]

## Sheet: Sheet1
Table S2. DESeq2 results comparing the control and medium treatments from the 7,4'-dihydroxyflavone experiment
log2(fold change): Fold change of the normalized abundance in the medium treatment compared to the control on a log2 scale.
lfcSE: Standard error
Size: Total abundance in the control and medium treatment samples. Not normalized.
OTUs were classifed in mothur according to the RDP reference release 10. Values in parentheses are % bootstrap support.
OTU#	Mean Normalized Abundance	log2(fold change)	lfcSE	Wald statistic	p-value	q-value	Size	Phylum	Classis	Ordo	Familia	Genus
425	15.1703	1.22609	0.278348	4.40488	1.05841e-05	0.0120498	594	unclassified
886	38.7081	1.15648	0.280586	4.12168	3.76125e-05	0.0213714	912	Bacteroidetes(100)
7967	160.745	-0.821191	0.216544	-3.79227	0.000149277	0.0489956	2933	Acidobacteria(100)	Acidobacteria_Gp16(100)	Gp16(100)
10591	747.381	0.704493	0.187547	3.75636	0.000172402	0.0489956	15759	Acidobacteria(100)	Acidobacteria_Gp4(100)	Gp4(100)
10008	70.5694	-0.94884	0.256449	-3.69992	0.000215668	0.0490332	1335	Actinobacteria(100)	Actinobacteria(100)	Actinomycetales(100)	Micromonosporaceae(91)
12806	211.922	-0.720249	0.200155	-3.59846	0.000320104	0.0606477	3835	Actinobacteria(100)
11415	119.088	-0.74566	0.221073	-3.37291	0.000743777	0.111539	2220	Actinobacteria(100)	Actinobacteria(100)	Actinomycetales(100)	Thermomonosporaceae(76)
50	32.6876	0.917357	0.276144	3.32203	0.000893655	0.111539	774	unclassified
3160	169.471	-0.683118	0.207391	-3.29386	0.000988202	0.111539	3007	Actinobacteria(93)
3273	173.53	-0.702358	0.213677	-3.287	0.0010126	0.111539	3035	Actinobacteria(97)	Actinobacteria(97)	Solirubrobacterales(87)
9993	420.727	-0.651406	0.199268	-3.26899	0.0010793	0.111539	7769	Actinobacteria(100)	Actinobacteria(100)	Actinomycetales(100)	Pseudonocardiaceae(100)	Pseudonocardia(97)
13198	55.4352	0.830303	0.258705	3.20946	0.00132986	0.114968	1337	Acidobacteria(100)	Acidobacteria_Gp4(100)	Gp4(100)
4243	160.754	-0.655513	0.205378	-3.19174	0.00141417	0.114968	2623	Actinobacteria(100)	Actinobacteria(100)	Actinomycetales(100)	Nocardioidaceae(100)	Nocardioides(93)
11314	159.528	0.71957	0.225472	3.19139	0.0014159	0.114968	3391	Acidobacteria(100)	Acidobacteria_Gp4(100)	Gp4(100)
6198	40.4181	0.814961	0.257472	3.16524	0.00154957	0.117434	862	unclassified
11550	26.5763	-0.857744	0.281122	-3.05114	0.00227972	0.160023	654	Proteobacteria(100)	Deltaproteobacteria(99)	Myxococcales(99)	Polyangiaceae(78)	Chondromyces(70)
10795	39.285	-0.812765	0.269359	-3.0174	0.00254954	0.160023	782	Acidobacteria(100)	Acidobacteria_Gp6(100)	Gp6(100)
11071	89.3716	0.731535	0.242463	3.0171	0.00255205	0.160023	1794	Acidobacteria(100)	Acidobacteria_Gp6(100)	Gp6(100)
9968	204.638	-0.689258	0.229895	-2.99814	0.00271631	0.160023	3614	Actinobacteria(100)	Actinobacteria(100)	Actinomycetales(100)
9030	161.834	-0.615485	0.206963	-2.9739	0.00294043	0.160023	2932	Actinobacteria(100)	Actinobacteria(91)	Solirubrobacterales(85)	Conexibacteraceae(81)	Conexibacter(81)
8535	52.6564	-0.772759	0.262195	-2.94727	0.00320593	0.160023	931	Actinobacteria(100)	Actinobacteria(100)	Actinomycetales(100)	Intrasporangiaceae(96)	Janibacter(70)
4386	61.4808	0.816244	0.277376	2.94273	0.00325327	0.160023	1021	unclassified
8572	111.113	-0.80439	0.274907	-2.92604	0.00343304	0.160023	2217	Firmicutes(100)	Bacilli(100)	Bacillales(100)	Bacillaceae_1(100)	Bacillus(96)
8512	91.7142	-0.696189	0.238426	-2.91994	0.00350098	0.160023	1731	Actinobacteria(100)	Actinobacteria(100)	Actinomycetales(100)	Geodermatophilaceae(100)	Blastococcus(84)
14161	47.181	0.767839	0.264268	2.90553	0.00366627	0.160023	1092	Proteobacteria(99)	Deltaproteobacteria(98)	Myxococcales(91)
3146	81.5342	-0.733141	0.253043	-2.89731	0.00376383	0.160023	1410	Actinobacteria(100)	Actinobacteria(100)	Solirubrobacterales(100)
1441	31.4361	0.833487	0.289029	2.88375	0.00392971	0.160023	795	Bacteroidetes(100)	Bacteroidetes_incertae_sedis(90)	Ohtaekwangia(90)
13751	49.3702	-0.776888	0.269491	-2.8828	0.00394153	0.160023	775	Actinobacteria(100)	Actinobacteria(100)	Gaiellales(100)	Gaiellaceae(100)	Gaiella(100)
13739	60.7341	-0.681654	0.23944	-2.84686	0.00441522	0.163171	1142	Actinobacteria(99)	Actinobacteria(99)	Gaiellales(99)	Gaiellaceae(99)	Gaiella(99)
9974	43.3432	-0.785846	0.276173	-2.84548	0.00443444	0.163171	799	Actinobacteria(100)	Actinobacteria(100)	Actinomycetales(100)	Micromonosporaceae(98)
13125	72.7172	-0.654812	0.230333	-2.84289	0.00447061	0.163171	1558	Actinobacteria(100)	Actinobacteria(100)	Actinomycetales(100)	Pseudonocardiaceae(100)	Pseudonocardia(81)
13134	99.4246	-0.680253	0.240751	-2.82554	0.0047201	0.163171	1860	Actinobacteria(82)	Actinobacteria(82)
9952	46.6173	-0.738979	0.262105	-2.8194	0.00481136	0.163171	737	Actinobacteria(100)	Actinobacteria(100)	Actinomycetales(100)	Nocardioidaceae(99)
5484	210.374	-0.617668	0.219434	-2.81483	0.00488032	0.163171	3995	Acidobacteria(100)	Acidobacteria_Gp17(100)	Gp17(100)
8670	43.0139	-0.751144	0.268002	-2.80275	0.00506683	0.164567	799	Firmicutes(100)	Bacilli(100)	Bacillales(100)	Bacillaceae_1(74)
13476	73.9871	-0.724158	0.259578	-2.78975	0.00527493	0.166567	1411	Acidobacteria(100)	Acidobacteria_Gp6(100)	Gp6(100)
11744	198.503	-0.595682	0.215421	-2.7652	0.00568877	0.170867	3567	Actinobacteria(100)	Actinobacteria(97)	Solirubrobacterales(94)
9616	74.1442	0.730316	0.264909	2.75686	0.00583598	0.170867	1700	Verrucomicrobia(93)	Spartobacteria(82)
11413	373.971	-0.599554	0.218194	-2.7478	0.00599959	0.170867	6513	Actinobacteria(100)	Actinobacteria(100)	Actinomycetales(99)	Thermomonosporaceae(72)
8067	138.822	-0.606068	0.22062	-2.74711	0.00601233	0.170867	2491	Acidobacteria(100)	Acidobacteria_Gp16(100)	Gp16(100)
1538	43.993	0.712896	0.260312	2.73862	0.00616972	0.171063	930	Verrucomicrobia(85)	Subdivision3(70)
13322	62.8334	0.668343	0.245276	2.72486	0.00643294	0.17305	1174	Acidobacteria(100)	Acidobacteria_Gp4(100)	Gp4(100)
12153	84.2702	-0.63445	0.233665	-2.71521	0.00662328	0.17305	1629	Acidobacteria(100)	Acidobacteria_Gp6(100)	Gp6(100)
13156	64.6964	-0.634942	0.234167	-2.71149	0.00669806	0.17305	1221	Actinobacteria(100)	Actinobacteria(100)	Actinomycetales(100)	Micromonosporaceae(98)
8788	457.268	-0.586508	0.217669	-2.69449	0.0070496	0.175499	8454	unclassified
3997	93.0183	-0.672054	0.249945	-2.68881	0.00717073	0.175499	1573	unclassified
11842	761.59	-0.508849	0.189525	-2.68486	0.00725599	0.175499	13467	Actinobacteria(99)	Actinobacteria(99)	Gaiellales(98)	Gaiellaceae(98)	Gaiella(98)
13180	37.8048	0.715938	0.270654	2.64521	0.00816402	0.193347	775	Proteobacteria(100)	Betaproteobacteria(100)	Burkholderiales(100)	Comamonadaceae(90)
9133	34.8576	-0.72502	0.275637	-2.63034	0.00852993	0.19789	624	Actinobacteria(96)
13064	51.6834	0.662435	0.253971	2.60831	0.00909912	0.199191	998	Verrucomicrobia(94)	Verrucomicrobiae(89)	Verrucomicrobiales(89)	Verrucomicrobiaceae(89)
10525	51.6174	0.676325	0.259448	2.60679	0.00913964	0.199191	1069	Acidobacteria(100)	Acidobacteria_Gp4(100)	Gp4(100)
6119	40.8842	-0.674375	0.258925	-2.60452	0.00920024	0.199191	768	unclassified
11110	97.2827	0.611074	0.23491	2.60131	0.00928692	0.199191	2017	Bacteroidetes(100)	Sphingobacteriia(100)	Sphingobacteriales(100)	Chitinophagaceae(100)	Flavisolibacter(81)
13347	492.832	0.532732	0.205644	2.59056	0.00958202	0.199446	9742	Gemmatimonadetes(92)	Gemmatimonadetes(92)	Gemmatimonadales(92)	Gemmatimonadaceae(92)	Gemmatimonas(92)
14172	47.0232	0.700685	0.270753	2.58791	0.00965591	0.199446	969	Acidobacteria(100)	Acidobacteria_Gp6(100)	Gp6(100)
8790	61.1177	-0.675654	0.261686	-2.58192	0.00982516	0.199446	1023	unclassified
7438	297.214	-0.510319	0.198217	-2.57454	0.0100373	0.199818	5872	Proteobacteria(100)	Alphaproteobacteria(100)	Rhizobiales(100)
7427	276.048	-0.549479	0.213876	-2.56914	0.010195	0.199818	5269	Proteobacteria(100)	Alphaproteobacteria(100)	Rhizobiales(100)
8523	247.983	-0.619642	0.24239	-2.55638	0.0105766	0.202077	4625	Actinobacteria(100)	Actinobacteria(100)	Actinomycetales(100)	Micrococcaceae(100)	Arthrobacter(99)
9555	195.008	-0.572758	0.224307	-2.55346	0.0106658	0.202077	3424	Actinobacteria(99)	Actinobacteria(99)	Actinomycetales(98)	Thermomonosporaceae(79)	Actinoallomurus(75)
12524	297.934	-0.477587	0.187898	-2.54173	0.0110305	0.202835	5699	Acidobacteria(100)	Acidobacteria_Gp16(100)	Gp16(100)
7979	258.372	0.570677	0.225034	2.53596	0.0112139	0.202835	5123	unclassified
5989	153.804	-0.545755	0.21574	-2.52969	0.0114164	0.202835	2732	Actinobacteria(98)	Actinobacteria(98)	Gaiellales(96)	Gaiellaceae(96)	Gaiella(96)
3274	56.659	-0.642364	0.25465	-2.52254	0.0116511	0.202835	1109	Actinobacteria(99)	Actinobacteria(99)	Solirubrobacterales(99)
6903	67.7861	0.602501	0.23889	2.52208	0.0116662	0.202835	1347	Bacteroidetes(100)
2400	65.6631	-0.656317	0.260666	-2.51785	0.0118073	0.202835	1112	Actinobacteria(100)	Actinobacteria(100)	Actinomycetales(100)
8710	150.603	-0.552392	0.219772	-2.51347	0.0119548	0.202835	3039	Acidobacteria(87)	Acidobacteria_Gp6(87)	Gp6(87)
13272	623.117	0.543278	0.216882	2.50495	0.012247	0.204737	12553	Acidobacteria(100)	Acidobacteria_Gp4(100)	Gp4(100)
5482	78.9032	-0.652595	0.261536	-2.49524	0.0125872	0.207375	1363	Acidobacteria(100)	Acidobacteria_Gp17(100)	Gp17(100)
7489	132.555	-0.574639	0.231522	-2.48201	0.0130644	0.208541	2361	Proteobacteria(100)	Alphaproteobacteria(100)	Rhizobiales(100)
1396	170.494	0.542014	0.21871	2.47823	0.0132036	0.208541	3870	Acidobacteria(100)	Acidobacteria_Gp7(99)	Gp7(99)
6791	40.3169	-0.663351	0.268184	-2.47349	0.0133801	0.208541	669	Proteobacteria(100)	Alphaproteobacteria(100)	Rhizobiales(100)
14169	107.731	-0.588222	0.237841	-2.47318	0.0133919	0.208541	1837	Actinobacteria(100)	Actinobacteria(100)	Gaiellales(99)	Gaiellaceae(99)	Gaiella(99)
9791	32.7488	-0.652473	0.26467	-2.46524	0.0136923	0.210339	602	Proteobacteria(83)	Alphaproteobacteria(74)
11710	71.9128	-0.598285	0.243594	-2.45608	0.0140462	0.212898	1313	Actinobacteria(95)	Actinobacteria(95)	Gaiellales(90)	Gaiellaceae(90)	Gaiella(90)
11377	91.6918	-0.619111	0.253354	-2.44366	0.0145391	0.216725	1602	Actinobacteria(100)	Actinobacteria(100)	Solirubrobacterales(98)	Solirubrobacteraceae(95)	Solirubrobacter(95)
1923	79.7828	-0.549169	0.225053	-2.44018	0.0146799	0.216725	1494	Acidobacteria(99)	Acidobacteria_Gp16(99)	Gp16(99)
4121	357.887	-0.594185	0.244067	-2.43452	0.0149118	0.217325	6600	Firmicutes(100)	Bacilli(100)	Bacillales(100)
9184	31.423	-0.670538	0.277383	-2.41738	0.0156329	0.22495	662	Actinobacteria(84)	Actinobacteria(80)	Solirubrobacterales(75)
3181	68.2212	0.578983	0.241084	2.40158	0.0163243	0.231328	1321	unclassified
7981	52.967	0.662153	0.276123	2.39804	0.0164831	0.231328	1092	unclassified
13750	72.0188	-0.559304	0.233689	-2.39337	0.0166945	0.231438	1422	Actinobacteria(100)	Actinobacteria(100)	Gaiellales(100)	Gaiellaceae(100)	Gaiella(100)
12556	51.2082	-0.641133	0.269032	-2.38311	0.0171671	0.235025	848	unclassified
3690	31.6386	0.652779	0.274503	2.37804	0.0174048	0.235025	667	unclassified
12527	125.661	-0.559649	0.235693	-2.37448	0.0175735	0.235025	2230	Acidobacteria(100)	Acidobacteria_Gp16(100)	Gp16(100)
14010	33.7375	0.636626	0.269324	2.36379	0.018089	0.23681	730	candidate_division_WPS-2(96)
798	85.1119	0.555271	0.235044	2.36241	0.0181565	0.23681	1766	Bacteroidetes(100)	Flavobacteriia(100)	Flavobacteriales(100)	Flavobacteriaceae(100)	Flavobacterium(100)
14032	70.2214	-0.5672	0.240457	-2.35884	0.0183319	0.23681	1390	Actinobacteria(97)	Actinobacteria(74)
13118	64.0169	-0.58014	0.247047	-2.3483	0.0188594	0.240887	1439	Actinobacteria(100)	Actinobacteria(100)	Actinomycetales(100)	Pseudonocardiaceae(100)	Pseudonocardia(92)
12437	95.7571	0.527022	0.224865	2.34373	0.0190921	0.241149	2104	Acidobacteria(100)	Acidobacteria_Gp7(98)	Gp7(98)
9602	35.1065	-0.648647	0.277963	-2.33357	0.019618	0.242641	675	Actinobacteria(99)	Actinobacteria(99)	Actinomycetales(99)	Thermomonosporaceae(80)	Actinoallomurus(76)
12555	37.6968	-0.644051	0.276037	-2.33321	0.0196371	0.242641	792	unclassified
5910	99.1935	-0.523584	0.2252	-2.32497	0.0200736	0.244791	1892	Actinobacteria(90)	Actinobacteria(90)
4226	67.7896	-0.529362	0.228313	-2.31858	0.0204176	0.244791	1259	Actinobacteria(100)	Actinobacteria(100)	Actinomycetales(100)	Micromonosporaceae(100)
12921	270.668	-0.415155	0.17912	-2.31775	0.0204628	0.244791	5327	Actinobacteria(100)	Actinobacteria(100)	Actinomycetales(100)	Mycobacteriaceae(100)	Mycobacterium(100)
10281	34.5165	0.660198	0.285449	2.31284	0.0207312	0.244791	897	Proteobacteria(100)	Betaproteobacteria(95)	Burkholderiales(95)	Comamonadaceae(95)
1304	272.191	-0.476261	0.206538	-2.30593	0.0211146	0.244791	5659	Proteobacteria(100)	Alphaproteobacteria(100)	Rhizobiales(100)	Methylobacteriaceae(100)	Microvirga(100)
939	46.5486	0.597019	0.259222	2.30312	0.0212723	0.244791	987	Bacteroidetes(100)	Bacteroidetes_incertae_sedis(75)	Ohtaekwangia(75)
5477	429.395	-0.457589	0.199067	-2.29867	0.0215237	0.244791	7363	Acidobacteria(100)	Acidobacteria_Gp17(100)	Gp17(100)
11373	161.005	-0.536744	0.234411	-2.28975	0.0220358	0.244791	3002	Actinobacteria(99)	Actinobacteria(99)	Solirubrobacterales(99)	Solirubrobacteraceae(97)	Solirubrobacter(97)
7451	61.1948	-0.556826	0.243408	-2.28762	0.0221594	0.244791	1006	Proteobacteria(100)	Alphaproteobacteria(100)	Rhizobiales(100)
6904	74.1325	0.550635	0.240962	2.28516	0.0223036	0.244791	1529	Bacteroidetes(100)
14020	46.0357	-0.588548	0.257612	-2.28463	0.0223345	0.244791	858	Actinobacteria(99)
13757	115.384	-0.526001	0.230561	-2.2814	0.022525	0.244791	2231	Acidobacteria(100)	Acidobacteria_Gp7(100)	Gp7(100)
13170	38.1031	-0.656967	0.288585	-2.27651	0.0228155	0.244791	652	Actinobacteria(100)	Actinobacteria(100)	Actinomycetales(100)	Micromonosporaceae(100)
13562	1281.91	0.465753	0.204606	2.27634	0.0228259	0.244791	28489	Acidobacteria(100)	Acidobacteria_Gp4(100)	Gp4(100)
937	51.39	0.574984	0.253572	2.26754	0.0233572	0.246257	1054	Proteobacteria(100)	Deltaproteobacteria(99)	Myxococcales(99)	Polyangiaceae(99)	Chondromyces(89)
12740	63.2516	0.575343	0.253801	2.26691	0.0233958	0.246257	1320	unclassified
7540	50.0232	0.610965	0.270367	2.25976	0.0238362	0.248591	891	unclassified
11364	142.679	0.532508	0.236831	2.24847	0.024546	0.253666	3321	Acidobacteria(100)	Acidobacteria_Gp4(100)	Gp4(100)
13271	224.606	0.538484	0.240201	2.2418	0.024974	0.25489	4228	Acidobacteria(100)	Acidobacteria_Gp4(100)	Gp4(100)
13103	47.6003	-0.543107	0.242569	-2.23898	0.0251572	0.25489	904	Actinobacteria(100)	Actinobacteria(100)	Actinomycetales(100)
1775	60.3333	0.556482	0.249458	2.23077	0.0256965	0.25489	1225	Gemmatimonadetes(83)	Gemmatimonadetes(83)	Gemmatimonadales(83)	Gemmatimonadaceae(83)	Gemmatimonas(83)
6951	36.8277	0.591426	0.265989	2.2235	0.026182	0.25489	760	Acidobacteria(94)	Acidobacteria_Gp4(94)	Gp4(94)
5230	58.9098	0.560394	0.252249	2.22159	0.0263111	0.25489	1133	Verrucomicrobia(99)	Subdivision3(97)
11311	96.0706	0.524992	0.236749	2.2175	0.0265886	0.25489	2047	Acidobacteria(100)	Acidobacteria_Gp4(100)	Gp4(100)
12541	210.646	-0.442023	0.199551	-2.21509	0.026754	0.25489	4031	Acidobacteria(100)	Acidobacteria_Gp16(100)	Gp16(100)
3978	140.798	0.456402	0.206179	2.21361	0.0268553	0.25489	2940	Verrucomicrobia(100)	Spartobacteria(100)
9378	91.0178	0.50953	0.230619	2.2094	0.027147	0.25489	1919	Verrucomicrobia(100)	Subdivision3(100)
12055	662.294	0.431544	0.195564	2.20666	0.027338	0.25489	14362	Acidobacteria(100)	Acidobacteria_Gp6(100)	Gp6(100)
13117	33.3455	-0.600121	0.272748	-2.20027	0.0277876	0.25489	712	Actinobacteria(100)	Actinobacteria(100)	Actinomycetales(100)	Pseudonocardiaceae(99)	Pseudonocardia(95)
9006	27.0614	0.6142	0.279396	2.19832	0.0279266	0.25489	539	unclassified
10063	191.689	-0.477752	0.217781	-2.19373	0.0282548	0.25489	3570	Actinobacteria(92)	Actinobacteria(92)
10594	353.923	0.42227	0.192837	2.18977	0.0285408	0.25489	6990	Acidobacteria(100)	Acidobacteria_Gp4(100)	Gp4(100)
6378	286.776	-0.431245	0.196947	-2.18965	0.0285493	0.25489	5914	Acidobacteria(100)	Acidobacteria_Gp6(100)	Gp6(100)
12388	281.391	-0.459176	0.209721	-2.18946	0.0285632	0.25489	5478	Proteobacteria(100)	Alphaproteobacteria(100)	Rhizobiales(100)
3325	46.9472	-0.542273	0.247773	-2.18859	0.0286267	0.25489	888	Actinobacteria(82)	Actinobacteria(82)
7460	76.4088	-0.541405	0.247491	-2.18758	0.0287004	0.25489	1639	Proteobacteria(100)	Alphaproteobacteria(100)	Rhizobiales(100)
11798	94.963	-0.557983	0.255751	-2.18174	0.0291285	0.256686	1716	Actinobacteria(100)	Actinobacteria(100)	Gaiellales(100)	Gaiellaceae(100)	Gaiella(100)
13006	58.1495	0.550258	0.253068	2.17435	0.029679	0.256707	1325	Verrucomicrobia(100)	Spartobacteria(100)
12322	86.8599	0.486953	0.224865	2.16554	0.0303466	0.256707	1712	Bacteroidetes(100)	Sphingobacteriia(100)	Sphingobacteriales(100)	Chitinophagaceae(100)
11194	60.1656	0.534754	0.247575	2.15997	0.0307753	0.256707	1192	Bacteroidetes(100)	Sphingobacteriia(100)	Sphingobacteriales(100)	Chitinophagaceae(100)
12623	73.1183	-0.518254	0.240073	-2.15874	0.0308707	0.256707	1377	Actinobacteria(100)	Actinobacteria(100)	Actinomycetales(100)	Intrasporangiaceae(100)	Janibacter(98)
8671	111.827	-0.563172	0.260988	-2.15784	0.03094	0.256707	2100	Firmicutes(100)	Bacilli(100)	Bacillales(100)	Bacillaceae_1(92)	Bacillus(83)
7052	38.3778	0.586443	0.271931	2.15658	0.0310381	0.256707	831	Bacteroidetes(100)	Sphingobacteriia(100)	Sphingobacteriales(100)	Chitinophagaceae(100)
4511	42.5769	0.558053	0.258923	2.15529	0.0311392	0.256707	885	Proteobacteria(97)	Deltaproteobacteria(91)	Myxococcales(90)
12543	60.1091	-0.534792	0.248651	-2.15077	0.031494	0.256707	1101	Acidobacteria(100)	Acidobacteria_Gp16(100)	Gp16(100)
10651	139.034	-0.515345	0.239878	-2.14836	0.0316849	0.256707	2671	Acidobacteria(100)	Acidobacteria_Gp4(100)	Gp4(100)
867	63.2851	0.554175	0.257984	2.1481	0.0317058	0.256707	1453	Bacteroidetes(99)
424	57.1283	0.557221	0.259584	2.14659	0.0318261	0.256707	1147	Bacteroidetes(100)
6490	137.52	0.505379	0.235453	2.14641	0.0318407	0.256707	2836	Acidobacteria(100)	Acidobacteria_Gp1(100)	Gp1(100)
9455	46.5177	-0.549952	0.256775	-2.14177	0.0322122	0.257333	938	Actinobacteria(100)	Actinobacteria(100)	Actinomycetales(100)	Geodermatophilaceae(99)
11770	98.4167	-0.464341	0.217002	-2.1398	0.0323711	0.257333	1764	Actinobacteria(100)	Actinobacteria(99)	Gaiellales(96)	Gaiellaceae(96)	Gaiella(96)
13332	303.723	0.446243	0.208932	2.13583	0.0326931	0.257427	6713	Acidobacteria(100)	Acidobacteria_Gp4(100)	Gp4(100)
9992	76.8009	-0.500377	0.234799	-2.13109	0.0330818	0.257427	1554	Actinobacteria(100)	Actinobacteria(100)	Actinomycetales(100)	Micromonosporaceae(100)
1272	99.6557	0.515432	0.242078	2.1292	0.033238	0.257427	2134	Proteobacteria(100)	Alphaproteobacteria(100)	Sphingomonadales(100)	Sphingomonadaceae(100)	Sphingomonas(100)
13758	201.494	-0.49831	0.234104	-2.12858	0.0332887	0.257427	3168	Acidobacteria(100)	Acidobacteria_Gp7(100)	Gp7(100)
14059	63.751	0.528624	0.250071	2.1139	0.0345242	0.265178	1231	Verrucomicrobia(93)	Verrucomicrobiae(74)	Verrucomicrobiales(74)	Verrucomicrobiaceae(74)
11591	36.4193	-0.584004	0.276713	-2.11051	0.0348147	0.265614	631	Actinobacteria(97)	Actinobacteria(97)	Acidimicrobiales(88)
10062	62.1053	-0.533593	0.253639	-2.10375	0.0354003	0.268281	1121	Actinobacteria(86)	Actinobacteria(86)
2945	14.2813	0.604429	0.288318	2.0964	0.0360467	0.271371	628	unclassified
10364	40.9288	0.567591	0.271524	2.09039	0.0365831	0.272417	793	Acidobacteria(100)	Acidobacteria_Gp4(100)	Gp4(99)
2804	32.1277	-0.601193	0.287936	-2.08794	0.0368036	0.272417	581	unclassified
7164	131.141	0.478988	0.229615	2.08605	0.036974	0.272417	2836	Bacteroidetes(100)	Sphingobacteriia(100)	Sphingobacteriales(100)	Chitinophagaceae(100)
9997	194.67	-0.471148	0.226479	-2.08032	0.0374966	0.272417	3788	Actinobacteria(100)	Actinobacteria(100)	Actinomycetales(100)	Pseudonocardiaceae(99)
4525	393.457	-0.385346	0.185237	-2.08029	0.0374988	0.272417	7911	unclassified
13214	112.825	0.539444	0.259481	2.07893	0.0376235	0.272417	2285	Acidobacteria(100)	Acidobacteria_Gp4(100)	Gp4(100)
558	50.5619	0.506259	0.243863	2.076	0.037894	0.272639	898	Bacteroidetes(99)
8282	36.666	0.545379	0.263368	2.07079	0.0383788	0.274391	686	Proteobacteria(100)	Betaproteobacteria(100)	Burkholderiales(100)
12522	47.8978	-0.523781	0.25333	-2.06758	0.0386795	0.274812	892	Acidobacteria(100)	Acidobacteria_Gp16(100)	Gp16(100)
4506	97.1635	-0.468596	0.227219	-2.06231	0.039178	0.276302	2044	Proteobacteria(94)	Gammaproteobacteria(88)
8541	40.2093	-0.54767	0.266333	-2.05634	0.0397497	0.276302	692	Actinobacteria(100)	Actinobacteria(100)	Actinomycetales(100)	Intrasporangiaceae(98)	Oryzihumus(74)
6913	53.7054	0.524033	0.255219	2.05326	0.040047	0.276302	1002	Bacteroidetes(98)
11727	232.45	-0.436633	0.212914	-2.05074	0.0402919	0.276302	4346	Actinobacteria(97)	Actinobacteria(97)	Gaiellales(85)	Gaiellaceae(85)	Gaiella(85)
12204	53.3461	0.525846	0.256563	2.04958	0.0404053	0.276302	1089	Acidobacteria(100)	Acidobacteria_Gp1(100)	Gp1(100)
9076	130.541	0.456884	0.22295	2.04926	0.0404362	0.276302	2523	candidate_division_WPS-2(84)
13148	123.001	-0.502236	0.24527	-2.04769	0.0405906	0.276302	2331	Actinobacteria(100)	Actinobacteria(100)	Actinomycetales(100)	Micromonosporaceae(100)	Micromonospora(73)
13462	460.136	-0.372757	0.182319	-2.04453	0.0409012	0.276759	9297	Acidobacteria(100)	Acidobacteria_Gp6(100)	Gp6(100)
8997	56.7469	0.538646	0.264098	2.03957	0.0413934	0.278432	1246	candidate_division_WPS-1(87)
13515	39.6463	0.529188	0.26062	2.0305	0.0423058	0.282895	897	Bacteroidetes(100)	Sphingobacteriia(100)	Sphingobacteriales(100)	Chitinophagaceae(100)	Terrimonas(100)
14170	87.1646	-0.480748	0.23736	-2.02539	0.0428269	0.284705	1576	Actinobacteria(99)	Actinobacteria(99)	Gaiellales(97)	Gaiellaceae(97)	Gaiella(97)
12709	49.4813	0.532368	0.263889	2.01739	0.0436548	0.287545	891	Proteobacteria(99)	Betaproteobacteria(96)
10101	110.394	-0.425487	0.211015	-2.01638	0.04376	0.287545	2012	Actinobacteria(100)	Actinobacteria(100)	Actinomycetales(100)	Pseudonocardiaceae(100)	Pseudonocardia(100)
6990	99.2401	-0.469524	0.233206	-2.01334	0.044079	0.287977	2154	Proteobacteria(100)	Alphaproteobacteria(100)	Rhizobiales(100)	Rhizobiaceae(99)	Rhizobium(99)
13920	33.9653	-0.53786	0.267691	-2.00926	0.0445096	0.288779	656	Acidobacteria(100)	Acidobacteria_Gp6(100)	Gp6(100)
4504	81.4157	-0.479962	0.239196	-2.00656	0.0447962	0.288779	1657	unclassified
12156	84.9077	-0.464512	0.231678	-2.00499	0.044964	0.288779	1610	Acidobacteria(100)	Acidobacteria_Gp6(100)	Gp6(100)
8093	60.9688	-0.488008	0.243958	-2.00037	0.04546	0.290325	1290	Acidobacteria(100)	Acidobacteria_Gp6(100)	Gp6(100)
3969	208.188	0.402496	0.201895	1.99359	0.046197	0.291001	4268	Verrucomicrobia(97)	Spartobacteria(83)
7024	38.9067	0.521009	0.261496	1.99242	0.0463252	0.291001	1022	Bacteroidetes(100)	Sphingobacteriia(100)	Sphingobacteriales(100)	Chitinophagaceae(100)	Flavitalea(87)
7314	67.834	-0.461393	0.231584	-1.99234	0.0463339	0.291001	1360	Proteobacteria(100)	Alphaproteobacteria(100)	Rhizobiales(100)
11844	43.1619	-0.521611	0.262396	-1.98788	0.0468252	0.292471	835	Actinobacteria(99)	Actinobacteria(99)	Gaiellales(99)	Gaiellaceae(99)	Gaiella(99)
13358	47.0898	0.525527	0.265159	1.98194	0.0474865	0.294435	1190	Acidobacteria(100)	Acidobacteria_Gp6(100)	Gp6(100)
55	50.0089	0.498396	0.252065	1.97725	0.0480133	0.294435	958	Bacteroidetes(86)
13302	134.691	0.455205	0.230554	1.97439	0.0483369	0.294435	2694	Acidobacteria(100)	Acidobacteria_Gp4(100)	Gp4(100)
801	42.9163	0.509143	0.258115	1.97255	0.0485472	0.294435	844	Bacteroidetes(100)	Flavobacteriia(100)	Flavobacteriales(100)	Flavobacteriaceae(100)	Flavobacterium(86)
2673	151.806	0.426029	0.215991	1.97243	0.0485603	0.294435	3030	Acidobacteria(100)	Acidobacteria_Gp6(100)	Gp6(100)
3158	36.9074	0.518488	0.263273	1.9694	0.0489077	0.294435	757	candidate_division_WPS-2(91)
7225	40.4895	-0.506085	0.257026	-1.969	0.0489527	0.294435	784	Acidobacteria(100)	Acidobacteria_Gp1(100)	Gp1(95)
8669	127.824	-0.515632	0.262463	-1.96459	0.0494621	0.294514	2501	Firmicutes(100)	Bacilli(100)	Bacillales(100)	Planococcaceae(70)
4255	43.4199	-0.534176	0.271929	-1.9644	0.049484	0.294514	716	Actinobacteria(100)	Actinobacteria(100)	Actinomycetales(100)	Pseudonocardiaceae(100)
12338	329.374	0.397463	0.202862	1.95928	0.0500803	0.295216	7021	Bacteroidetes(100)	Cytophagia(100)	Cytophagales(100)	Cytophagaceae(100)	Adhaeribacter(100)
4528	84.9251	-0.44749	0.228436	-1.95893	0.0501214	0.295216	1815	Proteobacteria(99)	Deltaproteobacteria(90)	Myxococcales(80)
12221	85.7107	0.455275	0.232954	1.95435	0.0506595	0.296848	1708	Bacteroidetes(100)	Bacteroidetes_incertae_sedis(99)	Ohtaekwangia(99)
10133	318.204	-0.415926	0.213343	-1.94957	0.051228	0.298074	5661	Actinobacteria(100)	Actinobacteria(100)	Actinomycetales(100)	Micromonosporaceae(98)	Virgisporangium(92)
9782	28.4159	-0.535941	0.275098	-1.94818	0.0513932	0.298074	631	Verrucomicrobia(100)	Spartobacteria(100)
9557	60.1363	-0.490692	0.252448	-1.94374	0.0519272	0.299643	986	Actinobacteria(100)	Actinobacteria(97)	Actinomycetales(96)	Thermomonosporaceae(73)
13270	1144.16	0.400341	0.206543	1.93829	0.0525876	0.301921	22504	Acidobacteria(100)	Acidobacteria_Gp4(100)	Gp4(100)
10483	82.1601	0.496961	0.258075	1.92565	0.0541487	0.307982	1537	Acidobacteria(100)	Acidobacteria_Gp4(100)	Gp4(100)
4216	40.0617	-0.535064	0.277904	-1.92535	0.0541852	0.307982	808	Actinobacteria(100)	Actinobacteria(100)	Actinomycetales(100)	Micromonosporaceae(100)	Actinoplanes(97)
6886	115.476	0.416685	0.217116	1.91918	0.0549617	0.310841	2354	Bacteroidetes(100)	Sphingobacteriia(100)	Sphingobacteriales(100)	Chitinophagaceae(100)	Ferruginibacter(97)
13155	71.2948	-0.450076	0.234899	-1.91604	0.0553597	0.311542	1356	Actinobacteria(100)	Actinobacteria(100)	Actinomycetales(100)	Micromonosporaceae(96)
10750	49.3856	0.483658	0.253299	1.90944	0.0562059	0.313264	1162	Gemmatimonadetes(85)	Gemmatimonadetes(85)	Gemmatimonadales(85)	Gemmatimonadaceae(85)	Gemmatimonas(85)
1916	97.8198	-0.453249	0.237384	-1.90935	0.0562168	0.313264	1929	Acidobacteria(100)	Acidobacteria_Gp16(100)	Gp16(100)
3673	108.243	-0.429692	0.225758	-1.90333	0.0569981	0.313343	2027	Planctomycetes(99)	Planctomycetia(99)	Planctomycetales(99)	Planctomycetaceae(99)	Zavarzinella(89)
12447	255.324	0.405154	0.21331	1.89937	0.0575164	0.313343	5444	Acidobacteria(100)	Acidobacteria_Gp7(99)	Gp7(99)
12579	40.728	0.501889	0.264346	1.89861	0.0576159	0.313343	761	Proteobacteria(100)	Betaproteobacteria(100)	Burkholderiales(100)	Comamonadaceae(99)
13509	39.4891	0.525305	0.276748	1.89814	0.0576782	0.313343	768	Bacteroidetes(100)	Sphingobacteriia(100)	Sphingobacteriales(100)	Chitinophagaceae(100)	Terrimonas(73)
4219	80.9345	0.433757	0.228535	1.89799	0.0576976	0.313343	1560	Proteobacteria(100)	Betaproteobacteria(99)
4709	41.3976	0.540954	0.285228	1.89657	0.0578848	0.313343	2567	Proteobacteria(100)	Betaproteobacteria(100)	Burkholderiales(100)	Comamonadaceae(98)
10762	126.346	0.439342	0.232329	1.89104	0.0586196	0.314327	2697	Acidobacteria(98)	Acidobacteria_Gp4(98)	Gp4(98)
9260	75.6864	-0.517634	0.273937	-1.88961	0.0588101	0.314327	1375	Actinobacteria(82)	Actinobacteria(79)	Solirubrobacterales(77)
6263	36.4428	0.525564	0.278228	1.88897	0.0588962	0.314327	744	unclassified
9277	278.343	-0.391456	0.207598	-1.88565	0.0593427	0.314385	5223	Actinobacteria(100)	Actinobacteria(100)	Solirubrobacterales(100)	Solirubrobacteraceae(100)	Solirubrobacter(100)
9319	259.311	-0.386732	0.205355	-1.88324	0.0596683	0.314385	5206	Verrucomicrobia(100)	Spartobacteria(99)
2706	39.6687	0.488843	0.259645	1.88273	0.0597367	0.314385	746	Proteobacteria(78)
4776	29.8467	0.5297	0.282384	1.87581	0.0606809	0.317883	651	Verrucomicrobia(89)	Subdivision3(77)
11109	50.6378	0.49111	0.26241	1.87154	0.0612705	0.319499	1316	Bacteroidetes(100)	Sphingobacteriia(100)	Sphingobacteriales(100)	Chitinophagaceae(100)	Flavisolibacter(83)
11530	548.868	-0.35574	0.190511	-1.8673	0.0618599	0.3211	10110	Actinobacteria(100)	Actinobacteria(100)	Gaiellales(100)	Gaiellaceae(100)	Gaiella(100)
11124	80.1212	0.432987	0.234107	1.84952	0.0643826	0.331306	1711	Bacteroidetes(100)	Sphingobacteriia(100)	Sphingobacteriales(100)	Chitinophagaceae(100)	Terrimonas(92)
11501	96.6959	0.502185	0.272251	1.84456	0.0651014	0.331306	1732	Proteobacteria(100)	Deltaproteobacteria(100)	Myxococcales(88)	Polyangiaceae(78)
5227	368.754	0.380735	0.20641	1.84456	0.0651022	0.331306	7806	Verrucomicrobia(99)	Subdivision3(98)
9249	73.696	0.423321	0.229623	1.84355	0.0652492	0.331306	1500	candidate_division_WPS-2(100)
11547	37.0074	0.499247	0.270842	1.84331	0.0652834	0.331306	835	Proteobacteria(98)	Deltaproteobacteria(97)	Myxococcales(88)
7556	68.1538	-0.431193	0.234655	-1.83756	0.0661272	0.333512	1510	Proteobacteria(100)	Alphaproteobacteria(100)	Rhizobiales(100)	Methylobacteriaceae(100)	Microvirga(100)
13039	100.982	0.441042	0.240172	1.83636	0.0663047	0.333512	1918	Verrucomicrobia(100)	Spartobacteria(100)
8844	100.932	-0.480616	0.262547	-1.83059	0.0671615	0.335669	1851	unclassified
4898	28.2451	0.517534	0.283248	1.82714	0.0676782	0.335669	697	Proteobacteria(96)	Gammaproteobacteria(90)
5649	198.368	0.416556	0.228249	1.82501	0.0680001	0.335669	4364	Acidobacteria(100)	Acidobacteria_Gp4(100)	Gp4(94)
5786	47.2061	-0.485724	0.266198	-1.82467	0.0680502	0.335669	845	Actinobacteria(98)	Actinobacteria(91)	Gaiellales(74)	Gaiellaceae(74)	Gaiella(74)
970	30.9135	0.491979	0.269835	1.82326	0.068264	0.335669	708	Proteobacteria(98)	Alphaproteobacteria(95)
5670	52.1237	0.474486	0.260548	1.82111	0.0685905	0.335669	1007	Acidobacteria(100)	Acidobacteria_Gp4(100)	Gp4(86)
12901	77.0393	-0.419977	0.230919	-1.81872	0.0689544	0.335669	1473	Actinobacteria(100)	Actinobacteria(100)	Actinomycetales(100)	Mycobacteriaceae(100)	Mycobacterium(100)
3457	49.3047	0.509316	0.280455	1.81603	0.0693652	0.335669	1026	Proteobacteria(71)
13833	41.0188	-0.486658	0.2682	-1.81453	0.0695954	0.335669	758	Acidobacteria(100)	Acidobacteria_Gp6(100)	Gp6(100)
8550	78.9961	0.423742	0.233805	1.81238	0.0699282	0.335669	1564	Proteobacteria(99)	Betaproteobacteria(92)
6943	52.5841	0.514136	0.283735	1.81203	0.0699817	0.335669	1199	Bacteroidetes(100)
7161	37.5082	0.469166	0.25932	1.80922	0.0704176	0.335928	806	Bacteroidetes(100)	Sphingobacteriia(100)	Sphingobacteriales(100)	Chitinophagaceae(100)	Ferruginibacter(71)
2398	103.076	-0.431562	0.238736	-1.80769	0.0706543	0.335928	1958	Actinobacteria(100)	Actinobacteria(100)	Acidimicrobiales(100)	Acidimicrobiaceae(100)	Ilumatobacter(100)
2147	95.8468	-0.467673	0.25917	-1.8045	0.071153	0.335928	1615	Firmicutes(71)
8145	30.7488	0.483538	0.26872	1.79941	0.0719533	0.335928	602	Proteobacteria(100)	Betaproteobacteria(100)	Burkholderiales(73)
11871	40.9898	-0.492776	0.274106	-1.79776	0.0722155	0.335928	787	unclassified
7905	60.073	0.423384	0.235523	1.79763	0.0722354	0.335928	1295	Proteobacteria(100)	Gammaproteobacteria(100)	Xanthomonadales(100)	Xanthomonadaceae(100)	Lysobacter(72)
9639	77.746	0.48628	0.270637	1.7968	0.0723681	0.335928	1745	Proteobacteria(99)	Deltaproteobacteria(98)	Myxococcales(97)
7614	563.496	-0.463744	0.258389	-1.79475	0.0726935	0.335928	9712	Acidobacteria(100)	Acidobacteria_Gp7(99)	Gp7(99)
1954	63.5336	-0.455111	0.254034	-1.79153	0.0732075	0.335928	1204	Proteobacteria(100)	Alphaproteobacteria(100)	Rhodospirillales(99)	Acetobacteraceae(99)
2814	328.314	0.413727	0.230956	1.79136	0.0732348	0.335928	7653	Verrucomicrobia(74)
10881	142.358	-0.394565	0.220452	-1.7898	0.0734861	0.335928	2621	Acidobacteria(100)	Acidobacteria_Gp6(100)	Gp6(100)
7750	151.571	0.414357	0.231587	1.7892	0.0735818	0.335928	3075	Proteobacteria(100)	Alphaproteobacteria(100)	Rhizobiales(100)	Hyphomicrobiaceae(97)	Devosia(97)
1633	489.176	-0.391208	0.219342	-1.78355	0.074497	0.338746	9343	Proteobacteria(100)	Alphaproteobacteria(100)	Rhizobiales(100)	Hyphomicrobiaceae(93)	Hyphomicrobium(89)
6527	65.9375	-0.444951	0.24989	-1.78058	0.0749804	0.339585	1252	Proteobacteria(100)	Alphaproteobacteria(100)
9887	72.311	0.435983	0.245683	1.77458	0.0759677	0.342691	1793	Verrucomicrobia(100)	Spartobacteria(100)
12968	27.0403	0.481693	0.272176	1.76979	0.0767626	0.343661	625	Verrucomicrobia(97)	Spartobacteria(97)
4895	100.583	0.413302	0.233551	1.76964	0.0767872	0.343661	2077	Verrucomicrobia(99)	Subdivision3(98)
6881	50.9194	0.452482	0.256016	1.7674	0.0771618	0.343983	1020	Bacteroidetes(100)	Sphingobacteriia(100)	Sphingobacteriales(100)	Chitinophagaceae(100)	Ferruginibacter(95)
7312	31.6843	-0.492275	0.280189	-1.75694	0.0789278	0.350481	553	Proteobacteria(100)	Alphaproteobacteria(100)	Rhizobiales(98)	Beijerinckiaceae(77)
7439	134.949	-0.418682	0.238922	-1.75238	0.0797085	0.352289	2708	Proteobacteria(100)	Alphaproteobacteria(100)	Rhizobiales(100)
8573	91.3345	-0.46844	0.267535	-1.75095	0.0799547	0.352289	1795	Firmicutes(100)	Bacilli(100)	Bacillales(99)
3831	71.278	-0.418394	0.239445	-1.74735	0.0805761	0.352303	1288	Proteobacteria(95)	Alphaproteobacteria(94)	Rhodospirillales(94)	Acetobacteraceae(71)
11799	63.9981	-0.454218	0.259948	-1.74734	0.0805778	0.352303	1284	Actinobacteria(99)	Actinobacteria(99)	Gaiellales(96)	Gaiellaceae(96)	Gaiella(96)
10871	234.366	-0.349078	0.200263	-1.74309	0.0813172	0.354174	4592	Acidobacteria(100)	Acidobacteria_Gp6(100)	Gp6(100)
1931	23.7776	-0.482955	0.278328	-1.7352	0.082705	0.357834	564	Acidobacteria(100)	Acidobacteria_Gp16(100)	Gp16(100)
7334	152.156	-0.385676	0.222325	-1.73474	0.082787	0.357834	3186	Proteobacteria(100)	Alphaproteobacteria(100)	Rhizobiales(100)	Bradyrhizobiaceae(100)	Bradyrhizobium(96)
3819	79.7383	-0.443856	0.256169	-1.73266	0.0831555	0.358065	1387	Proteobacteria(100)	Alphaproteobacteria(99)	Rhodospirillales(97)
4537	37.6091	0.468187	0.270704	1.72952	0.0837168	0.359083	786	unclassified
2844	41.8454	-0.475519	0.275251	-1.72758	0.0840629	0.359083	718	Proteobacteria(100)	Gammaproteobacteria(100)	Xanthomonadales(100)	Xanthomonadaceae(100)
11821	50.4792	-0.430671	0.249513	-1.72604	0.0843395	0.359083	873	Actinobacteria(100)	Actinobacteria(100)	Gaiellales(100)	Gaiellaceae(100)	Gaiella(100)
14121	82.2908	-0.427472	0.248882	-1.71757	0.0858755	0.364258	1544	Acidobacteria(100)	Acidobacteria_Gp6(100)	Gp6(100)
4427	64.2651	0.467348	0.273968	1.70585	0.0880366	0.366342	1400	Proteobacteria(100)	Gammaproteobacteria(99)
1564	27.8954	-0.461444	0.270977	-1.70289	0.0885882	0.366342	578	Proteobacteria(88)	Deltaproteobacteria(86)	Myxococcales(76)
13149	39.5671	-0.479469	0.282706	-1.696	0.0898854	0.366342	758	Actinobacteria(100)	Actinobacteria(100)	Actinomycetales(100)	Micromonosporaceae(99)
5982	40.6663	-0.462078	0.272705	-1.69442	0.0901846	0.366342	750	Actinobacteria(91)	Actinobacteria(91)
12523	93.0994	-0.409452	0.241669	-1.69427	0.0902147	0.366342	1618	Acidobacteria(100)	Acidobacteria_Gp16(100)	Gp16(100)
13639	78.9038	-0.403697	0.23847	-1.69286	0.0904813	0.366342	1466	Actinobacteria(100)	Actinobacteria(100)	Gaiellales(92)	Gaiellaceae(92)	Gaiella(92)
8302	119.489	0.344953	0.204028	1.69071	0.0908923	0.366342	2427	Proteobacteria(100)	Betaproteobacteria(100)
7349	26.804	0.470034	0.27809	1.69022	0.0909857	0.366342	538	Proteobacteria(100)	Alphaproteobacteria(100)	Rhizobiales(95)
12673	36.1977	-0.469361	0.277786	-1.68965	0.0910954	0.366342	710	Acidobacteria(100)	Acidobacteria_Gp6(100)	Gp6(100)
1640	49.2153	-0.468645	0.277482	-1.68892	0.091235	0.366342	940	Proteobacteria(100)	Alphaproteobacteria(100)	Rhizobiales(92)
11820	171.903	-0.403026	0.238822	-1.68756	0.0914957	0.366342	3322	Actinobacteria(100)	Actinobacteria(100)	Gaiellales(100)	Gaiellaceae(100)	Gaiella(100)
9867	45.8357	0.445134	0.26393	1.68656	0.0916871	0.366342	896	Verrucomicrobia(100)	Spartobacteria(100)
10163	131.526	0.409292	0.242838	1.68545	0.0919017	0.366342	3134	Acidobacteria(100)	Acidobacteria_Gp6(99)	Gp6(99)
2396	38.6259	-0.484031	0.287398	-1.68418	0.0921464	0.366342	623	Actinobacteria(100)	Actinobacteria(100)	Actinomycetales(100)	Cryptosporangiaceae(100)	Cryptosporangium(100)
4967	76.0978	0.454844	0.270116	1.68389	0.0922038	0.366342	1544	Acidobacteria(100)	Acidobacteria_Gp4(100)
13956	137.669	-0.416184	0.247499	-1.68155	0.0926555	0.366342	2451	Acidobacteria(100)	Acidobacteria_Gp6(100)	Gp6(100)
1636	74.6595	-0.435799	0.259609	-1.67868	0.0932151	0.366342	1411	Proteobacteria(100)	Alphaproteobacteria(100)	Rhizobiales(97)	Hyphomicrobiaceae(80)
9068	93.1317	0.412908	0.245984	1.6786	0.0932306	0.366342	1832	candidate_division_WPS-2(96)
13157	43.4107	-0.452569	0.269629	-1.67849	0.0932522	0.366342	974	Actinobacteria(100)	Actinobacteria(100)	Actinomycetales(100)	Micromonosporaceae(100)
10343	50.6284	0.41766	0.248846	1.67839	0.0932714	0.366342	1086	Verrucomicrobia(99)	Subdivision3(99)
10322	38.0885	-0.43758	0.260863	-1.67743	0.0934578	0.366342	783	unclassified
9204	144.624	0.36305	0.21666	1.67567	0.0938034	0.366342	2821	candidate_division_WPS-2(80)
9601	56.1522	-0.419076	0.250161	-1.67522	0.0938902	0.366342	1008	Actinobacteria(100)	Actinobacteria(99)	Actinomycetales(99)	Thermomonosporaceae(82)	Actinoallomurus(78)
11048	53.3024	0.451042	0.269709	1.67233	0.0944601	0.366342	1144	Acidobacteria(100)	Acidobacteria_Gp6(100)	Gp6(100)
8631	65.4237	0.425174	0.254849	1.66834	0.0952485	0.366342	1050	Proteobacteria(100)	Betaproteobacteria(79)
10122	68.9515	-0.411031	0.246675	-1.66629	0.0956563	0.366342	1398	Actinobacteria(98)	Actinobacteria(98)	Actinomycetales(94)
10349	48.7551	-0.461974	0.277373	-1.66553	0.0958065	0.366342	906	Acidobacteria(100)	Acidobacteria_Gp5(100)	Gp5(100)
13708	58.608	-0.438559	0.264173	-1.66012	0.0968906	0.366342	929	Actinobacteria(100)	Actinobacteria(100)	Gaiellales(97)	Gaiellaceae(97)	Gaiella(97)
7001	251.19	0.323739	0.195261	1.65798	0.0973216	0.366342	5110	Proteobacteria(100)	Alphaproteobacteria(100)	Sphingomonadales(91)	Sphingomonadaceae(89)	Sphingomonas(83)
9069	45.8532	0.45169	0.272438	1.65796	0.0973262	0.366342	926	candidate_division_WPS-2(100)
13510	21.4242	0.477887	0.288447	1.65676	0.0975686	0.366342	540	Bacteroidetes(100)	Sphingobacteriia(100)	Sphingobacteriales(100)	Chitinophagaceae(100)	Terrimonas(79)
13094	78.6482	-0.452083	0.273414	-1.65347	0.0982349	0.366342	1411	Actinobacteria(100)	Actinobacteria(100)	Actinomycetales(100)	Pseudonocardiaceae(100)	Lentzea(71)
11027	51.8809	0.452362	0.274392	1.6486	0.0992296	0.366342	1073	Acidobacteria(100)	Acidobacteria_Gp6(100)	Gp6(100)
9850	297.433	-0.369216	0.224134	-1.6473	0.0994964	0.366342	5782	Verrucomicrobia(100)	Spartobacteria(100)
9399	214.776	-0.330173	0.200496	-1.64678	0.099603	0.366342	4208	Actinobacteria(100)	Actinobacteria(100)	Actinomycetales(100)	Mycobacteriaceae(100)	Mycobacterium(100)
10749	339.292	0.336247	0.204371	1.64528	0.0999125	0.366342	6437	Gemmatimonadetes(86)	Gemmatimonadetes(86)	Gemmatimonadales(86)	Gemmatimonadaceae(86)	Gemmatimonas(86)
1427	32.5832	-0.446938	0.27168	-1.64509	0.099951	0.366342	727	Proteobacteria(99)	Alphaproteobacteria(99)	Alphaproteobacteria_incertae_sedis(97)	Geminicoccus(96)
11585	44.2548	-0.44052	0.267798	-1.64497	0.0999759	0.366342	889	Actinobacteria(100)	Actinobacteria(100)	Acidimicrobiales(95)
4382	54.961	-0.421441	0.256249	-1.64465	0.100042	0.366342	1165	Acidobacteria(86)	Acidobacteria_Gp16(85)	Gp16(85)
10105	74.1031	-0.415676	0.252883	-1.64375	0.100228	0.366342	1458	Actinobacteria(100)	Actinobacteria(100)	Actinomycetales(100)	Pseudonocardiaceae(100)	Pseudonocardia(100)
5985	179.461	-0.368259	0.224181	-1.64268	0.100448	0.366342	3000	Actinobacteria(100)	Actinobacteria(100)	Gaiellales(100)	Gaiellaceae(100)	Gaiella(100)
11382	43.5896	-0.435914	0.265396	-1.64251	0.100485	0.366342	800	Actinobacteria(100)	Actinobacteria(99)	Solirubrobacterales(99)	Solirubrobacteraceae(98)	Solirubrobacter(98)
13256	558.429	0.334317	0.20362	1.64186	0.100618	0.366342	11011	Acidobacteria(100)	Acidobacteria_Gp4(100)	Gp4(100)
8095	89.6805	-0.380131	0.232445	-1.63536	0.101974	0.366342	1701	Acidobacteria(100)	Acidobacteria_Gp6(99)	Gp6(99)
12696	95.9446	0.403892	0.247669	1.63077	0.102939	0.366342	1998	Acidobacteria(100)	Acidobacteria_Gp6(100)	Gp6(100)
11376	39.4181	-0.425777	0.261342	-1.62919	0.103272	0.366342	752	Actinobacteria(100)	Actinobacteria(100)	Solirubrobacterales(100)	Solirubrobacteraceae(100)	Solirubrobacter(100)
7724	48.9711	-0.406688	0.249868	-1.62761	0.103607	0.366342	1051	Proteobacteria(100)	Alphaproteobacteria(100)	Rhizobiales(100)	Hyphomicrobiaceae(100)	Pedomicrobium(96)
13621	57.4754	-0.398424	0.244943	-1.62659	0.103823	0.366342	1051	Actinobacteria(100)	Actinobacteria(100)	Gaiellales(98)	Gaiellaceae(98)	Gaiella(98)
10793	253.073	-0.368943	0.226982	-1.62543	0.104071	0.366342	4922	Acidobacteria(100)	Acidobacteria_Gp6(100)	Gp6(100)
11047	109.578	0.399943	0.246186	1.62455	0.104258	0.366342	2226	Acidobacteria(100)	Acidobacteria_Gp6(100)	Gp6(100)
8779	36.0363	-0.454075	0.279648	-1.62374	0.104432	0.366342	672	unclassified
8414	64.8439	-0.398266	0.245334	-1.62337	0.104511	0.366342	1429	unclassified
3324	59.4827	-0.389621	0.240072	-1.62294	0.104603	0.366342	1084	Actinobacteria(76)	Actinobacteria(76)	Acidimicrobiales(73)
10315	30.1411	0.444063	0.273851	1.62155	0.104899	0.366342	588	Verrucomicrobia(100)	Opitutae(100)	Opitutales(100)	Opitutaceae(100)	Opitutus(100)
13678	110.423	-0.364217	0.224709	-1.62083	0.105053	0.366342	2169	Actinobacteria(100)	Actinobacteria(100)	Gaiellales(96)	Gaiellaceae(96)	Gaiella(96)
12237	29.8008	0.439445	0.271154	1.62065	0.105093	0.366342	547	Bacteroidetes(100)	Sphingobacteriia(100)	Sphingobacteriales(100)	Chitinophagaceae(100)
553	47.9259	-0.430535	0.265753	-1.62006	0.10522	0.366342	851	Planctomycetes(100)	Planctomycetia(100)	Planctomycetales(100)	Planctomycetaceae(100)
6373	121.987	0.385582	0.238242	1.61845	0.105566	0.366342	2424	Acidobacteria(100)	Acidobacteria_Gp6(100)	Gp6(100)
12343	99.6527	-0.385598	0.238372	-1.61763	0.105741	0.366342	2091	Acidobacteria(100)	Acidobacteria_Gp3(100)	Gp3(100)
12301	34.8131	0.459564	0.284315	1.61639	0.10601	0.366342	790	Bacteroidetes(100)	Sphingobacteriia(100)	Sphingobacteriales(100)	Chitinophagaceae(100)
7429	47.7351	-0.428829	0.265312	-1.61632	0.106025	0.366342	869	Proteobacteria(100)	Alphaproteobacteria(100)	Rhizobiales(100)
12323	165.049	0.375351	0.232747	1.6127	0.106809	0.367467	3902	Bacteroidetes(100)	Sphingobacteriia(100)	Sphingobacteriales(100)	Chitinophagaceae(100)
1629	446.604	-0.34799	0.215966	-1.61132	0.107111	0.367467	8680	Proteobacteria(100)	Alphaproteobacteria(100)	Rhizobiales(93)
11621	62.931	-0.392676	0.243907	-1.60995	0.10741	0.367467	1267	Actinobacteria(95)	Actinobacteria(95)	Acidimicrobiales(85)
11801	62.1874	-0.392539	0.243983	-1.60888	0.107643	0.367467	1375	Actinobacteria(97)	Actinobacteria(97)	Gaiellales(95)	Gaiellaceae(95)	Gaiella(95)
12592	135.646	0.392779	0.244654	1.60544	0.108396	0.368415	2633	unclassified
8448	101.326	0.384463	0.239685	1.60404	0.108705	0.368415	2245	Proteobacteria(95)	Betaproteobacteria(94)
8424	40.957	-0.445871	0.278163	-1.60291	0.108954	0.368415	804	unclassified
9846	70.5591	-0.413924	0.258656	-1.60029	0.109534	0.368415	1405	Verrucomicrobia(100)	Spartobacteria(100)
8198	35.4364	-0.422951	0.264302	-1.60026	0.109542	0.368415	717	Proteobacteria(100)	Betaproteobacteria(79)	Burkholderiales(79)
13655	161.494	-0.355232	0.222563	-1.5961	0.110467	0.369822	2903	Actinobacteria(100)	Actinobacteria(100)	Gaiellales(99)	Gaiellaceae(99)	Gaiella(99)
13978	248.45	-0.323835	0.202973	-1.59546	0.11061	0.369822	4943	Acidobacteria(100)	Acidobacteria_Gp6(100)	Gp6(100)
5584	73.2502	0.396894	0.250182	1.58642	0.112643	0.374904	1482	Bacteroidetes(100)	Sphingobacteriia(100)	Sphingobacteriales(100)	Chitinophagaceae(100)	Terrimonas(93)
3850	31.0898	0.428744	0.270369	1.58578	0.11279	0.374904	643	Proteobacteria(100)	Alphaproteobacteria(100)	Rhodospirillales(100)	Rhodospirillaceae(100)	Dongia(98)
6007	57.4602	-0.417905	0.264921	-1.57747	0.114688	0.379694	1131	Actinobacteria(99)	Actinobacteria(99)	Gaiellales(97)	Gaiellaceae(97)	Gaiella(97)
13719	62.6604	-0.429947	0.273057	-1.57457	0.115356	0.379694	1010	Actinobacteria(98)	Actinobacteria(98)	Gaiellales(97)	Gaiellaceae(97)	Gaiella(97)
11622	47.4438	-0.394479	0.250711	-1.57344	0.115616	0.379694	883	Actinobacteria(96)	Actinobacteria(96)	Acidimicrobiales(84)
1289	36.5246	-0.436653	0.277817	-1.57173	0.116013	0.379694	615	Proteobacteria(100)	Alphaproteobacteria(100)	Rhizobiales(97)
11054	126.624	-0.396902	0.252623	-1.57112	0.116154	0.379694	2542	Acidobacteria(100)	Acidobacteria_Gp6(100)	Gp6(100)
13657	136.028	-0.336278	0.214084	-1.57077	0.116235	0.379694	2324	Actinobacteria(99)	Actinobacteria(99)	Gaiellales(99)	Gaiellaceae(99)	Gaiella(99)
4422	31.6058	0.437289	0.278676	1.56917	0.116609	0.379824	536	Acidobacteria(100)	Acidobacteria_Gp6(100)	Gp6(100)
12347	43.24	-0.422916	0.270142	-1.56553	0.117458	0.381496	876	Proteobacteria(100)	Alphaproteobacteria(100)	Rhizobiales(91)
896	27.8028	0.450583	0.288341	1.56267	0.118129	0.38257	630	Bacteroidetes(100)
3818	36.964	0.438712	0.280998	1.56126	0.118462	0.38257	713	Proteobacteria(100)	Alphaproteobacteria(99)	Rhodospirillales(99)	Rhodospirillaceae(70)
4005	113.449	-0.361173	0.232519	-1.55331	0.12035	0.387566	2012	unclassified
6825	82.1515	-0.389971	0.252863	-1.54223	0.123019	0.395042	1633	Proteobacteria(100)	Alphaproteobacteria(100)	Caulobacterales(100)	Caulobacteraceae(100)	Phenylobacterium(100)
4412	161.743	0.346099	0.22517	1.53706	0.124279	0.397133	3325	Acidobacteria(100)	Acidobacteria_Gp6(100)	Gp6(100)
12480	41.8692	-0.439012	0.285872	-1.53569	0.124613	0.397133	627	Proteobacteria(100)	Gammaproteobacteria(100)	Xanthomonadales(100)	Xanthomonadaceae(100)	Lysobacter(100)
11916	135.901	-0.356335	0.2321	-1.53527	0.124718	0.397133	2736	Acidobacteria(100)	Acidobacteria_Gp6(100)	Gp6(100)
13721	62.723	-0.399004	0.260336	-1.53265	0.125363	0.398072	1087	Actinobacteria(100)	Actinobacteria(100)	Gaiellales(100)	Gaiellaceae(100)	Gaiella(100)
11543	48.1091	0.432862	0.283345	1.52768	0.126591	0.400083	903	Proteobacteria(98)	Deltaproteobacteria(89)	Myxococcales(84)
2131	68.8385	-0.376041	0.246262	-1.52699	0.126762	0.400083	1406	Acidobacteria(99)	Acidobacteria_Gp6(99)	Gp6(99)
5907	96.5654	-0.355874	0.233233	-1.52583	0.127052	0.400083	1890	Actinobacteria(93)	Actinobacteria(93)
13173	53.4797	-0.406359	0.267093	-1.52141	0.128156	0.401728	959	Actinobacteria(100)	Actinobacteria(100)	Actinomycetales(100)	Micromonosporaceae(100)
12365	79.0417	-0.360409	0.236969	-1.52091	0.128281	0.401728	1396	Proteobacteria(100)	Alphaproteobacteria(100)	Rhizobiales(100)
7276	43.1327	0.405488	0.26722	1.51743	0.129157	0.402062	884	Planctomycetes(100)	Planctomycetia(100)	Planctomycetales(100)	Planctomycetaceae(100)	Pirellula(96)
11746	93.9465	-0.398416	0.262572	-1.51736	0.129176	0.402062	1568	Actinobacteria(98)	Actinobacteria(93)	Solirubrobacterales(93)	Conexibacteraceae(86)	Conexibacter(86)
3320	48.3979	-0.386819	0.255518	-1.51387	0.13006	0.402062	867	Actinobacteria(82)	Actinobacteria(78)
14148	206.186	-0.319613	0.211202	-1.5133	0.130203	0.402062	3704	Acidobacteria(100)	Acidobacteria_Gp6(100)	Gp6(100)
8180	49.0565	0.391659	0.258986	1.51228	0.130463	0.402062	996	Proteobacteria(100)	Betaproteobacteria(100)	Rhodocyclales(72)	Rhodocyclaceae(72)
13961	62.2504	-0.370341	0.245	-1.5116	0.130636	0.402062	1289	Acidobacteria(100)	Acidobacteria_Gp6(100)	Gp6(100)
9234	38.1709	-0.408123	0.270155	-1.5107	0.130864	0.402062	685	Actinobacteria(98)	Actinobacteria(98)	Solirubrobacterales(92)
13560	167.778	0.335688	0.222532	1.5085	0.131428	0.402705	3833	Acidobacteria(100)	Acidobacteria_Gp4(100)	Gp4(100)
707	578.684	-0.304535	0.202887	-1.501	0.133354	0.405447	10804	Proteobacteria(100)	Alphaproteobacteria(100)	Rhizobiales(100)	Xanthobacteraceae(75)
809	55.2596	-0.379953	0.253704	-1.49762	0.134231	0.405447	1078	Proteobacteria(100)	Alphaproteobacteria(100)	Rhizobiales(98)	Hyphomicrobiaceae(96)	Pedomicrobium(93)
8648	47.4526	0.395576	0.264236	1.49706	0.134378	0.405447	1068	Acidobacteria(100)	Acidobacteria_Gp6(100)	Gp6(100)
12684	64.0463	0.38479	0.257036	1.49702	0.134387	0.405447	1339	Acidobacteria(100)	Acidobacteria_Gp6(100)	Gp6(100)
6880	80.7687	0.351841	0.23508	1.49668	0.134476	0.405447	1752	Bacteroidetes(100)	Sphingobacteriia(100)	Sphingobacteriales(100)	Chitinophagaceae(100)	Ferruginibacter(96)
13793	34.2943	0.407297	0.272435	1.49502	0.134908	0.405447	808	Acidobacteria(100)	Acidobacteria_Gp6(100)	Gp6(100)
1444	24.9064	-0.423573	0.284052	-1.49118	0.135915	0.405447	541	Proteobacteria(100)	Alphaproteobacteria(96)	Rhizobiales(90)
14057	38.8797	0.401192	0.269114	1.49079	0.136017	0.405447	832	Verrucomicrobia(93)
940	56.9084	0.36097	0.242186	1.49046	0.136102	0.405447	1051	Bacteroidetes(100)	Bacteroidetes_incertae_sedis(99)	Ohtaekwangia(99)
7708	49.4381	-0.380709	0.255456	-1.49031	0.136142	0.405447	932	Actinobacteria(96)	Actinobacteria(89)
13042	34.5014	0.407627	0.273911	1.48817	0.136705	0.405447	739	Verrucomicrobia(90)	Verrucomicrobiae(81)	Verrucomicrobiales(81)	Verrucomicrobiaceae(81)
2818	33.3372	0.420016	0.282456	1.48702	0.137011	0.405447	695	unclassified
8077	83.4585	-0.340946	0.229502	-1.48559	0.137388	0.405447	1727	Acidobacteria(100)	Acidobacteria_Gp6(100)	Gp6(100)
7316	89.2876	-0.334241	0.225495	-1.48225	0.138273	0.405447	1664	Proteobacteria(100)	Alphaproteobacteria(100)	Rhizobiales(100)
10836	33.6641	-0.427829	0.288712	-1.48186	0.138379	0.405447	775	Acidobacteria(100)	Acidobacteria_Gp6(100)	Gp6(100)
2117	78.7673	-0.36367	0.245596	-1.48077	0.138668	0.405447	1715	Acidobacteria(100)	Acidobacteria_Gp6(100)	Gp6(100)
13135	129.349	-0.322086	0.217545	-1.48055	0.138727	0.405447	2715	Actinobacteria(78)	Actinobacteria(78)
13169	63.0663	-0.393192	0.265582	-1.48049	0.138742	0.405447	1256	Actinobacteria(100)	Actinobacteria(100)	Actinomycetales(100)	Micromonosporaceae(100)
6652	28.8794	0.419017	0.283907	1.4759	0.139972	0.406284	682	Bacteroidetes(100)	Sphingobacteriia(80)	Sphingobacteriales(80)	Chitinophagaceae(76)
11531	57.743	-0.40439	0.274083	-1.47543	0.140097	0.406284	1003	Actinobacteria(100)	Actinobacteria(100)	Gaiellales(100)	Gaiellaceae(100)	Gaiella(100)
10452	1587.69	-0.377663	0.256024	-1.47511	0.140183	0.406284	28171	Acidobacteria(100)	Acidobacteria_Gp4(100)	Gp4(100)
4234	33.2034	-0.404973	0.274865	-1.47335	0.140657	0.406284	643	Actinobacteria(100)	Actinobacteria(100)	Actinomycetales(100)	Nocardioidaceae(100)	Nocardioides(100)
7485	132.218	-0.329293	0.223589	-1.47276	0.140816	0.406284	2301	Proteobacteria(100)	Alphaproteobacteria(100)	Rhizobiales(100)
12622	52.1346	-0.37935	0.257985	-1.47043	0.141445	0.407067	1029	Actinobacteria(100)	Actinobacteria(100)	Actinomycetales(100)	Intrasporangiaceae(100)	Phycicoccus(75)
5650	92.0692	0.329265	0.224601	1.466	0.142649	0.408371	2005	Acidobacteria(100)	Acidobacteria_Gp4(100)
12332	22.4111	0.407522	0.278007	1.46587	0.142684	0.408371	538	Bacteroidetes(100)	Sphingobacteriia(100)	Sphingobacteriales(100)	Chitinophagaceae(100)	Ferruginibacter(82)
13128	29.865	-0.389603	0.265977	-1.4648	0.142976	0.408371	548	Actinobacteria(100)	Actinobacteria(100)	Actinomycetales(100)	Pseudonocardiaceae(100)	Pseudonocardia(91)
7470	70.4147	-0.365501	0.249788	-1.46325	0.1434	0.408554	1433	Proteobacteria(100)	Alphaproteobacteria(100)	Rhizobiales(100)	Methylobacteriaceae(99)	Microvirga(74)
4775	55.8217	0.360524	0.246614	1.46189	0.143771	0.408587	1074	Verrucomicrobia(97)	Subdivision3(96)
12256	130.239	0.317375	0.217465	1.45943	0.144448	0.409488	2848	Proteobacteria(100)	Alphaproteobacteria(100)	Sphingomonadales(100)	Sphingomonadaceae(100)
11996	154	0.335515	0.23021	1.45743	0.144998	0.410025	3241	Proteobacteria(100)	Betaproteobacteria(100)	Burkholderiales(100)	Oxalobacteraceae(100)	Massilia(99)
9550	87.212	-0.327113	0.224791	-1.45519	0.145617	0.410065	1641	unclassified
13538	38.3357	-0.406806	0.279636	-1.45477	0.145733	0.410065	721	Bacteroidetes(100)	Sphingobacteriia(100)	Sphingobacteriales(100)	Chitinophagaceae(100)	Terrimonas(81)
12598	46.8812	0.407297	0.280642	1.45131	0.146695	0.411171	880	Chloroflexi(77)	Anaerolineae(73)	Anaerolineales(73)	Anaerolineaceae(73)
4218	129.658	-0.314962	0.217418	-1.44864	0.147437	0.411171	2631	Actinobacteria(100)	Actinobacteria(100)	Actinomycetales(100)	Nocardioidaceae(100)	Marmoricola(99)
1407	58.2279	0.384987	0.265826	1.44826	0.147543	0.411171	1096	Acidobacteria(98)	Acidobacteria_Gp7(96)	Gp7(96)
7765	67.8914	0.349613	0.24142	1.44816	0.147573	0.411171	1295	Gemmatimonadetes(98)	Gemmatimonadetes(98)	Gemmatimonadales(98)	Gemmatimonadaceae(98)	Gemmatimonas(98)
11140	101.191	0.313945	0.217004	1.44673	0.147974	0.411279	2285	Bacteroidetes(100)	Sphingobacteriia(100)	Sphingobacteriales(100)	Chitinophagaceae(100)	Terrimonas(97)
12722	76.6845	0.353431	0.244799	1.44376	0.148807	0.412587	1823	Verrucomicrobia(93)	Spartobacteria(75)
9233	38.1887	-0.394709	0.274424	-1.43832	0.150345	0.414658	670	Actinobacteria(96)	Actinobacteria(94)	Solirubrobacterales(90)
9789	139.442	-0.326887	0.227569	-1.43643	0.150881	0.414658	2891	Proteobacteria(76)
497	30.9172	-0.406162	0.282848	-1.43597	0.151011	0.414658	599	Planctomycetes(97)	Planctomycetia(97)	Planctomycetales(97)	Planctomycetaceae(97)	Zavarzinella(79)
3150	37.739	-0.385715	0.268839	-1.43475	0.15136	0.414658	782	Actinobacteria(93)	Actinobacteria(72)
12924	163.626	-0.309602	0.215798	-1.43468	0.151378	0.414658	3069	Actinobacteria(100)	Actinobacteria(100)	Actinomycetales(100)	Mycobacteriaceae(100)	Mycobacterium(100)
14171	480.374	0.302872	0.21137	1.4329	0.151886	0.415049	9913	Acidobacteria(100)	Acidobacteria_Gp6(100)	Gp6(100)
9003	53.4078	0.401204	0.280245	1.43162	0.152254	0.415056	907	candidate_division_WPS-2(97)
8491	108.565	-0.319742	0.223724	-1.42918	0.152953	0.415641	2027	Actinobacteria(100)	Actinobacteria(100)	Actinomycetales(100)	Kineosporiaceae(93)	Kineosporia(87)
7196	184.905	0.317862	0.222542	1.42832	0.1532	0.415641	4612	Bacteroidetes(100)	Cytophagia(100)	Cytophagales(100)	Cytophagaceae(100)	Adhaeribacter(100)
12390	29.9694	-0.396851	0.278909	-1.42287	0.154775	0.418915	570	Proteobacteria(100)	Alphaproteobacteria(100)	Rhizobiales(100)
13630	148.949	-0.302149	0.212705	-1.42051	0.155459	0.419768	2627	Actinobacteria(98)	Actinobacteria(98)	Gaiellales(95)	Gaiellaceae(95)	Gaiella(95)
13547	210.61	0.298484	0.211113	1.41385	0.157404	0.421332	4637	Acidobacteria(100)	Acidobacteria_Gp4(100)	Gp4(100)
11711	91.8692	-0.345537	0.244461	-1.41347	0.157519	0.421332	1653	Actinobacteria(99)	Actinobacteria(99)	Gaiellales(98)	Gaiellaceae(98)	Gaiella(98)
2399	42.4305	-0.371098	0.262684	-1.41272	0.157739	0.421332	1038	Actinobacteria(100)	Actinobacteria(100)	Actinomycetales(100)	Microbacteriaceae(100)	Agromyces(95)
3431	66.8652	-0.330408	0.234018	-1.41189	0.157982	0.421332	1298	Actinobacteria(100)	Actinobacteria(100)	Acidimicrobiales(100)	Acidimicrobiaceae(100)	Ilumatobacter(100)
6989	125.91	0.379983	0.269342	1.41078	0.15831	0.421332	2240	Proteobacteria(100)	Alphaproteobacteria(100)	Rhizobiales(100)	Rhizobiaceae(100)	Rhizobium(100)
12545	32.4615	-0.386662	0.274229	-1.40999	0.158542	0.421332	636	Acidobacteria(100)	Acidobacteria_Gp16(100)	Gp16(100)
7723	100.287	-0.30186	0.214178	-1.40939	0.158721	0.421332	1810	Proteobacteria(100)	Alphaproteobacteria(100)	Rhizobiales(100)	Hyphomicrobiaceae(99)	Pedomicrobium(81)
7767	33.482	0.397423	0.282174	1.40843	0.159003	0.421332	614	Gemmatimonadetes(98)	Gemmatimonadetes(98)	Gemmatimonadales(98)	Gemmatimonadaceae(98)	Gemmatimonas(98)
7230	123.516	-0.33454	0.237949	-1.40593	0.159745	0.422288	2473	Acidobacteria(100)	Acidobacteria_Gp3(100)	Gp3(100)
11499	32.4815	-0.377081	0.268773	-1.40297	0.160625	0.422288	621	Proteobacteria(71)
8304	35.6174	0.372621	0.265637	1.40275	0.160692	0.422288	724	Proteobacteria(100)	Betaproteobacteria(99)
4518	154.729	-0.31373	0.223876	-1.40136	0.161108	0.422288	3105	Proteobacteria(100)	Gammaproteobacteria(97)
12257	103.022	0.309785	0.221121	1.40097	0.161222	0.422288	2063	Proteobacteria(100)	Alphaproteobacteria(100)	Sphingomonadales(99)	Sphingomonadaceae(98)
9532	40.8607	-0.38352	0.274247	-1.39844	0.16198	0.422565	845	unclassified
8691	36.8359	0.390573	0.279458	1.39761	0.162231	0.422565	840	Proteobacteria(98)	Betaproteobacteria(93)
13422	40.2186	-0.387271	0.277235	-1.3969	0.162443	0.422565	1009	Acidobacteria(100)	Acidobacteria_Gp6(100)	Gp6(100)
14001	76.4215	-0.32724	0.2345	-1.39548	0.162872	0.422714	1378	Proteobacteria(100)	Alphaproteobacteria(100)	Rhizobiales(100)
9803	58.4049	0.335168	0.240464	1.39384	0.163366	0.42303	1149	Verrucomicrobia(100)	Spartobacteria(100)
2136	160.457	0.310046	0.222751	1.39189	0.163955	0.423592	3244	Proteobacteria(100)	Betaproteobacteria(100)	Burkholderiales(76)
2813	58.655	-0.33644	0.242445	-1.38769	0.16523	0.42519	1151	Proteobacteria(100)	Gammaproteobacteria(100)	Xanthomonadales(98)	Xanthomonadaceae(98)
8645	121.617	-0.314882	0.227029	-1.38697	0.165451	0.42519	2364	Acidobacteria(93)	Acidobacteria_Gp6(93)	Gp6(93)
10314	43.1271	0.363857	0.262703	1.38505	0.166036	0.42519	829	Verrucomicrobia(100)	Opitutae(100)	Opitutales(100)	Opitutaceae(100)	Opitutus(99)
14079	58.72	-0.353757	0.255431	-1.38494	0.16607	0.42519	1329	Acidobacteria(100)	Acidobacteria_Gp6(100)	Gp6(100)
10689	43.2019	0.363161	0.262605	1.38292	0.16669	0.425699	988	unclassified
5379	71.3646	0.344695	0.249445	1.38185	0.167018	0.425699	1552	Acidobacteria(100)	Acidobacteria_Gp6(100)	Gp6(100)
12662	52.9013	0.377099	0.273369	1.37945	0.167756	0.426623	1187	Acidobacteria(100)	Acidobacteria_Gp6(100)	Gp6(100)
8586	238.388	0.269126	0.195621	1.37575	0.168898	0.428053	5047	Acidobacteria(100)	Acidobacteria_Gp6(100)	Gp6(100)
9205	189.612	0.283092	0.205856	1.37519	0.169071	0.428053	4073	unclassified
4006	43.9524	-0.348909	0.254029	-1.3735	0.169597	0.428094	828	Proteobacteria(77)
12714	45.0064	-0.370134	0.269636	-1.37272	0.16984	0.428094	808	unclassified
9613	63.8044	0.360594	0.264084	1.36545	0.172111	0.432858	1617	Verrucomicrobia(94)	Spartobacteria(88)
13065	1967.47	-0.243869	0.178861	-1.36346	0.172738	0.433476	39016	Verrucomicrobia(100)	Spartobacteria(100)
10592	210.903	0.334241	0.247151	1.35238	0.176255	0.441099	4485	Acidobacteria(100)	Acidobacteria_Gp4(100)	Gp4(100)
12966	40.1086	0.372721	0.275794	1.35145	0.176552	0.441099	944	Verrucomicrobia(92)	Spartobacteria(87)
12471	29.9489	0.368874	0.273505	1.34869	0.177436	0.441581	585	Proteobacteria(100)	Alphaproteobacteria(100)	Rhizobiales(100)
10621	161.913	0.323741	0.240159	1.34802	0.177651	0.441581	3494	Acidobacteria(100)	Acidobacteria_Gp4(100)	Gp4(100)
12353	194.572	-0.256647	0.190502	-1.34722	0.17791	0.441581	3685	Proteobacteria(100)	Alphaproteobacteria(100)	Rhizobiales(99)
1560	50.3104	0.360706	0.268765	1.34209	0.179568	0.444232	957	Armatimonadetes(100)	Chthonomonadetes(100)	Chthonomonadales(100)	Chthonomonadaceae(100)	Chthonomonas/Armatimonadetes_gp3(100)
8551	58.1829	0.338099	0.252056	1.34137	0.179802	0.444232	1237	Proteobacteria(99)	Betaproteobacteria(97)
12715	330.032	-0.282124	0.210494	-1.34029	0.180151	0.444232	6369	unclassified
13324	53.2348	0.344662	0.257525	1.33836	0.180778	0.444815	1106	Acidobacteria(100)	Acidobacteria_Gp4(100)	Gp4(100)
10112	170.281	-0.298044	0.22303	-1.33634	0.181438	0.445474	3104	Actinobacteria(100)	Actinobacteria(100)	Actinomycetales(100)	Nocardioidaceae(100)	Kribbella(100)
12610	43.5893	-0.369638	0.277191	-1.33351	0.182363	0.446645	787	Proteobacteria(100)	Betaproteobacteria(93)
7099	125.254	0.326717	0.245193	1.33249	0.182701	0.446645	2544	Bacteroidetes(100)
11103	34.8274	-0.366191	0.275215	-1.33057	0.183332	0.447226	631	Acidobacteria(100)	Acidobacteria_Gp17(100)	Gp17(100)
9181	100.566	-0.306989	0.232956	-1.3178	0.18757	0.456468	2023	Actinobacteria(83)	Actinobacteria(78)
7616	43.305	0.349706	0.265584	1.31675	0.187924	0.456468	961	Acidobacteria(100)	Acidobacteria_Gp7(98)	Gp7(98)
3813	42.5701	-0.340138	0.258915	-1.3137	0.188947	0.457172	895	Proteobacteria(100)	Alphaproteobacteria(100)	Rhodospirillales(100)	Rhodospirillaceae(100)	Skermanella(100)
1956	121.006	0.301299	0.229407	1.31338	0.189055	0.457172	2293	Proteobacteria(99)	Deltaproteobacteria(92)	Myxococcales(90)	Cystobacteraceae(70)
13690	54.2224	-0.330963	0.252201	-1.3123	0.18942	0.457172	1099	Actinobacteria(100)	Actinobacteria(100)	Gaiellales(98)	Gaiellaceae(98)	Gaiella(98)
10545	46.0867	0.369407	0.28278	1.30634	0.191437	0.461049	666	Acidobacteria(100)	Acidobacteria_Gp4(100)	Gp4(100)
11374	122.824	-0.288956	0.221607	-1.30391	0.192264	0.461049	2311	Actinobacteria(100)	Actinobacteria(100)	Solirubrobacterales(100)	Solirubrobacteraceae(99)	Solirubrobacter(99)
5975	148.585	-0.289054	0.222071	-1.30163	0.193044	0.461049	2615	Actinobacteria(99)	Actinobacteria(99)	Gaiellales(96)	Gaiellaceae(96)	Gaiella(96)
12102	1444.14	0.244868	0.188176	1.30128	0.193164	0.461049	30179	Acidobacteria(100)	Acidobacteria_Gp6(100)	Gp6(100)
5143	38.6162	-0.354773	0.272807	-1.30045	0.193446	0.461049	678	Planctomycetes(91)	Planctomycetia(91)	Planctomycetales(91)	Planctomycetaceae(91)
12155	582.207	-0.250827	0.192991	-1.29968	0.193709	0.461049	11372	Acidobacteria(100)	Acidobacteria_Gp6(100)	Gp6(100)
13231	33.9905	-0.364304	0.280507	-1.29873	0.194035	0.461049	685	Acidobacteria(100)	Acidobacteria_Gp4(100)	Gp4(100)
2387	116.209	0.293966	0.226548	1.29759	0.194428	0.461049	2121	Acidobacteria(100)	Acidobacteria_Gp3(100)	Gp3(89)
11994	496.906	0.235431	0.181548	1.2968	0.194701	0.461049	10134	Acidobacteria(100)	Acidobacteria_Gp6(100)	Gp6(100)
12923	73.673	-0.310557	0.239685	-1.29569	0.195082	0.461049	1600	Actinobacteria(100)	Actinobacteria(100)	Actinomycetales(100)	Mycobacteriaceae(100)	Mycobacterium(100)
9847	590.553	-0.249662	0.193349	-1.29125	0.196616	0.463224	11598	Verrucomicrobia(100)	Spartobacteria(100)
8863	102.99	0.311396	0.241267	1.29067	0.196817	0.463224	2179	candidate_division_WPS-2(71)
340	50.4435	-0.327912	0.254471	-1.28861	0.197535	0.463599	1112	Planctomycetes(100)	Planctomycetia(100)	Planctomycetales(100)	Planctomycetaceae(100)	Zavarzinella(100)
7859	304.853	-0.292108	0.226877	-1.28752	0.197913	0.463599	5550	Proteobacteria(100)	Deltaproteobacteria(100)	Myxococcales(100)	Myxococcaceae(89)	Corallococcus(84)
8236	22.0356	0.37111	0.288476	1.28645	0.198286	0.463599	577	Proteobacteria(100)	Betaproteobacteria(99)
10645	50.2318	-0.350363	0.272544	-1.28553	0.198608	0.463599	921	Acidobacteria(100)	Acidobacteria_Gp4(100)	Gp4(100)
13698	33.4047	-0.352669	0.275891	-1.27829	0.201147	0.468563	650	Actinobacteria(98)	Actinobacteria(98)	Gaiellales(97)	Gaiellaceae(97)	Gaiella(97)
10361	115.157	0.295012	0.231881	1.27225	0.203283	0.471629	2690	Acidobacteria(100)	Acidobacteria_Gp4(100)	Gp4(100)
3966	911.742	0.235238	0.185039	1.27129	0.203626	0.471629	17277	Nitrospirae(100)	Nitrospira(100)	Nitrospirales(100)	Nitrospiraceae(100)	Nitrospira(100)
8447	112.59	0.308394	0.242628	1.27106	0.203708	0.471629	2311	Proteobacteria(100)	Betaproteobacteria(100)
956	32.1608	0.355881	0.280355	1.26939	0.2043	0.47204	576	Bacteroidetes(100)	Cytophagia(75)	Cytophagales(75)
7515	546.283	0.245812	0.194538	1.26357	0.206385	0.475434	10904	Proteobacteria(100)	Alphaproteobacteria(100)	Sphingomonadales(100)	Sphingomonadaceae(100)	Sphingomonas(98)
9926	46.3073	-0.322614	0.255622	-1.26207	0.206922	0.475434	925	Acidobacteria(100)	Acidobacteria_Gp5(100)	Gp5(100)
2392	44.2364	0.327262	0.259436	1.26144	0.207151	0.475434	898	Acidobacteria(100)	Acidobacteria_Gp3(100)	Gp3(99)
13366	62.0552	-0.329775	0.261697	-1.26014	0.207618	0.475434	1195	Acidobacteria(100)	Acidobacteria_Gp6(100)	Gp6(100)
7463	47.8756	-0.33073	0.262742	-1.25876	0.208116	0.475434	819	Proteobacteria(100)	Alphaproteobacteria(100)	Rhizobiales(100)
10947	94.5913	-0.307445	0.244421	-1.25785	0.208446	0.475434	1719	Acidobacteria(100)	Acidobacteria_Gp6(100)	Gp6(100)
7854	43.8462	-0.346378	0.275609	-1.25677	0.208836	0.475434	1021	Proteobacteria(91)	Deltaproteobacteria(78)	Myxococcales(70)
10335	74.3349	0.299485	0.238443	1.256	0.209115	0.475434	1561	Verrucomicrobia(100)	Opitutae(100)	Opitutales(100)	Opitutaceae(100)	Opitutus(99)
13503	45.6442	0.328312	0.262237	1.25197	0.210582	0.476201	1147	Bacteroidetes(100)	Sphingobacteriia(100)	Sphingobacteriales(100)	Chitinophagaceae(100)	Flavisolibacter(83)
8627	100.907	0.289207	0.231139	1.25123	0.210852	0.476201	1886	Proteobacteria(100)	Betaproteobacteria(78)
5806	41.3288	-0.345917	0.276611	-1.25055	0.211097	0.476201	901	Proteobacteria(100)	Deltaproteobacteria(100)	Myxococcales(100)	Polyangiaceae(97)
10904	76.8012	-0.350067	0.279948	-1.25047	0.211128	0.476201	1251	Acidobacteria(100)	Acidobacteria_Gp6(100)	Gp6(100)
13323	28.2126	0.336692	0.269917	1.24739	0.212253	0.477026	553	Acidobacteria(100)	Acidobacteria_Gp4(100)	Gp4(100)
8847	85.1287	-0.301737	0.242238	-1.24562	0.212904	0.477026	1730	unclassified
11299	62.9011	-0.320199	0.257084	-1.2455	0.212948	0.477026	1187	unclassified
11898	41.9327	0.334095	0.268373	1.24489	0.213173	0.477026	949	Verrucomicrobia(76)
9848	54.6074	-0.326247	0.262641	-1.24218	0.214171	0.477876	897	Verrucomicrobia(100)	Spartobacteria(100)
9264	79.4724	-0.309059	0.249053	-1.24094	0.214629	0.477876	1677	Actinobacteria(88)	Actinobacteria(85)	Solirubrobacterales(81)
13310	210.681	0.259626	0.209517	1.23916	0.215285	0.477876	4219	Acidobacteria(100)	Acidobacteria_Gp4(100)	Gp4(100)
6377	53.0138	-0.302107	0.244029	-1.238	0.215717	0.477876	1088	Acidobacteria(100)	Acidobacteria_Gp6(100)	Gp6(100)
2698	60.036	0.322344	0.260573	1.23706	0.216065	0.477876	1095	Acidobacteria(100)	Acidobacteria_Gp6(100)	Gp6(100)
10334	66.9712	0.291439	0.235595	1.23703	0.216075	0.477876	1359	Verrucomicrobia(100)	Opitutae(100)	Opitutales(100)	Opitutaceae(100)	Opitutus(100)
12570	28.4502	0.353291	0.28652	1.23304	0.21756	0.479125	622	Proteobacteria(100)	Betaproteobacteria(100)
2578	101.212	0.329401	0.2672	1.23279	0.217655	0.479125	1898	unclassified
13922	105.205	-0.271218	0.220123	-1.23212	0.217904	0.479125	1946	Acidobacteria(100)	Acidobacteria_Gp6(100)	Gp6(100)
11843	73.3804	-0.327022	0.266266	-1.22818	0.219381	0.481441	1163	Actinobacteria(100)	Actinobacteria(100)	Gaiellales(95)	Gaiellaceae(95)	Gaiella(95)
12259	28.4482	-0.341298	0.278792	-1.2242	0.220876	0.483108	549	Proteobacteria(100)	Alphaproteobacteria(100)	Sphingomonadales(100)	Sphingomonadaceae(98)
1650	64.4459	0.320049	0.261543	1.22369	0.221068	0.483108	1300	candidate_division_WPS-2(100)
2810	41.1367	0.315222	0.257874	1.22239	0.221561	0.483108	831	unclassified
9702	71.6232	-0.299001	0.244873	-1.22104	0.22207	0.483108	1458	Proteobacteria(86)
4998	61.0738	0.30936	0.253465	1.22052	0.222266	0.483108	1212	Acidobacteria(100)	Acidobacteria_Gp4(100)	Gp4(87)
9005	24.7862	0.349449	0.286686	1.21893	0.222871	0.483108	586	candidate_division_WPS-2(81)
12483	24.8717	0.341718	0.280491	1.21829	0.223115	0.483108	601	Proteobacteria(100)	Gammaproteobacteria(100)	Xanthomonadales(100)	Xanthomonadaceae(100)	Lysobacter(100)
12897	30.6548	-0.341164	0.280955	-1.2143	0.224633	0.485469	632	unclassified
10751	24.193	0.344055	0.284111	1.21099	0.2259	0.486318	654	Gemmatimonadetes(79)	Gemmatimonadetes(79)	Gemmatimonadales(79)	Gemmatimonadaceae(79)	Gemmatimonas(79)
10735	130.247	0.272803	0.225346	1.2106	0.226049	0.486318	2731	Acidobacteria(100)	Acidobacteria_Gp2(100)	Gp2(100)
3275	121.038	-0.271224	0.224278	-1.20932	0.226541	0.486318	2293	Actinobacteria(97)	Actinobacteria(97)	Solirubrobacterales(90)
3829	33.7784	-0.323082	0.267273	-1.20881	0.226737	0.486318	635	Proteobacteria(100)	Alphaproteobacteria(99)	Rhodospirillales(99)
5002	26.249	-0.34875	0.289031	-1.20662	0.227578	0.487205	536	Planctomycetes(98)	Planctomycetia(98)	Planctomycetales(98)	Planctomycetaceae(98)	Isosphaera(71)
13446	152.836	-0.262802	0.218621	-1.20209	0.22933	0.488259	3075	Acidobacteria(100)	Acidobacteria_Gp6(100)	Gp6(100)
13428	34.9508	-0.332892	0.277193	-1.20094	0.229774	0.488259	743	Acidobacteria(100)	Acidobacteria_Gp6(100)	Gp6(100)
83	31.5749	0.320746	0.267251	1.20017	0.230074	0.488259	559	Proteobacteria(99)	Deltaproteobacteria(93)	Myxococcales(87)
9731	198.074	0.311364	0.259439	1.20014	0.230084	0.488259	3680	Verrucomicrobia(98)	Spartobacteria(89)
7690	56.2375	0.295056	0.245922	1.1998	0.230219	0.488259	1021	Verrucomicrobia(100)	Subdivision3(100)
12435	33.6297	0.33451	0.279726	1.19585	0.231756	0.490604	873	Acidobacteria(100)	Acidobacteria_Gp7(97)	Gp7(97)
3692	49.1319	0.328019	0.275105	1.19234	0.233128	0.491257	905	Acidobacteria(100)	Acidobacteria_Gp4(100)	Gp4(100)
11729	59.6613	-0.319289	0.26791	-1.19177	0.23335	0.491257	985	Actinobacteria(100)	Actinobacteria(100)	Gaiellales(85)	Gaiellaceae(85)	Gaiella(85)
13083	83.6992	-0.303761	0.255311	-1.18977	0.234137	0.491257	1601	Verrucomicrobia(100)	Spartobacteria(100)
12364	173.326	-0.271824	0.228585	-1.18916	0.234377	0.491257	3355	Proteobacteria(100)	Alphaproteobacteria(100)	Rhizobiales(100)
11302	63.2506	-0.30588	0.258132	-1.18498	0.236027	0.491257	1264	Acidobacteria(78)	Acidobacteria_Gp16(78)	Gp16(78)
2149	33.0406	0.326557	0.275807	1.18401	0.23641	0.491257	737	Proteobacteria(100)	Betaproteobacteria(97)
4981	100.342	0.280726	0.237359	1.18271	0.236925	0.491257	2256	unclassified
13032	79.6105	0.27236	0.230327	1.18249	0.23701	0.491257	1526	Verrucomicrobia(100)	Spartobacteria(100)
9241	29.4491	-0.329815	0.279233	-1.18115	0.237544	0.491257	588	Actinobacteria(81)	Actinobacteria(80)	Acidimicrobiales(71)
11431	903.802	-0.258419	0.218842	-1.18085	0.237663	0.491257	15777	Actinobacteria(100)	Actinobacteria(100)	Gaiellales(100)	Gaiellaceae(100)	Gaiella(100)
12470	56.2579	0.320115	0.271314	1.17987	0.238052	0.491257	1054	Proteobacteria(100)	Alphaproteobacteria(100)	Rhizobiales(100)
8168	51.1617	0.293359	0.248918	1.17853	0.238583	0.491257	1077	Proteobacteria(100)	Betaproteobacteria(99)
7738	53.3413	-0.294744	0.250297	-1.17758	0.238966	0.491257	988	Proteobacteria(100)	Alphaproteobacteria(100)	Rhizobiales(100)	Xanthobacteraceae(100)	Labrys(100)
14155	42.1776	0.319512	0.271373	1.17739	0.239039	0.491257	903	Acidobacteria(100)	Acidobacteria_Gp4(100)	Gp4(100)
10884	108.629	-0.262032	0.222597	-1.17716	0.239132	0.491257	2089	Acidobacteria(98)	Acidobacteria_Gp6(98)	Gp6(98)
4527	43.2442	-0.314481	0.267268	-1.17665	0.239335	0.491257	901	Proteobacteria(96)	Deltaproteobacteria(87)	Myxococcales(77)
13959	445.001	-0.215436	0.183122	-1.17646	0.239411	0.491257	8946	Acidobacteria(100)	Acidobacteria_Gp6(100)	Gp6(100)
7076	50.5386	0.29065	0.247881	1.17254	0.240981	0.492804	989	Planctomycetes(99)	Planctomycetia(99)	Planctomycetales(99)	Planctomycetaceae(99)	Pirellula(97)
9615	165.702	0.282234	0.24073	1.17241	0.241032	0.492804	3513	Verrucomicrobia(87)	Spartobacteria(83)
8322	53.7888	0.320326	0.273771	1.17005	0.241979	0.493853	1141	Proteobacteria(100)	Betaproteobacteria(100)	Burkholderiales(100)	Comamonadaceae(96)
12557	30.8648	-0.311436	0.266614	-1.16812	0.24276	0.494443	629	Acidobacteria(100)	Acidobacteria_Gp6(100)	Gp6(100)
9162	30.6678	0.327565	0.280773	1.16665	0.243351	0.494443	650	candidate_division_WPS-2(88)
7022	61.2283	0.284538	0.244202	1.16518	0.243948	0.494443	1230	Bacteroidetes(100)	Sphingobacteriia(98)	Sphingobacteriales(98)	Chitinophagaceae(98)
12706	62.1298	0.287753	0.247162	1.16423	0.244331	0.494443	1171	Proteobacteria(98)	Betaproteobacteria(75)
12308	44.7972	-0.309636	0.266163	-1.16333	0.244695	0.494443	868	Planctomycetes(100)	Planctomycetia(100)	Planctomycetales(100)	Planctomycetaceae(100)	Pirellula(92)
14009	225.117	0.260922	0.224376	1.16288	0.244878	0.494443	4492	candidate_division_WPS-2(86)
9582	73.0068	-0.275618	0.237272	-1.16161	0.245393	0.494604	1546	Proteobacteria(100)	Alphaproteobacteria(100)	Rhodospirillales(100)	Rhodospirillaceae(100)	Skermanella(100)
12811	67.1465	-0.299038	0.25776	-1.16014	0.245991	0.494931	1243	Actinobacteria(97)	Actinobacteria(78)	Solirubrobacterales(76)
9032	44.326	-0.286386	0.24769	-1.15623	0.247587	0.497098	842	Actinobacteria(89)
6643	45.6506	0.304291	0.263373	1.15536	0.247942	0.497098	899	Proteobacteria(100)	Alphaproteobacteria(100)	Sphingomonadales(99)	Sphingomonadaceae(99)	Sphingomonas(78)
8131	104.353	0.266309	0.230869	1.15351	0.248702	0.497267	2268	Proteobacteria(100)	Betaproteobacteria(97)
3053	40.2417	0.301108	0.261776	1.15025	0.250042	0.497267	865	candidate_division_WPS-2(88)
13502	57.6117	0.293698	0.255596	1.14907	0.250526	0.497267	1291	Bacteroidetes(100)	Sphingobacteriia(100)	Sphingobacteriales(100)	Chitinophagaceae(100)	Flavisolibacter(96)
13620	100.334	-0.255732	0.222695	-1.14835	0.250824	0.497267	1910	Actinobacteria(98)	Actinobacteria(98)	Gaiellales(98)	Gaiellaceae(98)	Gaiella(98)
8446	56.482	0.292201	0.254568	1.14783	0.25104	0.497267	1152	Proteobacteria(99)	Betaproteobacteria(98)
10256	104.215	0.286719	0.250201	1.14595	0.251814	0.497267	4811	Proteobacteria(100)	Betaproteobacteria(100)	Burkholderiales(100)	Comamonadaceae(96)	Acidovorax(75)
595	92.1656	-0.26594	0.232201	-1.1453	0.252086	0.497267	1899	Bacteroidetes(100)	Sphingobacteriia(99)	Sphingobacteriales(99)	Chitinophagaceae(99)
7689	26.1884	-0.321482	0.280943	-1.1443	0.2525	0.497267	566	Proteobacteria(100)	Alphaproteobacteria(100)	Rhizobiales(99)
8872	48.478	0.290536	0.254575	1.14126	0.253762	0.497267	993	unclassified
9885	25.7295	0.325118	0.284987	1.14082	0.253947	0.497267	550	Verrucomicrobia(100)	Spartobacteria(100)
802	63.3189	0.289303	0.253649	1.14057	0.254051	0.497267	1338	Bacteroidetes(100)	Flavobacteriia(100)	Flavobacteriales(100)	Flavobacteriaceae(100)	Flavobacterium(98)
12198	167.665	0.249088	0.218532	1.13982	0.25436	0.497267	3387	Acidobacteria(100)	Acidobacteria_Gp1(100)	Gp1(100)
12612	83.345	0.275371	0.242056	1.13763	0.255275	0.497267	1650	Proteobacteria(99)	Betaproteobacteria(99)
5495	69.4503	-0.262231	0.230611	-1.13711	0.25549	0.497267	1341	Acidobacteria(98)	Acidobacteria_Gp17(97)	Gp17(97)
11346	94.688	0.263842	0.232073	1.13689	0.255584	0.497267	1880	Acidobacteria(100)	Acidobacteria_Gp4(100)	Gp4(82)
12753	52.8249	0.29114	0.256089	1.13687	0.255592	0.497267	1061	candidate_division_WPS-2(88)
6868	32.5081	-0.312129	0.274853	-1.13562	0.256114	0.497267	677	Proteobacteria(100)	Alphaproteobacteria(100)	Rhizobiales(100)	Hyphomicrobiaceae(97)	Rhodomicrobium(97)
7517	93.4322	0.245365	0.216168	1.13507	0.256347	0.497267	1766	Proteobacteria(100)	Alphaproteobacteria(100)	Sphingomonadales(100)	Sphingomonadaceae(100)	Sphingomonas(98)
10139	244.787	-0.243834	0.214964	-1.1343	0.256667	0.497267	4505	Actinobacteria(100)	Actinobacteria(100)	Actinomycetales(100)	Micromonosporaceae(100)	Catelliglobosispora(86)
13388	56.2877	-0.278206	0.245322	-1.13405	0.256775	0.497267	1033	Acidobacteria(100)	Acidobacteria_Gp6(100)	Gp6(100)
3051	51.1163	-0.304337	0.269889	-1.12764	0.259474	0.501638	1014	Actinobacteria(99)	Actinobacteria(79)
4227	88.049	-0.304568	0.270393	-1.12639	0.259999	0.501771	1797	Actinobacteria(100)	Actinobacteria(100)	Actinomycetales(100)	Pseudonocardiaceae(96)
8879	57.84	0.292899	0.260265	1.12539	0.260425	0.501771	1252	unclassified
13990	36.3967	0.290282	0.258362	1.12355	0.261205	0.50195	770	Acidobacteria(100)	Acidobacteria_Gp6(100)	Gp6(100)
11213	244.709	0.227476	0.202546	1.12309	0.261401	0.50195	5055	Bacteroidetes(100)	Sphingobacteriia(100)	Sphingobacteriales(100)	Chitinophagaceae(100)	Terrimonas(89)
951	72.5254	0.259613	0.231428	1.12179	0.261954	0.502163	1416	Bacteroidetes(99)
6929	56.9004	0.293364	0.262251	1.11864	0.263294	0.502724	1208	Bacteroidetes(99)
11939	132.773	0.234477	0.209938	1.11689	0.264042	0.502724	2672	Acidobacteria(100)	Acidobacteria_Gp6(100)	Gp6(100)
13222	52.4696	0.277706	0.248855	1.11594	0.264449	0.502724	1074	Acidobacteria(100)	Acidobacteria_Gp4(100)	Gp4(100)
6867	39.2967	-0.290008	0.259953	-1.11562	0.264586	0.502724	799	Proteobacteria(100)	Alphaproteobacteria(100)	Rhizobiales(100)	Hyphomicrobiaceae(99)	Rhodomicrobium(97)
7846	34.0836	-0.303013	0.271788	-1.11489	0.264898	0.502724	589	Proteobacteria(97)	Gammaproteobacteria(97)
7879	34.2185	0.30572	0.274437	1.11399	0.265283	0.502724	648	Chloroflexi(72)
12764	120.01	0.268897	0.241584	1.11306	0.265682	0.502724	2136	unclassified
13551	96.2681	0.278379	0.250155	1.11282	0.265784	0.502724	1895	Acidobacteria(100)	Acidobacteria_Gp4(100)	Gp4(100)
2834	46.7673	-0.276122	0.248772	-1.10994	0.267025	0.504232	849	unclassified
12104	110.888	0.239841	0.216744	1.10656	0.268482	0.506143	2280	Acidobacteria(100)	Acidobacteria_Gp6(100)	Gp6(100)
10299	27.1065	0.228723	0.207084	1.10449	0.269379	0.506807	716	Proteobacteria(100)	Betaproteobacteria(90)	Burkholderiales(90)	Burkholderiales_incertae_sedis(81)	Aquabacterium(80)
12431	47.9343	0.280863	0.254515	1.10352	0.2698	0.506807	1185	Acidobacteria(99)	Acidobacteria_Gp7(91)	Gp7(91)
8097	34.3083	0.304633	0.276536	1.1016	0.270634	0.506807	758	Proteobacteria(100)	Betaproteobacteria(100)
13239	38.6049	0.299698	0.2723	1.10061	0.271064	0.506807	878	Acidobacteria(100)	Acidobacteria_Gp4(100)	Gp4(100)
7700	455.952	-0.199959	0.18176	-1.10013	0.271276	0.506807	8706	Proteobacteria(100)	Alphaproteobacteria(100)	Rhizobiales(100)	Hyphomicrobiaceae(100)	Pedomicrobium(96)
12238	151.11	0.267974	0.243702	1.09959	0.271509	0.506807	2778	Proteobacteria(100)	Alphaproteobacteria(100)	Sphingomonadales(77)	Sphingomonadaceae(76)
7046	98.4207	0.237546	0.216662	1.09639	0.27291	0.507364	2211	Bacteroidetes(100)	Sphingobacteriia(100)	Sphingobacteriales(100)	Chitinophagaceae(100)	Terrimonas(100)
5640	102.701	0.253572	0.231443	1.09561	0.273249	0.507364	2077	Acidobacteria(100)	Acidobacteria_Gp4(100)	Gp4(97)
9866	69.5424	-0.26383	0.240988	-1.09479	0.27361	0.507364	1407	Verrucomicrobia(100)	Spartobacteria(100)
12191	45.5968	0.280415	0.256546	1.09304	0.274376	0.507364	879	Acidobacteria(100)	Acidobacteria_Gp1(100)	Gp1(100)
12283	40.9964	0.293584	0.268678	1.0927	0.274527	0.507364	808	Acidobacteria(88)	Acidobacteria_Gp4(88)	Gp4(88)
13063	54.6781	0.28092	0.257252	1.092	0.274832	0.507364	1134	Verrucomicrobia(96)	Verrucomicrobiae(95)	Verrucomicrobiales(95)	Verrucomicrobiaceae(95)
3995	78.6217	0.268038	0.245554	1.09156	0.275026	0.507364	1679	Verrucomicrobia(96)	Spartobacteria(91)
2816	60.2349	0.289402	0.265612	1.08957	0.275904	0.507364	1060	Verrucomicrobia(96)	Subdivision3(96)
7051	34.3915	0.305709	0.280702	1.08909	0.276116	0.507364	844	Bacteroidetes(100)	Sphingobacteriia(100)	Sphingobacteriales(100)	Chitinophagaceae(100)
12401	46.3706	0.291645	0.268237	1.08727	0.276919	0.507364	1041	Proteobacteria(100)	Alphaproteobacteria(100)	Sphingomonadales(100)	Sphingomonadaceae(100)	Sphingomonas(85)
2544	43.3395	0.302012	0.27778	1.08723	0.276934	0.507364	912	Bacteroidetes(100)
14180	32.7404	-0.30058	0.276596	-1.08671	0.277164	0.507364	705	Acidobacteria(100)	Acidobacteria_Gp6(100)	Gp6(100)
4666	61.9173	0.274461	0.252888	1.0853	0.277787	0.507687	1285	Bacteroidetes(100)	Sphingobacteriia(72)	Sphingobacteriales(72)	Chitinophagaceae(72)
14019	33.8013	-0.291328	0.269378	-1.08148	0.279482	0.509964	716	Actinobacteria(96)
3629	112.951	0.279113	0.258637	1.07917	0.280513	0.510197	2124	Acidobacteria(100)	Acidobacteria_Gp6(100)	Gp6(100)
3322	80.4436	-0.257691	0.239002	-1.07819	0.280947	0.510197	1607	Actinobacteria(83)	Actinobacteria(83)	Acidimicrobiales(76)
4011	29.9963	0.291593	0.270618	1.07751	0.281253	0.510197	678	unclassified
6651	61.8272	0.267144	0.248006	1.07717	0.281404	0.510197	1404	Bacteroidetes(100)	Sphingobacteriia(100)	Sphingobacteriales(100)	Chitinophagaceae(100)
4792	56.5479	-0.27885	0.260244	-1.07149	0.283947	0.51124	1174	unclassified
9216	57.9109	0.25998	0.243049	1.06966	0.284772	0.51124	1066	candidate_division_WPS-2(100)
9914	31.6493	0.30364	0.283897	1.06954	0.284825	0.51124	613	Acidobacteria(99)	Acidobacteria_Gp6(99)	Gp6(99)
4906	55.64	-0.268371	0.251257	-1.06811	0.285471	0.51124	1191	Acidobacteria(100)	Acidobacteria_Gp5(100)	Gp5(100)
9402	75.4628	-0.245698	0.230053	-1.06801	0.285517	0.51124	1510	Actinobacteria(100)	Actinobacteria(100)	Actinomycetales(100)	Mycobacteriaceae(100)	Mycobacterium(100)
11708	198.531	-0.219204	0.205331	-1.06756	0.285717	0.51124	3928	Actinobacteria(97)	Actinobacteria(97)	Gaiellales(86)	Gaiellaceae(86)	Gaiella(86)
10131	97.8109	-0.281825	0.264116	-1.06705	0.285949	0.51124	1694	Actinobacteria(100)	Actinobacteria(100)	Actinomycetales(100)	Micromonosporaceae(100)	Virgisporangium(98)
7736	37.5094	0.282278	0.26463	1.06669	0.286111	0.51124	571	Proteobacteria(100)	Alphaproteobacteria(100)	Rhizobiales(100)
13528	105.696	0.237736	0.223087	1.06566	0.286576	0.51124	2103	Bacteroidetes(100)	Sphingobacteriia(100)	Sphingobacteriales(100)	Chitinophagaceae(100)	Terrimonas(100)
10907	197.928	-0.275647	0.258836	-1.06495	0.286899	0.51124	3530	Acidobacteria(100)	Acidobacteria_Gp6(100)	Gp6(100)
338	118.795	-0.226708	0.212894	-1.06489	0.286926	0.51124	2233	Planctomycetes(100)	Planctomycetia(100)	Planctomycetales(100)	Planctomycetaceae(100)	Zavarzinella(100)
1077	107.762	0.238725	0.225227	1.05993	0.289177	0.513238	2039	Proteobacteria(99)	Alphaproteobacteria(99)
3453	29.5305	-0.283605	0.267786	-1.05908	0.289565	0.513238	647	unclassified
8881	30.9714	0.298166	0.281564	1.05896	0.289616	0.513238	674	unclassified
7348	81.8689	-0.238918	0.225846	-1.05788	0.290111	0.513238	1619	Proteobacteria(100)	Alphaproteobacteria(100)	Rhizobiales(93)
6590	44.5604	-0.271852	0.257418	-1.05607	0.290935	0.513238	881	unclassified
8004	112.173	-0.243774	0.230934	-1.0556	0.29115	0.513238	2164	Acidobacteria(100)	Acidobacteria_Gp16(100)	Gp16(100)
11214	1005.27	0.209758	0.198838	1.05492	0.291462	0.513238	22311	Bacteroidetes(100)	Sphingobacteriia(100)	Sphingobacteriales(100)	Chitinophagaceae(100)	Terrimonas(76)
11257	146.425	0.254591	0.241435	1.05449	0.29166	0.513238	3286	Acidobacteria(100)	Acidobacteria_Gp4(100)	Blastocatella(80)
10080	37.8343	-0.277687	0.264129	-1.05133	0.293106	0.514063	626	Actinobacteria(93)	Actinobacteria(93)
13023	1279.08	-0.215342	0.204829	-1.05133	0.293108	0.514063	24250	Verrucomicrobia(100)	Spartobacteria(100)
4904	60.3646	0.274113	0.260933	1.05051	0.293485	0.514063	1259	Verrucomicrobia(98)	Subdivision3(98)
11969	190.8	0.233705	0.222677	1.04952	0.293938	0.514065	3829	Acidobacteria(99)	Acidobacteria_Gp6(99)	Gp6(99)
12725	36.8302	0.29171	0.27849	1.04747	0.294882	0.514922	821	unclassified
7641	73.6444	0.294288	0.281757	1.04447	0.296266	0.516547	1325	Acidobacteria(100)	Acidobacteria_Gp7(95)	Gp7(95)
10582	70.9429	0.268837	0.258033	1.04187	0.29747	0.517062	1507	Acidobacteria(100)	Acidobacteria_Gp4(100)	Gp4(95)
14078	46.9805	-0.26913	0.258779	-1.04	0.298341	0.517062	881	Acidobacteria(100)	Acidobacteria_Gp6(100)	Gp6(100)
10260	70.8316	0.243779	0.23456	1.0393	0.298664	0.517062	1290	Proteobacteria(100)	Betaproteobacteria(100)	Burkholderiales(100)	Comamonadaceae(100)
13584	332.347	0.203973	0.196289	1.03915	0.298737	0.517062	6780	Acidobacteria(100)	Acidobacteria_Gp4(100)	Gp4(100)
8936	179.462	0.235611	0.226781	1.03893	0.298836	0.517062	3585	candidate_division_WPS-2(91)
11106	148.136	0.216561	0.208806	1.03714	0.299671	0.517719	3165	Bacteroidetes(100)	Sphingobacteriia(100)	Sphingobacteriales(100)	Chitinophagaceae(100)
4383	67.3365	-0.25693	0.24816	-1.03534	0.300511	0.518382	1237	unclassified
7516	55.8379	0.262864	0.254312	1.03363	0.30131	0.51893	1185	Proteobacteria(100)	Alphaproteobacteria(100)	Sphingomonadales(100)	Sphingomonadaceae(100)	Sphingomonas(97)
10529	255.347	0.197474	0.19125	1.03254	0.301819	0.51893	5324	Acidobacteria(100)	Acidobacteria_Gp4(100)	Gp4(100)
13255	1427.9	0.221852	0.215215	1.03084	0.302616	0.51893	28801	Acidobacteria(100)	Acidobacteria_Gp4(100)	Gp4(100)
7827	29.752	-0.27354	0.265378	-1.03076	0.302654	0.51893	623	Gemmatimonadetes(99)	Gemmatimonadetes(99)	Gemmatimonadales(99)	Gemmatimonadaceae(99)	Gemmatimonas(99)
13533	25.7297	0.296801	0.288372	1.02923	0.303372	0.519377	550	Bacteroidetes(100)	Sphingobacteriia(100)	Sphingobacteriales(100)	Chitinophagaceae(100)	Terrimonas(100)
11029	425.192	0.233355	0.227284	1.02671	0.304557	0.519544	8755	Acidobacteria(100)	Acidobacteria_Gp6(100)	Gp6(100)
8778	133.204	-0.260875	0.25412	-1.02658	0.304618	0.519544	2327	unclassified
2674	34.8783	0.288457	0.281145	1.02601	0.304889	0.519544	723	Proteobacteria(100)	Betaproteobacteria(92)
6645	28.3652	-0.287555	0.280694	-1.02444	0.305626	0.519544	598	Proteobacteria(100)	Alphaproteobacteria(100)	Sphingomonadales(100)	Sphingomonadaceae(100)	Sphingomonas(100)
8275	88.4111	0.242329	0.23661	1.02417	0.305755	0.519544	1929	Proteobacteria(100)	Betaproteobacteria(98)	Burkholderiales(98)	Comamonadaceae(93)
12695	247.804	0.220879	0.216317	1.02109	0.307213	0.520497	5489	Acidobacteria(100)	Acidobacteria_Gp6(100)	Gp6(100)
5809	43.158	-0.274941	0.269273	-1.02105	0.307232	0.520497	798	Acidobacteria(99)	Acidobacteria_Gp7(93)	Gp7(93)
11162	55.654	0.249709	0.245483	1.01721	0.309053	0.52065	1176	Bacteroidetes(100)	Sphingobacteriia(100)	Sphingobacteriales(100)	Chitinophagaceae(100)	Terrimonas(92)
11724	41.4396	-0.261938	0.257635	-1.0167	0.309294	0.52065	746	Actinobacteria(99)	Actinobacteria(99)	Gaiellales(91)	Gaiellaceae(91)	Gaiella(91)
6931	86.983	0.261289	0.257033	1.01656	0.309364	0.52065	1907	Bacteroidetes(100)
5209	223.365	0.212902	0.209478	1.01635	0.309465	0.52065	4716	Proteobacteria(94)	Gammaproteobacteria(93)
1007	30.0006	-0.277325	0.272948	-1.01604	0.309612	0.52065	586	Acidobacteria(100)	Acidobacteria_Gp1(100)	Edaphobacter(87)
11125	22.3112	0.293269	0.289015	1.01472	0.31024	0.520791	533	Bacteroidetes(100)	Sphingobacteriia(100)	Sphingobacteriales(100)	Chitinophagaceae(100)	Flavisolibacter(89)
8630	39.769	0.275173	0.271443	1.01374	0.310706	0.520791	732	Proteobacteria(100)	Betaproteobacteria(94)
10794	49.4419	-0.280532	0.276937	-1.01298	0.31107	0.520791	817	Acidobacteria(100)	Acidobacteria_Gp6(100)	Gp6(100)
7794	42.0901	-0.274946	0.27199	-1.01087	0.312079	0.521712	917	Gemmatimonadetes(96)	Gemmatimonadetes(96)	Gemmatimonadales(96)	Gemmatimonadaceae(96)	Gemmatimonas(96)
4250	73.9063	-0.236127	0.234009	-1.00905	0.31295	0.5224	1472	Actinobacteria(100)	Actinobacteria(100)	Actinomycetales(100)	Nakamurellaceae(100)	Nakamurella(100)
864	61.3072	0.254282	0.25252	1.00698	0.313946	0.522469	1243	Bacteroidetes(98)
8076	74.8129	-0.257789	0.256121	-1.00651	0.314168	0.522469	1436	Acidobacteria(100)	Acidobacteria_Gp6(100)	Gp6(100)
12265	186.785	0.211086	0.209855	1.00586	0.314481	0.522469	3751	Proteobacteria(100)	Alphaproteobacteria(100)	Sphingomonadales(96)	Sphingomonadaceae(96)
9901	33.1376	0.281836	0.280395	1.00514	0.31483	0.522469	669	Verrucomicrobia(100)	Spartobacteria(100)
13196	25.6002	0.280456	0.280314	1.00051	0.317065	0.52418	561	Acidobacteria(100)	Acidobacteria_Gp4(100)	Gp4(100)
4674	36.636	0.271829	0.27214	0.998854	0.317865	0.52418	787	Bacteroidetes(100)	Sphingobacteriia(81)	Sphingobacteriales(81)	Chitinophagaceae(77)
889	24.8835	0.284496	0.284929	0.99848	0.318047	0.52418	584	Bacteroidetes(94)
11313	219.617	0.248433	0.249268	0.99665	0.318934	0.52418	4586	Acidobacteria(100)	Acidobacteria_Gp4(100)	Gp4(100)
3318	177.776	-0.197099	0.197809	-0.996414	0.319049	0.52418	3409	Actinobacteria(75)	Actinobacteria(75)
12634	48.8936	-0.263659	0.264672	-0.996174	0.319165	0.52418	1122	Acidobacteria(100)	Acidobacteria_Gp6(100)	Gp6(100)
8489	59.9817	-0.269493	0.270696	-0.995554	0.319467	0.52418	1164	Actinobacteria(100)	Actinobacteria(100)	Actinomycetales(100)	Microbacteriaceae(100)
4520	61.8342	-0.23435	0.235437	-0.995383	0.31955	0.52418	1056	unclassified
9714	27.0569	0.277767	0.280595	0.989923	0.322212	0.527056	660	Verrucomicrobia(91)	Spartobacteria(75)
6727	51.6587	0.246224	0.24874	0.989884	0.322231	0.527056	922	Bacteroidetes(100)	Sphingobacteriia(99)	Sphingobacteriales(99)	Chitinophagaceae(99)
8866	30.5257	-0.266972	0.271115	-0.984719	0.324762	0.529663	672	candidate_division_WPS-2(71)
6911	118.536	0.222012	0.225531	0.984396	0.324921	0.529663	2583	Bacteroidetes(100)
14077	32.6558	-0.272181	0.276668	-0.983783	0.325222	0.529663	690	Acidobacteria(100)	Acidobacteria_Gp6(100)	Gp6(100)
5486	62.9247	-0.261725	0.267695	-0.977696	0.328225	0.530806	939	Acidobacteria(100)	Acidobacteria_Gp17(100)	Gp17(100)
14052	135.108	-0.216423	0.22139	-0.977566	0.328289	0.530806	2599	Verrucomicrobia(100)	Spartobacteria(100)
2120	54.5354	-0.249346	0.255423	-0.97621	0.328961	0.530806	1072	Acidobacteria(100)	Acidobacteria_Gp6(100)	Gp6(100)
490	67.3011	0.242613	0.24878	0.975214	0.329454	0.530806	1379	Proteobacteria(100)	Alphaproteobacteria(100)	Sphingomonadales(100)	Sphingomonadaceae(100)	Sphingomonas(86)
9748	62.9032	0.245031	0.251322	0.974967	0.329576	0.530806	1320	Proteobacteria(80)
14034	51.59	-0.247122	0.254104	-0.972521	0.330792	0.530806	945	Actinobacteria(99)	Actinobacteria(80)
11687	31.0894	-0.276844	0.284793	-0.972092	0.331005	0.530806	618	Actinobacteria(98)	Actinobacteria(98)	Gaiellales(87)	Gaiellaceae(87)	Gaiella(87)
2119	62.3332	-0.240323	0.247226	-0.972078	0.331012	0.530806	1215	Acidobacteria(100)	Acidobacteria_Gp6(99)	Gp6(99)
13894	112.783	-0.241069	0.248129	-0.971546	0.331276	0.530806	1999	Acidobacteria(100)	Acidobacteria_Gp6(100)	Gp6(100)
870	58.7969	-0.253832	0.261298	-0.971427	0.331336	0.530806	1151	unclassified
13376	34.5099	-0.266822	0.274759	-0.971112	0.331492	0.530806	647	Acidobacteria(100)	Acidobacteria_Gp6(100)	Gp6(100)
6120	26.235	-0.271016	0.279098	-0.971041	0.331528	0.530806	668	unclassified
9224	50.8126	-0.26872	0.277282	-0.969123	0.332484	0.531589	935	Actinobacteria(100)	Actinobacteria(100)	Actinomycetales(100)	Streptosporangiaceae(100)	Herbidospora(71)
7980	34.0298	0.278876	0.28839	0.967009	0.33354	0.531939	716	unclassified
10908	139.589	0.225976	0.233734	0.96681	0.333639	0.531939	2910	Acidobacteria(100)	Acidobacteria_Gp6(100)	Gp6(100)
11988	1831.71	0.161397	0.167369	0.964317	0.334887	0.533181	38711	Acidobacteria(100)	Acidobacteria_Gp6(100)	Gp6(100)
10231	217.596	-0.201075	0.208962	-0.962257	0.335921	0.534079	4525	unclassified
7688	58.0533	-0.243743	0.253704	-0.96074	0.336683	0.534543	1160	Proteobacteria(100)	Alphaproteobacteria(99)	Rhizobiales(96)
7047	71.7998	0.231604	0.242176	0.956346	0.338897	0.537024	1533	Bacteroidetes(100)	Sphingobacteriia(100)	Sphingobacteriales(100)	Chitinophagaceae(100)
6381	48.1787	-0.262856	0.275021	-0.955766	0.33919	0.537024	956	Acidobacteria(100)	Acidobacteria_Gp6(100)	Gp6(100)
10165	37.7301	0.267601	0.281083	0.952035	0.341079	0.539264	796	Acidobacteria(98)	Acidobacteria_Gp6(98)	Gp6(98)
13477	60.7649	-0.248642	0.261499	-0.950833	0.341689	0.539478	1316	Acidobacteria(100)	Acidobacteria_Gp6(100)	Gp6(100)
11248	55.7067	-0.272841	0.287815	-0.947971	0.343144	0.541024	899	Acidobacteria(100)	Acidobacteria_Gp4(100)	Gp4(89)
8150	295.006	0.188129	0.199053	0.945117	0.344599	0.541999	6260	Proteobacteria(100)	Betaproteobacteria(100)
3983	44.1202	-0.256333	0.271426	-0.944394	0.344968	0.541999	929	Proteobacteria(95)	Gammaproteobacteria(94)
6127	97.147	0.243674	0.258326	0.943282	0.345537	0.541999	1951	Proteobacteria(100)	Gammaproteobacteria(100)
6968	454.945	0.206718	0.219208	0.943022	0.34567	0.541999	9426	Bacteroidetes(100)	Bacteroidetes_incertae_sedis(100)	Ohtaekwangia(100)
10885	28.6653	-0.261652	0.279082	-0.937544	0.348479	0.545056	548	Acidobacteria(100)	Acidobacteria_Gp6(100)	Gp6(100)
5214	31.1232	0.255867	0.272969	0.937349	0.348579	0.545056	658	Proteobacteria(99)	Gammaproteobacteria(99)
5981	47.6015	-0.251246	0.268708	-0.935016	0.34978	0.5456	867	Actinobacteria(95)	Actinobacteria(95)	Gaiellales(87)	Gaiellaceae(87)	Gaiella(87)
10747	38.7061	0.252596	0.270211	0.93481	0.349886	0.5456	823	Gemmatimonadetes(92)	Gemmatimonadetes(92)	Gemmatimonadales(92)	Gemmatimonadaceae(92)	Gemmatimonas(92)
1079	69.0797	-0.245006	0.262523	-0.933272	0.350679	0.545902	1340	Proteobacteria(100)	Alphaproteobacteria(85)	Rhizobiales(85)
10593	62.6577	0.247067	0.264931	0.932573	0.351041	0.545902	1334	Acidobacteria(100)	Acidobacteria_Gp4(100)	Gp4(100)
3141	238.167	0.205163	0.220742	0.929424	0.352669	0.547565	4971	unclassified
12766	31.7123	-0.26218	0.282325	-0.928645	0.353073	0.547565	644	unclassified
345	41.7408	0.24841	0.268901	0.923797	0.355592	0.55006	861	Planctomycetes(98)	Planctomycetia(98)	Planctomycetales(98)	Planctomycetaceae(98)	Planctomyces(98)
12881	33.9069	-0.265055	0.287078	-0.923284	0.355859	0.55006	538	Actinobacteria(95)	Actinobacteria(93)	Solirubrobacterales(91)	Solirubrobacteraceae(71)	Solirubrobacter(71)
6726	66.7537	-0.227837	0.247048	-0.92224	0.356404	0.55006	1186	Bacteroidetes(100)	Sphingobacteriia(100)	Sphingobacteriales(100)	Chitinophagaceae(100)
9815	573.415	-0.171448	0.186031	-0.921614	0.35673	0.55006	11137	Verrucomicrobia(100)	Spartobacteria(100)
12611	52.8264	-0.229233	0.249168	-0.919995	0.357576	0.55006	1002	Proteobacteria(100)	Betaproteobacteria(100)
3367	48.6675	0.262663	0.285511	0.919976	0.357585	0.55006	1115	Acidobacteria(100)	Acidobacteria_Gp4(100)	Blastocatella(100)
7048	46.4499	0.262577	0.286065	0.917894	0.358675	0.550469	985	Bacteroidetes(100)	Sphingobacteriia(100)	Sphingobacteriales(100)	Chitinophagaceae(100)	Terrimonas(95)
1756	45.3267	-0.239158	0.26063	-0.917616	0.35882	0.550469	768	Gemmatimonadetes(100)	Gemmatimonadetes(100)	Gemmatimonadales(100)	Gemmatimonadaceae(100)	Gemmatimonas(100)
485	322.987	0.173621	0.189634	0.915562	0.359897	0.551377	6961	Proteobacteria(100)	Alphaproteobacteria(100)	Sphingomonadales(100)	Sphingomonadaceae(100)	Sphingomonas(96)
13333	54.2262	0.232489	0.254729	0.912692	0.361404	0.551676	1124	Acidobacteria(100)	Acidobacteria_Gp4(100)	Gp4(100)
13303	33.3042	0.252569	0.277036	0.911684	0.361935	0.551676	665	Acidobacteria(100)	Acidobacteria_Gp4(100)	Gp4(100)
10232	251.491	-0.188949	0.207458	-0.910783	0.36241	0.551676	5417	unclassified
9781	41.8999	-0.25265	0.277591	-0.910151	0.362743	0.551676	808	Verrucomicrobia(100)	Spartobacteria(100)
13804	72.3582	0.237629	0.261291	0.909445	0.363115	0.551676	1258	Acidobacteria(98)	Acidobacteria_Gp6(98)	Gp6(98)
11154	166.486	0.197502	0.217348	0.90869	0.363514	0.551676	3400	Bacteroidetes(100)	Sphingobacteriia(100)	Sphingobacteriales(100)	Chitinophagaceae(100)	Terrimonas(91)
11872	36.0184	-0.23923	0.26337	-0.908341	0.363698	0.551676	714	unclassified
8197	293.873	-0.204501	0.225346	-0.907498	0.364144	0.551676	6074	Proteobacteria(100)	Betaproteobacteria(94)	Burkholderiales(94)
7471	42.9953	-0.249401	0.275448	-0.905438	0.365233	0.551676	1049	Proteobacteria(100)	Alphaproteobacteria(100)	Rhizobiales(100)	Methylobacteriaceae(93)	Microvirga(72)
13493	194.865	-0.19203	0.212116	-0.90531	0.365301	0.551676	3750	Acidobacteria(100)	Acidobacteria_Gp6(100)	Gp6(100)
4790	31.6326	-0.251343	0.277707	-0.905067	0.36543	0.551676	836	Proteobacteria(81)
1730	31.2209	0.257343	0.284814	0.903546	0.366236	0.55216	578	Gemmatimonadetes(76)	Gemmatimonadetes(76)	Gemmatimonadales(76)	Gemmatimonadaceae(76)	Gemmatimonas(76)
5372	84.9026	-0.218903	0.2437	-0.898247	0.369054	0.554233	1830	Acidobacteria(100)	Acidobacteria_Gp6(100)	Gp6(100)
872	94.1761	0.226156	0.251796	0.898173	0.369093	0.554233	1932	Bacteroidetes(99)
9496	40.2045	0.238839	0.266444	0.896395	0.370042	0.554233	825	unclassified
7630	31.3445	0.245352	0.27372	0.896361	0.37006	0.554233	719	Acidobacteria(99)	Acidobacteria_Gp7(96)	Gp7(96)
7539	29.4727	-0.249263	0.278252	-0.89582	0.370349	0.554233	659	unclassified
12990	39.3566	0.238817	0.266695	0.895468	0.370537	0.554233	793	Proteobacteria(100)	Deltaproteobacteria(100)	Myxococcales(100)
13482	43.0124	-0.254161	0.284598	-0.893054	0.371828	0.555434	776	Acidobacteria(100)	Acidobacteria_Gp6(100)	Gp6(100)
4524	47.4198	-0.234972	0.263855	-0.890535	0.373179	0.556638	911	unclassified
9420	35.9271	-0.243935	0.274533	-0.888545	0.374248	0.556638	733	Verrucomicrobia(100)	Spartobacteria(100)
52	80.6263	-0.230534	0.259627	-0.887946	0.37457	0.556638	1726	Planctomycetes(100)	Planctomycetia(100)	Planctomycetales(100)	Planctomycetaceae(100)	Gemmata(96)
8507	64.1357	-0.241675	0.272187	-0.887903	0.374593	0.556638	1183	Actinobacteria(100)	Actinobacteria(100)	Actinomycetales(100)	Streptomycetaceae(100)	Streptomyces(91)
11345	116.362	0.214354	0.242326	0.884568	0.37639	0.558288	2179	Acidobacteria(100)	Acidobacteria_Gp4(100)	Gp4(95)
13084	72.3581	0.218844	0.247573	0.883957	0.376719	0.558288	1687	Verrucomicrobia(100)	Spartobacteria(100)
11468	33.6075	-0.248408	0.281288	-0.88311	0.377177	0.558288	572	Actinobacteria(96)	Actinobacteria(96)	Gaiellales(92)	Gaiellaceae(92)	Gaiella(92)
2705	31.7172	0.23883	0.270737	0.882149	0.377696	0.55833	679	Proteobacteria(100)	Betaproteobacteria(96)
7227	74.9003	-0.225402	0.256326	-0.879356	0.379209	0.558697	1495	Acidobacteria(100)	Acidobacteria_Gp3(100)	Gp3(100)
7388	84.5228	-0.213174	0.242525	-0.878977	0.379413	0.558697	1681	Proteobacteria(100)	Alphaproteobacteria(100)	Rhizobiales(100)	Hyphomicrobiaceae(78)	Rhodoplanes(75)
13977	96.97	0.221665	0.252188	0.878967	0.379419	0.558697	2172	Acidobacteria(100)	Acidobacteria_Gp6(100)	Gp6(100)
3696	125.395	-0.226042	0.258139	-0.875658	0.381216	0.560361	2468	Acidobacteria(94)	Acidobacteria_Gp4(93)	Gp4(91)
14002	103.187	-0.216137	0.247752	-0.87239	0.382996	0.560361	1840	Proteobacteria(100)	Alphaproteobacteria(100)	Rhizobiales(100)
13656	67.9421	-0.212714	0.243953	-0.871945	0.383238	0.560361	1344	Actinobacteria(98)	Actinobacteria(98)	Gaiellales(97)	Gaiellaceae(97)	Gaiella(97)
9873	71.4428	-0.210209	0.241264	-0.871282	0.3836	0.560361	1434	Verrucomicrobia(100)	Spartobacteria(100)
7655	170.323	0.22586	0.259756	0.869506	0.38457	0.560361	2888	Acidobacteria(100)	Acidobacteria_Gp7(100)	Gp7(100)
1947	46.5368	0.226959	0.261242	0.868769	0.384974	0.560361	1018	Verrucomicrobia(79)
4018	117.867	-0.213654	0.245981	-0.86858	0.385077	0.560361	2500	Verrucomicrobia(100)	Spartobacteria(100)
9132	27.1401	-0.239749	0.27603	-0.868563	0.385086	0.560361	599	Actinobacteria(95)
4253	50.4464	-0.233113	0.269012	-0.866551	0.386188	0.560361	869	Actinobacteria(99)	Actinobacteria(99)	Actinomycetales(99)
7676	42.8767	0.227416	0.262644	0.865871	0.386561	0.560361	756	Acidobacteria(95)	Acidobacteria_Gp7(93)	Gp7(93)
5922	51.6404	0.231711	0.267984	0.864647	0.387233	0.560361	1032	Verrucomicrobia(97)	Subdivision3(96)
8034	168.001	-0.190962	0.221325	-0.862813	0.38824	0.560361	3531	Acidobacteria(77)	Acidobacteria_Gp16(76)	Gp16(76)
9874	64.4496	-0.219943	0.255167	-0.861957	0.388711	0.560361	1368	Verrucomicrobia(100)	Spartobacteria(100)
10233	48.5409	-0.218847	0.254033	-0.861493	0.388967	0.560361	1024	unclassified
12792	44.5795	-0.22915	0.266292	-0.860521	0.389502	0.560361	734	Actinobacteria(100)	Actinobacteria(99)	Solirubrobacterales(99)	Conexibacteraceae(82)	Conexibacter(82)
13374	51.8257	-0.219302	0.255	-0.860008	0.389784	0.560361	1183	Acidobacteria(100)	Acidobacteria_Gp6(100)	Gp6(100)
7273	52.962	0.224254	0.26077	0.85997	0.389806	0.560361	1061	Planctomycetes(100)	Planctomycetia(100)	Planctomycetales(100)	Planctomycetaceae(100)	Pirellula(98)
7597	50.79	-0.222884	0.259527	-0.858811	0.390445	0.560361	836	Proteobacteria(100)	Alphaproteobacteria(99)	Rhizobiales(97)
10817	30.708	-0.237903	0.277175	-0.858313	0.39072	0.560361	629	Acidobacteria(99)	Acidobacteria_Gp6(99)	Gp6(99)
3161	41.5459	0.230101	0.268188	0.857986	0.3909	0.560361	775	candidate_division_WPS-2(94)
3670	127.741	-0.191004	0.222619	-0.857985	0.390901	0.560361	2755	unclassified
943	33.4218	-0.233893	0.273069	-0.856536	0.391701	0.560756	772	Acidobacteria(100)	Acidobacteria_Gp1(100)	Gp1(99)
8695	87.4532	0.199968	0.233904	0.854918	0.392597	0.560756	1868	Proteobacteria(100)	Betaproteobacteria(98)
13638	237.799	-0.183629	0.214818	-0.85481	0.392656	0.560756	4783	Actinobacteria(99)	Actinobacteria(99)	Gaiellales(93)	Gaiellaceae(93)	Gaiella(93)
12903	71.9989	-0.218493	0.257354	-0.848998	0.395882	0.564007	1442	Actinobacteria(100)	Actinobacteria(100)	Actinomycetales(100)	Mycobacteriaceae(100)	Mycobacterium(100)
12329	21.7377	0.243679	0.287045	0.848922	0.395924	0.564007	629	Bacteroidetes(100)	Sphingobacteriia(100)	Sphingobacteriales(100)	Chitinophagaceae(100)	Ferruginibacter(78)
9419	82.1639	0.225481	0.266808	0.845107	0.398051	0.565135	1736	Verrucomicrobia(100)	Spartobacteria(100)
5144	21.3293	0.200917	0.237873	0.844638	0.398313	0.565135	543	Chloroflexi(80)
12685	30.7265	-0.231396	0.273982	-0.844566	0.398353	0.565135	629	Acidobacteria(100)	Acidobacteria_Gp6(100)	Gp6(100)
6003	72.1485	0.190316	0.225511	0.843936	0.398705	0.565135	1443	Actinobacteria(100)	Actinobacteria(100)	Acidimicrobiales(89)
12266	45.317	0.224327	0.266192	0.842723	0.399383	0.565391	943	Proteobacteria(100)	Alphaproteobacteria(100)	Sphingomonadales(89)	Sphingomonadaceae(89)
8421	65.2155	-0.222064	0.264084	-0.840884	0.400413	0.566144	1296	Proteobacteria(72)
12346	98.9916	-0.188918	0.224937	-0.839873	0.40098	0.566241	1954	Proteobacteria(100)	Alphaproteobacteria(100)	Rhizobiales(100)
7389	682.669	-0.165948	0.198097	-0.837711	0.402193	0.567206	13198	Proteobacteria(100)	Alphaproteobacteria(100)	Rhizobiales(100)	Hyphomicrobiaceae(80)	Rhodoplanes(76)
13095	34.0619	-0.228622	0.273185	-0.836879	0.402661	0.567206	757	Actinobacteria(100)	Actinobacteria(100)	Actinomycetales(100)	Pseudonocardiaceae(100)	Lechevalieria(96)
12732	41.3075	-0.213806	0.256385	-0.833927	0.404322	0.568841	871	candidate_division_WPS-2(80)
7844	35.6893	-0.231741	0.278957	-0.830741	0.40612	0.569457	605	Proteobacteria(96)	Gammaproteobacteria(96)
1761	14.95	0.239387	0.28836	0.830167	0.406445	0.569457	519	unclassified
327	58.3811	0.21605	0.260445	0.829542	0.406798	0.569457	1099	Planctomycetes(100)	Planctomycetia(100)	Planctomycetales(100)	Planctomycetaceae(100)	Planctomyces(98)
8822	67.2451	0.211277	0.255363	0.827359	0.408033	0.569457	1396	Verrucomicrobia(100)	Subdivision3(100)
3454	49.2205	0.203481	0.245949	0.82733	0.40805	0.569457	995	unclassified
8238	59.9766	0.213531	0.258308	0.826652	0.408434	0.569457	1158	Proteobacteria(100)	Betaproteobacteria(100)
13628	170.528	-0.18982	0.229644	-0.826583	0.408473	0.569457	2999	Actinobacteria(99)	Actinobacteria(99)	Gaiellales(98)	Gaiellaceae(98)	Gaiella(98)
9802	40.1963	0.225809	0.273496	0.82564	0.409008	0.569457	750	Verrucomicrobia(100)	Spartobacteria(100)
2401	33.3464	-0.22338	0.271095	-0.823992	0.409944	0.569457	603	Acidobacteria(100)	Acidobacteria_Gp5(100)	Gp5(100)
12307	47.0427	0.218639	0.265729	0.822788	0.410628	0.569457	971	Planctomycetes(100)	Planctomycetia(100)	Planctomycetales(100)	Planctomycetaceae(100)	Pirellula(98)
12239	427.181	0.156317	0.190041	0.822541	0.410769	0.569457	8012	Proteobacteria(100)	Alphaproteobacteria(100)	Sphingomonadales(97)	Sphingomonadaceae(96)
9712	62.9604	0.208637	0.253651	0.822537	0.410771	0.569457	1349	Verrucomicrobia(85)
10185	304.657	0.175712	0.214607	0.818761	0.412923	0.571743	6440	Acidobacteria(100)	Acidobacteria_Gp6(99)	Gp6(99)
12477	68.1734	0.206428	0.253076	0.815675	0.414686	0.573206	1397	Gemmatimonadetes(99)	Gemmatimonadetes(99)	Gemmatimonadales(99)	Gemmatimonadaceae(99)	Gemmatimonas(99)
3802	184.461	-0.197172	0.242317	-0.813695	0.41582	0.573206	3645	Proteobacteria(100)	Alphaproteobacteria(99)	Rhodospirillales(98)	Acetobacteraceae(74)
12876	64.5055	0.202789	0.249551	0.812615	0.416439	0.573206	1518	candidate_division_WPS-2(97)
12950	35.8324	-0.224846	0.276706	-0.812581	0.416458	0.573206	680	Verrucomicrobia(100)	Spartobacteria(100)
9341	292.505	-0.211899	0.260796	-0.812506	0.416501	0.573206	4408	Verrucomicrobia(100)	Spartobacteria(100)
8510	46.7127	-0.21968	0.271045	-0.810493	0.417657	0.574034	927	Actinobacteria(100)	Actinobacteria(100)	Actinomycetales(100)	Streptomycetaceae(99)	Streptomyces(99)
4665	22.8728	0.228153	0.281774	0.8097	0.418112	0.574034	617	Bacteroidetes(100)	Sphingobacteriia(72)	Sphingobacteriales(72)
7845	478.756	0.154473	0.191253	0.807691	0.419268	0.574927	9820	Proteobacteria(94)	Gammaproteobacteria(92)
12131	56.6145	-0.187025	0.231869	-0.806601	0.419897	0.575094	1432	Acidobacteria(100)	Acidobacteria_Gp6(100)	Gp6(100)
1277	411.82	-0.173045	0.215607	-0.802596	0.422208	0.576298	7730	Proteobacteria(100)	Alphaproteobacteria(100)	Rhizobiales(100)
10943	849.867	-0.155035	0.193377	-0.801726	0.422712	0.576298	16034	Acidobacteria(100)	Acidobacteria_Gp6(100)	Gp6(100)
13738	78.542	-0.183281	0.228609	-0.801719	0.422715	0.576298	1237	Actinobacteria(100)	Actinobacteria(100)	Gaiellales(99)	Gaiellaceae(99)	Gaiella(99)
7313	357.758	-0.162536	0.202817	-0.801392	0.422905	0.576298	7105	Proteobacteria(100)	Alphaproteobacteria(100)	Rhizobiales(100)	Bradyrhizobiaceae(100)	Bradyrhizobium(100)
11108	67.6691	0.184845	0.230857	0.800692	0.42331	0.576298	1369	Bacteroidetes(100)	Sphingobacteriia(100)	Sphingobacteriales(100)	Chitinophagaceae(100)
12299	52.0752	0.201629	0.252127	0.799709	0.423879	0.576382	1079	Bacteroidetes(100)	Sphingobacteriia(100)	Sphingobacteriales(100)	Chitinophagaceae(100)
12788	44.1259	-0.212829	0.267081	-0.796872	0.425526	0.576619	827	Actinobacteria(99)	Actinobacteria(89)	Solirubrobacterales(89)	Solirubrobacteraceae(74)	Solirubrobacter(74)
7364	65.7103	-0.211881	0.265915	-0.796802	0.425566	0.576619	1255	Proteobacteria(100)	Alphaproteobacteria(100)	Rhizobiales(100)
13529	70.372	0.214712	0.269586	0.796451	0.42577	0.576619	1661	Bacteroidetes(100)	Sphingobacteriia(100)	Sphingobacteriales(100)	Chitinophagaceae(100)	Terrimonas(100)
10783	35.0103	0.228289	0.287169	0.794962	0.426636	0.576619	602	Acidobacteria(100)	Acidobacteria_Gp6(100)	Gp6(100)
13938	94.4302	-0.178024	0.224087	-0.794439	0.42694	0.576619	2102	Acidobacteria(100)	Acidobacteria_Gp6(100)	Gp6(100)
5085	29.1129	-0.217518	0.273893	-0.79417	0.427097	0.576619	669	Acidobacteria(100)	Acidobacteria_Gp2(100)	Gp2(100)
7100	33.2294	0.211979	0.268342	0.789959	0.429552	0.576866	696	Bacteroidetes(100)	Sphingobacteriia(77)	Sphingobacteriales(77)
13910	25.2035	0.224046	0.283695	0.789741	0.429679	0.576866	596	Acidobacteria(100)	Acidobacteria_Gp6(100)	Gp6(100)
14108	51.7294	-0.200768	0.254232	-0.789702	0.429702	0.576866	1004	Acidobacteria(100)	Acidobacteria_Gp6(100)	Gp6(100)
2148	48.1327	0.207939	0.263338	0.789627	0.429745	0.576866	954	Acidobacteria(100)	Acidobacteria_Gp6(100)	Gp6(100)
10487	34.2917	-0.227311	0.288225	-0.788655	0.430314	0.576866	682	Acidobacteria(100)	Acidobacteria_Gp4(100)	Gp4(100)
2425	61.8277	0.202719	0.257326	0.787789	0.43082	0.576866	1382	Planctomycetes(99)	Planctomycetia(99)	Planctomycetales(99)	Planctomycetaceae(99)	Pirellula(70)
9217	45.3142	0.202573	0.257148	0.787769	0.430832	0.576866	860	candidate_division_WPS-2(100)
12741	185.307	0.158646	0.201683	0.786611	0.43151	0.577012	3947	unclassified
13803	397.479	0.162405	0.206743	0.785543	0.432135	0.577012	8265	Acidobacteria(100)	Acidobacteria_Gp6(100)	Gp6(100)
8051	57.0782	-0.204768	0.260856	-0.784983	0.432464	0.577012	1034	Proteobacteria(90)	Deltaproteobacteria(90)	Myxococcales(87)
10684	29.6645	0.220076	0.28242	0.779252	0.435831	0.580824	552	Planctomycetes(100)	Planctomycetia(100)	Planctomycetales(100)	Planctomycetaceae(100)	Gemmata(93)
12421	30.1501	0.211274	0.271596	0.777896	0.43663	0.581207	701	Proteobacteria(100)	Alphaproteobacteria(100)	Sphingomonadales(100)	Sphingomonadaceae(100)	Sphingomonas(100)
10814	82.8813	-0.191884	0.246955	-0.776997	0.437161	0.581232	1710	Acidobacteria(100)	Acidobacteria_Gp6(100)	Gp6(100)
13585	69.1813	0.190925	0.246039	0.775994	0.437752	0.581339	1227	Acidobacteria(100)	Acidobacteria_Gp4(100)	Gp4(100)
9523	37.5059	-0.199697	0.258187	-0.773459	0.439251	0.582648	816	unclassified
9701	24.5793	-0.216962	0.281074	-0.771903	0.440172	0.58319	585	Proteobacteria(77)
7002	454.002	0.138885	0.180992	0.767356	0.44287	0.585639	9359	Proteobacteria(100)	Alphaproteobacteria(100)	Sphingomonadales(94)	Sphingomonadaceae(94)	Sphingomonas(90)
1764	68.9614	0.18869	0.246149	0.766567	0.443339	0.585639	1214	Gemmatimonadetes(94)	Gemmatimonadetes(94)	Gemmatimonadales(94)	Gemmatimonadaceae(94)	Gemmatimonas(94)
3328	28.4446	-0.21154	0.276186	-0.765933	0.443716	0.585639	576	unclassified
4986	25.9724	0.21585	0.282039	0.765319	0.444082	0.585639	729	Acidobacteria(100)	Acidobacteria_Gp4(100)	Gp4(100)
9886	142.462	0.182787	0.23933	0.763746	0.445019	0.585811	2880	Verrucomicrobia(100)	Spartobacteria(100)
11195	48.9111	0.212753	0.278768	0.763189	0.445351	0.585811	957	Bacteroidetes(100)	Sphingobacteriia(97)	Sphingobacteriales(97)	Chitinophagaceae(97)
13891	65.4204	-0.183006	0.240006	-0.762506	0.445758	0.585811	1273	Acidobacteria(100)	Acidobacteria_Gp6(100)	Gp6(100)
2950	91.2204	0.177781	0.234113	0.759381	0.447625	0.586791	2037	Proteobacteria(100)	Alphaproteobacteria(100)	Sphingomonadales(100)	Erythrobacteraceae(82)
12613	61.761	0.183381	0.24179	0.75843	0.448193	0.586791	1105	Proteobacteria(100)	Betaproteobacteria(100)
1909	83.4343	0.177858	0.234653	0.757961	0.448474	0.586791	1774	Proteobacteria(95)	Gammaproteobacteria(94)
13834	60.6038	-0.207616	0.273981	-0.757774	0.448586	0.586791	1007	Acidobacteria(100)	Acidobacteria_Gp6(100)	Gp6(100)
9927	49.3709	0.206014	0.272302	0.756563	0.449312	0.586791	1193	Acidobacteria(100)	Acidobacteria_Gp5(100)	Gp5(100)
12991	62.0566	-0.189401	0.250676	-0.755561	0.449912	0.586791	1157	Proteobacteria(100)	Deltaproteobacteria(100)	Myxococcales(100)	Cystobacteraceae(97)	Cystobacter(96)
5665	35.9409	-0.20373	0.26986	-0.754947	0.450281	0.586791	778	Acidobacteria(100)	Acidobacteria_Gp3(100)	Gp3(100)
2266	102.585	-0.170615	0.226765	-0.752387	0.451818	0.586791	1966	Proteobacteria(99)	Betaproteobacteria(94)
13732	37.7165	-0.210155	0.279439	-0.75206	0.452015	0.586791	720	Actinobacteria(100)	Actinobacteria(100)	Gaiellales(100)	Gaiellaceae(100)	Gaiella(100)
9424	50.1641	0.208795	0.27767	0.751951	0.452081	0.586791	941	Verrucomicrobia(100)	Spartobacteria(100)
2586	49.1445	0.196538	0.261429	0.751784	0.452181	0.586791	1128	unclassified
13699	148.433	-0.173013	0.230512	-0.750559	0.452918	0.587077	2713	Actinobacteria(98)	Actinobacteria(98)	Gaiellales(96)	Gaiellaceae(96)	Gaiella(96)
7050	108.591	0.16763	0.223948	0.748523	0.454145	0.587997	2353	Bacteroidetes(100)	Sphingobacteriia(100)	Sphingobacteriales(100)	Chitinophagaceae(100)	Flavitalea(100)
3045	169.557	0.184864	0.249167	0.741928	0.458131	0.591713	3247	candidate_division_WPS-2(100)
8809	86.0045	0.178066	0.240318	0.740959	0.458718	0.591713	1814	Acidobacteria(100)	Acidobacteria_Gp1(99)
6616	30.2169	-0.197862	0.268002	-0.738286	0.460341	0.591713	615	Planctomycetes(98)	Planctomycetia(98)	Planctomycetales(98)	Planctomycetaceae(98)
9067	63.67	-0.183986	0.24932	-0.73795	0.460545	0.591713	1293	candidate_division_WPS-2(89)
7428	104.07	-0.17542	0.237755	-0.737818	0.460625	0.591713	2144	Proteobacteria(100)	Alphaproteobacteria(100)	Rhizobiales(100)
5212	361.583	0.155414	0.210947	0.736744	0.461278	0.591713	7853	Proteobacteria(97)	Gammaproteobacteria(93)
12422	24.2515	0.210368	0.28554	0.736738	0.461282	0.591713	565	Proteobacteria(100)	Alphaproteobacteria(100)	Sphingomonadales(100)	Sphingomonadaceae(100)	Sphingomonas(99)
4519	779.97	-0.140111	0.190232	-0.736529	0.461409	0.591713	16129	Proteobacteria(100)	Gammaproteobacteria(100)	Xanthomonadales(100)	Sinobacteraceae(100)	Steroidobacter(100)
3821	121.7	-0.159991	0.217364	-0.73605	0.4617	0.591713	2553	Proteobacteria(100)	Alphaproteobacteria(100)	Rhodospirillales(100)	Rhodospirillaceae(100)	Skermanella(100)
13640	30.9181	-0.204816	0.279303	-0.73331	0.463369	0.592673	630	Actinobacteria(98)	Actinobacteria(98)	Gaiellales(90)	Gaiellaceae(90)	Gaiella(90)
11191	49.5396	0.197214	0.269202	0.732587	0.46381	0.592673	1184	Bacteroidetes(100)	Sphingobacteriia(100)	Sphingobacteriales(100)	Chitinophagaceae(100)
13070	27.9775	-0.199919	0.273019	-0.732254	0.464013	0.592673	582	Verrucomicrobia(100)	Spartobacteria(100)
13878	718.502	0.142708	0.195646	0.729418	0.465746	0.594218	14785	Acidobacteria(100)	Acidobacteria_Gp6(100)	Gp6(100)
8167	36.6531	0.191943	0.263779	0.727666	0.466818	0.594598	715	Proteobacteria(100)	Betaproteobacteria(100)
8536	40.701	-0.195635	0.269313	-0.726422	0.46758	0.594598	860	Actinobacteria(100)	Actinobacteria(100)	Actinomycetales(100)	Kineosporiaceae(100)	Kineosporia(92)
10342	104.737	0.185386	0.255427	0.72579	0.467968	0.594598	2495	Verrucomicrobia(98)	Subdivision3(94)
10363	25.4154	0.207285	0.285708	0.725516	0.468136	0.594598	534	Acidobacteria(100)	Acidobacteria_Gp4(100)	Gp4(100)
8524	82.407	-0.200597	0.277081	-0.723965	0.469087	0.595142	1556	Actinobacteria(100)	Actinobacteria(100)	Actinomycetales(100)	Micrococcaceae(100)	Arthrobacter(96)
8604	359.67	0.136397	0.18891	0.722022	0.470281	0.595991	7396	Acidobacteria(98)	Acidobacteria_Gp6(98)	Gp6(98)
13781	210.594	0.152214	0.211139	0.720916	0.470961	0.596188	4071	Acidobacteria(100)	Acidobacteria_Gp6(100)	Gp6(100)
12774	33.8771	-0.190214	0.264483	-0.719194	0.472021	0.596866	649	candidate_division_WPS-2(92)
6529	55.8658	0.187917	0.262203	0.716684	0.473569	0.597952	1175	unclassified
713	109.994	-0.156597	0.218896	-0.715393	0.474366	0.597952	2275	Proteobacteria(100)	Alphaproteobacteria(100)	Rhizobiales(100)	Xanthobacteraceae(77)	Pseudolabrys(77)
7695	51.0118	0.19623	0.274354	0.715244	0.474458	0.597952	1137	Verrucomicrobia(100)	Subdivision3(100)
12034	145.651	0.144715	0.203198	0.712191	0.476347	0.599667	2887	Acidobacteria(100)	Acidobacteria_Gp6(100)	Gp6(100)
12220	50.5409	0.1951	0.274931	0.709635	0.477931	0.60026	940	Bacteroidetes(100)	Bacteroidetes_incertae_sedis(100)	Ohtaekwangia(100)
11085	59.6809	-0.191749	0.270333	-0.709307	0.478134	0.60026	1142	Acidobacteria(100)	Acidobacteria_Gp6(100)	Gp6(100)
7892	25.062	-0.203116	0.286533	-0.708875	0.478402	0.60026	546	Acidobacteria(100)	Acidobacteria_Gp16(100)	Gp16(100)
12103	56.6317	0.18456	0.261436	0.705946	0.480222	0.601327	1089	Acidobacteria(100)	Acidobacteria_Gp6(100)	Gp6(100)
12430	66.3583	-0.196169	0.277938	-0.705803	0.48031	0.601327	1135	Acidobacteria(100)	Acidobacteria_Gp7(95)	Gp7(95)
11067	47.9254	0.194919	0.276627	0.704628	0.481042	0.601417	891	Acidobacteria(99)	Acidobacteria_Gp6(99)	Gp6(99)
13040	60.4827	-0.191272	0.271698	-0.703989	0.48144	0.601417	1117	Verrucomicrobia(100)	Spartobacteria(100)
8694	304.164	0.144921	0.206507	0.701772	0.482821	0.60248	6258	Proteobacteria(99)	Betaproteobacteria(95)
11161	36.4632	0.183232	0.261892	0.699644	0.48415	0.603475	773	Bacteroidetes(100)	Sphingobacteriia(100)	Sphingobacteriales(100)	Chitinophagaceae(100)	Terrimonas(87)
5359	307.399	-0.16457	0.237871	-0.691845	0.489035	0.60821	5862	Proteobacteria(100)	Betaproteobacteria(100)	Burkholderiales(100)	Oxalobacteraceae(100)	Duganella(92)
5676	40.7684	0.187788	0.271586	0.691448	0.489284	0.60821	845	Acidobacteria(100)	Acidobacteria_Gp4(100)	Gp4(100)
491	39.6259	-0.191644	0.277335	-0.69102	0.489553	0.60821	823	Planctomycetes(93)	Planctomycetia(93)	Planctomycetales(93)	Planctomycetaceae(93)
1397	106.47	0.158812	0.230268	0.689684	0.490393	0.60837	2108	Proteobacteria(100)	Alphaproteobacteria(100)	Rhizobiales(96)
2249	279.375	0.195077	0.283085	0.689113	0.490752	0.60837	5002	Proteobacteria(100)	Betaproteobacteria(96)	Burkholderiales(96)
13613	165.872	0.153738	0.22338	0.688236	0.491304	0.608391	3542	Proteobacteria(96)	Deltaproteobacteria(93)	Myxococcales(86)	Polyangiaceae(73)
11894	107.09	-0.176327	0.256719	-0.686847	0.492179	0.608467	1853	Acidobacteria(100)	Acidobacteria_Gp7(100)	Gp7(100)
1543	32.0922	0.183967	0.268001	0.686439	0.492436	0.608467	617	Verrucomicrobia(100)	Subdivision3(100)
13905	41.3885	0.192752	0.281255	0.685328	0.493137	0.608671	851	Acidobacteria(100)	Acidobacteria_Gp6(100)	Gp6(100)
12258	55.6699	0.188111	0.275016	0.684001	0.493974	0.609041	1294	Proteobacteria(100)	Alphaproteobacteria(100)	Sphingomonadales(100)	Sphingomonadaceae(100)	Sphingomonas(77)
8323	174.269	0.135703	0.199028	0.68183	0.495346	0.609041	3467	Proteobacteria(100)	Betaproteobacteria(100)	Burkholderiales(100)	Comamonadaceae(96)
12159	41.3284	-0.177952	0.261185	-0.681324	0.495666	0.609041	853	Acidobacteria(100)	Acidobacteria_Gp6(100)	Gp6(100)
8583	87.1896	0.149576	0.21969	0.680849	0.495967	0.609041	1735	Acidobacteria(100)	Acidobacteria_Gp6(100)	Gp6(100)
9400	347.442	-0.12637	0.186157	-0.678836	0.497242	0.609041	6708	Actinobacteria(100)	Actinobacteria(100)	Actinomycetales(100)	Mycobacteriaceae(100)	Mycobacterium(100)
6134	81.2207	0.180601	0.266205	0.678427	0.497501	0.609041	1414	Proteobacteria(100)	Betaproteobacteria(95)
7968	32.9938	-0.179903	0.265482	-0.677645	0.497997	0.609041	548	Acidobacteria(100)	Acidobacteria_Gp16(100)	Gp16(100)
9924	50.3148	0.167699	0.247836	0.676651	0.498628	0.609041	1049	Acidobacteria(100)	Acidobacteria_Gp5(100)	Gp5(100)
10909	266.284	-0.145116	0.214515	-0.676483	0.498734	0.609041	5045	Acidobacteria(100)	Acidobacteria_Gp6(100)	Gp6(100)
9572	66.751	-0.182769	0.270561	-0.675518	0.499346	0.609041	1119	Proteobacteria(100)	Alphaproteobacteria(100)	Rhodospirillales(100)	Rhodospirillaceae(98)	Dongia(97)
12976	53.867	-0.168032	0.248865	-0.675192	0.499554	0.609041	924	Proteobacteria(96)	Deltaproteobacteria(94)	Myxococcales(92)	Haliangiaceae(78)	Haliangium(78)
2851	37.4297	-0.179965	0.266733	-0.6747	0.499866	0.609041	668	Proteobacteria(100)	Gammaproteobacteria(100)	Xanthomonadales(100)	Xanthomonadaceae(100)	Arenimonas(99)
11671	126.527	-0.167578	0.249029	-0.672927	0.500993	0.609761	2435	Actinobacteria(99)	Actinobacteria(99)	Gaiellales(98)	Gaiellaceae(98)	Gaiella(98)
7518	42.9439	0.180312	0.270494	0.666603	0.505026	0.610302	932	Proteobacteria(100)	Alphaproteobacteria(100)	Sphingomonadales(100)	Sphingomonadaceae(100)	Sphingomonas(99)
13383	78.1336	-0.169468	0.255184	-0.6641	0.506626	0.610302	1539	Acidobacteria(100)	Acidobacteria_Gp6(100)	Gp6(100)
13641	64.023	0.17439	0.262751	0.663711	0.506875	0.610302	1230	Actinobacteria(98)	Actinobacteria(98)	Gaiellales(95)	Gaiellaceae(95)	Gaiella(95)
11496	31.9385	-0.17918	0.270104	-0.663374	0.507091	0.610302	553	Actinobacteria(90)	Actinobacteria(87)
10164	152.565	0.152045	0.229502	0.6625	0.507651	0.610302	3417	Acidobacteria(100)	Acidobacteria_Gp6(100)	Gp6(100)
13845	110.12	0.15864	0.239834	0.661459	0.508318	0.610302	2163	Acidobacteria(100)	Acidobacteria_Gp6(100)	Gp6(100)
87	44.7783	0.184033	0.278884	0.659889	0.509325	0.610302	908	Bacteroidetes(99)	Sphingobacteriia(90)	Sphingobacteriales(90)	Chitinophagaceae(90)
5137	33.0107	-0.178757	0.271093	-0.659393	0.509644	0.610302	623	Planctomycetes(97)	Planctomycetia(97)	Planctomycetales(97)	Planctomycetaceae(97)
11448	37.2769	-0.170611	0.258954	-0.658847	0.509994	0.610302	833	Proteobacteria(95)	Alphaproteobacteria(81)
1212	62.8616	-0.174295	0.264999	-0.657718	0.510719	0.610302	1286	Bacteroidetes(100)	Sphingobacteriia(100)	Sphingobacteriales(100)	Chitinophagaceae(100)
8066	35.8672	0.171472	0.260873	0.657302	0.510986	0.610302	723	Acidobacteria(100)	Acidobacteria_Gp16(100)	Gp16(100)
7928	746.787	-0.136472	0.207758	-0.656878	0.51126	0.610302	14865	Proteobacteria(100)	Gammaproteobacteria(100)	Xanthomonadales(100)	Xanthomonadaceae(100)	Lysobacter(96)
2936	41.556	0.176572	0.269245	0.655804	0.51195	0.610302	836	Proteobacteria(100)	Alphaproteobacteria(100)	Sphingomonadales(100)	Erythrobacteraceae(97)
12500	62.071	-0.170894	0.260628	-0.6557	0.512017	0.610302	1251	Proteobacteria(100)	Gammaproteobacteria(100)	Xanthomonadales(100)	Xanthomonadaceae(100)	Luteimonas(77)
7077	31.8269	0.173671	0.265013	0.65533	0.512255	0.610302	641	Planctomycetes(100)	Planctomycetia(100)	Planctomycetales(100)	Planctomycetaceae(100)	Pirellula(100)
13848	62.462	-0.155744	0.237715	-0.655173	0.512356	0.610302	1120	Acidobacteria(100)	Acidobacteria_Gp6(100)	Gp6(100)
8646	173.424	0.149088	0.22782	0.654413	0.512846	0.610302	3407	Acidobacteria(97)	Acidobacteria_Gp6(97)	Gp6(97)
14149	35.8611	-0.178043	0.272264	-0.653935	0.513154	0.610302	615	Acidobacteria(100)	Acidobacteria_Gp6(100)	Gp6(100)
4978	101.275	0.163301	0.250122	0.652884	0.513831	0.610302	1905	Acidobacteria(100)	Acidobacteria_Gp4(100)	Gp4(100)
13248	44.4632	-0.183809	0.281783	-0.652305	0.514204	0.610302	946	Acidobacteria(100)	Acidobacteria_Gp4(100)	Gp4(100)
1202	58.3305	0.16506	0.253102	0.652146	0.514307	0.610302	1176	Bacteroidetes(100)	Sphingobacteriia(100)	Sphingobacteriales(100)	Chitinophagaceae(100)	Flavitalea(78)
4706	25.0237	0.18466	0.283376	0.651641	0.514633	0.610302	621	Proteobacteria(100)	Betaproteobacteria(97)
10734	127.452	-0.169632	0.260402	-0.651423	0.514774	0.610302	2207	Acidobacteria(100)	Acidobacteria_Gp2(100)	Gp2(100)
9469	517.156	0.146615	0.225552	0.650028	0.515674	0.610302	10663	Verrucomicrobia(100)	Spartobacteria(100)
8540	76.8139	-0.160324	0.246853	-0.64947	0.516035	0.610302	1554	Actinobacteria(100)	Actinobacteria(100)	Actinomycetales(100)	Intrasporangiaceae(100)	Janibacter(99)
8451	131.038	0.13621	0.209813	0.649197	0.516211	0.610302	2647	Proteobacteria(99)	Betaproteobacteria(99)
2263	109.632	-0.146705	0.22615	-0.648704	0.51653	0.610302	2187	Proteobacteria(100)	Betaproteobacteria(99)
10006	77.8733	-0.165635	0.255595	-0.648036	0.516962	0.610302	1460	Actinobacteria(100)	Actinobacteria(100)	Actinomycetales(100)	Micromonosporaceae(98)
6390	33.948	-0.177476	0.273926	-0.6479	0.51705	0.610302	751	Acidobacteria(100)	Acidobacteria_Gp6(100)	Gp6(100)
1316	155.313	-0.142915	0.221564	-0.645029	0.518909	0.610302	3078	Proteobacteria(100)	Alphaproteobacteria(100)	Rhizobiales(90)	Phyllobacteriaceae(78)
12498	53.9212	0.163828	0.254217	0.644444	0.519288	0.610302	1121	Proteobacteria(100)	Gammaproteobacteria(100)	Xanthomonadales(100)	Xanthomonadaceae(100)
3637	143.304	-0.150823	0.234068	-0.644359	0.519343	0.610302	2739	Acidobacteria(100)	Acidobacteria_Gp6(100)	Gp6(100)
6592	38.9461	-0.171422	0.266111	-0.644176	0.519461	0.610302	771	unclassified
12860	161.778	0.151082	0.234818	0.643399	0.519965	0.610302	3034	candidate_division_WPS-2(100)
6850	64.7661	-0.168198	0.261586	-0.642994	0.520228	0.610302	1209	Proteobacteria(100)	Alphaproteobacteria(100)	Caulobacterales(84)	Caulobacteraceae(83)	Phenylobacterium(83)
6967	115.867	0.140485	0.220029	0.638486	0.523157	0.612113	2547	Bacteroidetes(100)	Bacteroidetes_incertae_sedis(99)	Ohtaekwangia(99)
13421	120.288	-0.151947	0.238183	-0.637941	0.523512	0.612113	2060	Acidobacteria(100)	Acidobacteria_Gp6(100)	Gp6(100)
12721	78.6796	0.173781	0.273304	0.635853	0.524872	0.612113	1871	Verrucomicrobia(89)
1075	129.381	0.150918	0.237583	0.635219	0.525285	0.612113	2877	Proteobacteria(100)	Alphaproteobacteria(100)	Rhizobiales(100)	Bradyrhizobiaceae(100)
4875	27.6479	0.175451	0.276234	0.635154	0.525328	0.612113	548	Bacteroidetes(100)
3635	32.807	-0.178272	0.280928	-0.634583	0.5257	0.612113	846	Acidobacteria(100)	Acidobacteria_Gp6(100)	Gp6(100)
8147	41.256	0.164504	0.259241	0.634559	0.525716	0.612113	886	Proteobacteria(100)	Betaproteobacteria(99)	Burkholderiales(73)
8395	51.6165	0.177523	0.28018	0.633603	0.52634	0.612113	974	Proteobacteria(97)	Betaproteobacteria(97)
12340	29.4032	0.176311	0.278455	0.633177	0.526618	0.612113	1059	Bacteroidetes(100)	Cytophagia(100)	Cytophagales(100)	Cytophagaceae(100)	Adhaeribacter(100)
12342	44.3251	-0.171451	0.271592	-0.631282	0.527856	0.612926	941	Acidobacteria(100)	Acidobacteria_Gp3(100)	Gp3(100)
9750	75.3599	0.143957	0.228705	0.629441	0.52906	0.613151	1428	Proteobacteria(80)
8912	195.248	0.125851	0.199975	0.629335	0.52913	0.613151	3882	candidate_division_WPS-2(80)
9816	98.8424	0.152733	0.243227	0.627944	0.53004	0.613285	1832	Verrucomicrobia(100)	Spartobacteria(100)
4212	129.634	-0.135277	0.215576	-0.627512	0.530324	0.613285	2465	Actinobacteria(87)	Actinobacteria(85)
13858	1683.73	0.123347	0.197126	0.625729	0.531493	0.613506	31014	Acidobacteria(100)	Acidobacteria_Gp6(100)	Gp6(100)
8192	30.2692	-0.175331	0.280394	-0.625303	0.531772	0.613506	644	Proteobacteria(100)	Betaproteobacteria(99)	Burkholderiales(99)	Comamonadaceae(75)
7931	104.038	-0.147291	0.236056	-0.623967	0.532649	0.613506	2094	Proteobacteria(100)	Gammaproteobacteria(100)	Xanthomonadales(100)	Xanthomonadaceae(100)
12199	24.7804	0.174352	0.279927	0.622849	0.533384	0.613506	551	Acidobacteria(100)	Acidobacteria_Gp1(100)	Gp1(100)
10123	36.3265	-0.1681	0.270655	-0.621086	0.534543	0.613506	737	Actinobacteria(77)	Actinobacteria(75)
13602	41.9179	0.160284	0.2581	0.621013	0.534591	0.613506	872	Proteobacteria(85)	Deltaproteobacteria(78)
5655	124.546	0.134921	0.217422	0.620548	0.534897	0.613506	2598	Acidobacteria(100)	Acidobacteria_Gp4(100)
11449	73.0823	-0.152466	0.246001	-0.61978	0.535403	0.613506	1442	Actinobacteria(75)	Actinobacteria(75)
13710	94.2232	-0.14778	0.239249	-0.617682	0.536785	0.613506	1897	Actinobacteria(100)	Actinobacteria(100)	Gaiellales(100)	Gaiellaceae(100)	Gaiella(100)
887	64.2487	-0.148521	0.240494	-0.617568	0.53686	0.613506	1319	Bacteroidetes(100)	Sphingobacteriia(100)	Sphingobacteriales(100)	Sphingobacteriaceae(100)	Pedobacter(98)
3979	46.4507	0.161766	0.262235	0.616874	0.537318	0.613506	922	Nitrospirae(98)	Nitrospira(98)	Nitrospirales(98)	Nitrospiraceae(98)	Nitrospira(98)
4230	38.6278	0.178208	0.28903	0.616572	0.537517	0.613506	670	Actinobacteria(100)	Actinobacteria(100)	Actinomycetales(100)	Pseudonocardiaceae(100)	Saccharothrix(78)
14134	120.056	-0.130633	0.212025	-0.616121	0.537815	0.613506	2732	Acidobacteria(100)	Acidobacteria_Gp6(100)	Gp6(100)
11433	152.718	-0.133912	0.217539	-0.615577	0.538174	0.613506	2808	Actinobacteria(100)	Actinobacteria(100)	Gaiellales(98)	Gaiellaceae(98)	Gaiella(98)
6245	89.85	0.1453	0.236292	0.614916	0.53861	0.613506	1838	Verrucomicrobia(95)	Subdivision3(78)
5794	42.1294	0.162358	0.26566	0.611151	0.5411	0.615151	873	Proteobacteria(100)	Deltaproteobacteria(98)	Myxococcales(98)	Polyangiaceae(77)
1627	44.1396	0.15785	0.258413	0.610844	0.541303	0.615151	1030	Bacteroidetes(100)
8152	30.0257	0.165056	0.270825	0.609458	0.542221	0.615151	630	Proteobacteria(100)	Betaproteobacteria(100)
8871	79.34	0.165144	0.270976	0.609441	0.542232	0.615151	1620	unclassified
12779	204.687	0.129522	0.212805	0.608645	0.54276	0.615151	3662	candidate_division_WPS-2(84)
9583	54.9107	-0.150518	0.248355	-0.606062	0.544474	0.615875	1166	Proteobacteria(100)	Alphaproteobacteria(100)	Rhodospirillales(100)	Rhodospirillaceae(100)	Skermanella(100)
6885	29.3528	0.166435	0.274751	0.605766	0.54467	0.615875	599	Bacteroidetes(100)	Sphingobacteriia(100)	Sphingobacteriales(100)	Chitinophagaceae(100)	Ferruginibacter(97)
1918	26.0837	-0.169812	0.281095	-0.604108	0.545772	0.615875	615	Planctomycetes(100)	Planctomycetia(100)	Planctomycetales(100)	Planctomycetaceae(100)	Aquisphaera(100)
12476	59.2069	0.162362	0.268871	0.603867	0.545932	0.615875	1214	Gemmatimonadetes(97)	Gemmatimonadetes(97)	Gemmatimonadales(97)	Gemmatimonadaceae(97)	Gemmatimonas(97)
12462	29.7157	0.169862	0.281707	0.602976	0.546525	0.615875	653	Verrucomicrobia(100)	Subdivision3(100)
5795	43.8071	-0.165179	0.274024	-0.602789	0.546649	0.615875	672	Actinobacteria(97)	Actinobacteria(95)	Gaiellales(90)	Gaiellaceae(90)	Gaiella(90)
12898	54.0171	-0.155156	0.258793	-0.599539	0.548814	0.616488	1143	unclassified
9153	30.3221	-0.164325	0.274135	-0.599432	0.548885	0.616488	612	unclassified
13603	74.9506	-0.155151	0.259313	-0.598314	0.54963	0.616488	1349	Proteobacteria(77)	Deltaproteobacteria(75)
9865	151.757	-0.132503	0.221523	-0.598146	0.549742	0.616488	3041	Verrucomicrobia(100)	Spartobacteria(100)
10936	59.4872	0.158287	0.264738	0.597902	0.549905	0.616488	1227	Acidobacteria(100)	Acidobacteria_Gp6(100)	Gp6(100)
7877	32.8382	0.170995	0.286697	0.596431	0.550887	0.616655	705	Armatimonadetes(100)	Chthonomonadetes(100)	Chthonomonadales(100)	Chthonomonadaceae(100)	Chthonomonas/Armatimonadetes_gp3(100)
13067	69.3888	-0.145407	0.243948	-0.596055	0.551139	0.616655	1398	Verrucomicrobia(100)	Spartobacteria(100)
14136	43.1373	0.164218	0.276435	0.594057	0.552474	0.61726	890	Acidobacteria(100)	Acidobacteria_Gp6(100)	Gp6(100)
7409	59.8207	0.159296	0.269224	0.591685	0.554061	0.61726	1254	Gemmatimonadetes(83)	Gemmatimonadetes(83)	Gemmatimonadales(83)	Gemmatimonadaceae(83)	Gemmatimonas(83)
9405	212.294	-0.124083	0.209803	-0.591429	0.554233	0.61726	4550	Actinobacteria(100)	Actinobacteria(100)	Actinomycetales(100)	Mycobacteriaceae(100)	Mycobacterium(100)
13385	61.5545	-0.157425	0.266268	-0.591229	0.554367	0.61726	1243	Acidobacteria(100)	Acidobacteria_Gp6(100)	Gp6(100)
7486	81.1142	0.140553	0.237789	0.591081	0.554466	0.61726	1552	Proteobacteria(100)	Alphaproteobacteria(100)	Rhizobiales(99)
7347	95.1626	-0.15011	0.254846	-0.58902	0.555848	0.61726	1877	Proteobacteria(100)	Alphaproteobacteria(100)	Rhizobiales(93)
7026	29.3695	0.162867	0.277232	0.587473	0.556886	0.61726	704	Bacteroidetes(100)	Sphingobacteriia(100)	Sphingobacteriales(100)	Chitinophagaceae(100)
6259	27.035	0.168362	0.286744	0.58715	0.557103	0.61726	559	unclassified
8253	73.5929	0.161436	0.275599	0.585764	0.558034	0.61726	1597	Proteobacteria(100)	Betaproteobacteria(99)	Burkholderiales(99)
13357	32.285	0.161749	0.276303	0.585405	0.558276	0.61726	656	Acidobacteria(100)	Acidobacteria_Gp6(100)	Gp6(100)
8736	89.7165	0.143721	0.245641	0.585087	0.558489	0.61726	1803	unclassified
9899	61.2536	-0.142294	0.243216	-0.585053	0.558512	0.61726	1291	Verrucomicrobia(100)	Spartobacteria(100)
11232	58.6565	0.146205	0.250045	0.584716	0.558739	0.61726	1148	Acidobacteria(100)	Acidobacteria_Gp4(100)	Gp4(96)
5583	106.425	0.130802	0.224027	0.583869	0.559308	0.617289	2198	Bacteroidetes(100)	Sphingobacteriia(100)	Sphingobacteriales(100)	Chitinophagaceae(100)	Terrimonas(98)
6851	40.5118	0.154911	0.265838	0.582726	0.560078	0.617539	977	Proteobacteria(100)	Alphaproteobacteria(100)	Rhizobiales(100)
14160	27.3835	-0.161278	0.277738	-0.580683	0.561454	0.617946	582	Proteobacteria(98)	Deltaproteobacteria(96)	Myxococcales(88)	Polyangiaceae(77)
4217	66.9182	-0.143611	0.247484	-0.580283	0.561724	0.617946	1263	Actinobacteria(100)	Actinobacteria(100)	Actinomycetales(100)	Nocardioidaceae(100)	Nocardioides(98)
8408	29.6603	0.155711	0.268856	0.57916	0.562481	0.617946	622	Acidobacteria(100)	Acidobacteria_Gp11(100)	Gp11(100)
13697	209.18	-0.125647	0.217025	-0.578952	0.562622	0.617946	4224	Actinobacteria(100)	Actinobacteria(100)	Gaiellales(100)	Gaiellaceae(100)	Gaiella(100)
1535	51.7491	0.144787	0.251078	0.576659	0.56417	0.618557	1047	Verrucomicrobia(100)	Subdivision3(100)
348	34.8447	0.163733	0.284003	0.576517	0.564266	0.618557	710	Chloroflexi(70)
10289	47.2064	0.149991	0.261552	0.573465	0.56633	0.620222	898	Proteobacteria(100)	Betaproteobacteria(99)
9208	51.9059	0.156876	0.274291	0.571931	0.567368	0.620619	1119	candidate_division_WPS-2(77)
13658	121.037	-0.135595	0.237532	-0.57085	0.568101	0.620619	2080	Actinobacteria(100)	Actinobacteria(100)	Gaiellales(100)	Gaiellaceae(100)	Gaiella(100)
4869	28.5666	0.159121	0.279148	0.570024	0.568662	0.620619	574	Bacteroidetes(99)
8731	349.129	0.104033	0.182917	0.568745	0.569529	0.620619	6985	Proteobacteria(100)	Gammaproteobacteria(100)	Xanthomonadales(100)	Xanthomonadaceae(100)	Luteimonas(70)
1747	38.0213	0.148938	0.26237	0.567664	0.570263	0.620619	752	Gemmatimonadetes(89)	Gemmatimonadetes(89)	Gemmatimonadales(89)	Gemmatimonadaceae(89)	Gemmatimonas(89)
4783	36.8657	0.153182	0.270675	0.565928	0.571443	0.620619	732	Proteobacteria(87)
11938	439.299	0.121051	0.214069	0.565475	0.571751	0.620619	8193	Acidobacteria(100)	Acidobacteria_Gp6(100)	Gp6(100)
8733	136.132	-0.12335	0.218142	-0.565458	0.571762	0.620619	2805	Proteobacteria(100)	Betaproteobacteria(97)
5810	37.25	0.148437	0.263285	0.563786	0.5729	0.620619	658	Acidobacteria(100)	Acidobacteria_Gp7(91)	Gp7(91)
12587	45.5817	-0.143342	0.255191	-0.561705	0.574317	0.620619	840	Chloroflexi(80)
2275	46.0265	-0.149572	0.266541	-0.561159	0.574689	0.620619	956	Proteobacteria(100)	Betaproteobacteria(98)
11066	67.3065	0.146065	0.260553	0.560595	0.575074	0.620619	1263	Acidobacteria(100)	Acidobacteria_Gp6(100)	Gp6(100)
13720	108.134	0.129824	0.23221	0.559077	0.576109	0.620619	2025	Actinobacteria(97)	Actinobacteria(97)	Gaiellales(96)	Gaiellaceae(96)	Gaiella(96)
8969	85.68	0.133942	0.239972	0.558157	0.576737	0.620619	1454	candidate_division_WPS-2(93)
9641	62.7253	-0.145987	0.261937	-0.557337	0.577297	0.620619	1446	Proteobacteria(100)	Deltaproteobacteria(95)	Myxococcales(89)
9953	50.6822	-0.140457	0.252618	-0.556006	0.578207	0.620619	920	Actinobacteria(100)	Actinobacteria(100)	Actinomycetales(100)	Nocardioidaceae(100)
2805	1012.4	0.102182	0.184294	0.554453	0.579269	0.620619	19589	Proteobacteria(100)	Gammaproteobacteria(100)	Xanthomonadales(100)	Xanthomonadaceae(100)	Arenimonas(100)
1767	54.7669	0.133166	0.240201	0.554393	0.57931	0.620619	1106	Gemmatimonadetes(78)	Gemmatimonadetes(78)	Gemmatimonadales(78)	Gemmatimonadaceae(78)	Gemmatimonas(78)
7541	45.2324	0.153114	0.276307	0.554145	0.57948	0.620619	859	unclassified
2675	34.2625	0.150879	0.272297	0.554099	0.579511	0.620619	683	Acidobacteria(100)	Acidobacteria_Gp6(100)	Gp6(100)
6200	30.9528	0.158569	0.28661	0.553257	0.580087	0.620619	628	Verrucomicrobia(82)
2548	34.5271	0.151032	0.273574	0.55207	0.580901	0.620619	713	Bacteroidetes(98)
5370	66.2343	-0.146791	0.265928	-0.551995	0.580952	0.620619	1390	Acidobacteria(100)	Acidobacteria_Gp6(100)	Gp6(100)
13861	93.5767	0.127809	0.231893	0.551156	0.581527	0.620619	1672	Acidobacteria(100)	Acidobacteria_Gp6(100)	Gp6(100)
12653	35.984	-0.14715	0.267002	-0.551119	0.581552	0.620619	717	Acidobacteria(100)	Acidobacteria_Gp6(100)	Gp6(100)
13105	36.2177	-0.143001	0.259786	-0.550458	0.582006	0.620619	703	Actinobacteria(100)	Actinobacteria(100)	Actinomycetales(100)
703	120.737	0.121355	0.2205	0.550362	0.582071	0.620619	2651	Proteobacteria(100)	Alphaproteobacteria(100)	Rhizobiales(100)
8650	55.0209	0.132663	0.241679	0.548925	0.583057	0.620619	992	Acidobacteria(100)	Acidobacteria_Gp6(100)	Gp6(100)
4897	61.0375	0.128911	0.235178	0.548141	0.583595	0.620619	1138	Verrucomicrobia(99)	Subdivision3(97)
2574	121.354	0.127848	0.233284	0.548033	0.583669	0.620619	2628	Proteobacteria(100)	Betaproteobacteria(85)
1084	58.0692	0.146912	0.268406	0.547351	0.584138	0.620619	1210	unclassified
11259	46.3031	0.142205	0.260119	0.546693	0.58459	0.620619	939	Acidobacteria(100)	Acidobacteria_Gp4(100)	Gp4(90)
13770	175.587	0.130434	0.238662	0.546519	0.584709	0.620619	3260	Acidobacteria(100)	Acidobacteria_Gp7(100)	Gp7(100)
3371	50.2709	-0.135578	0.248914	-0.544679	0.585974	0.621222	915	Actinobacteria(100)	Actinobacteria(98)	Solirubrobacterales(98)	Solirubrobacteraceae(97)	Solirubrobacter(97)
4509	49.1833	-0.142253	0.261446	-0.544103	0.58637	0.621222	1010	Verrucomicrobia(100)	Opitutae(100)	Opitutales(100)	Opitutaceae(100)	Opitutus(100)
8689	75.0749	0.133695	0.246363	0.542672	0.587355	0.621687	1430	Proteobacteria(98)	Betaproteobacteria(96)
6702	76.59	0.129344	0.240788	0.53717	0.59115	0.625121	1372	Planctomycetes(100)	Planctomycetia(100)	Planctomycetales(100)	Planctomycetaceae(100)	Pirellula(100)
2806	119.339	0.134795	0.252249	0.534371	0.593085	0.625885	2344	Proteobacteria(100)	Alphaproteobacteria(100)	Rhodospirillales(98)
10282	19.4537	0.153951	0.288782	0.533104	0.593961	0.625885	776	Proteobacteria(100)	Gammaproteobacteria(70)	Pseudomonadales(70)	Pseudomonadaceae(70)	Rhizobacter(70)
12398	81.9723	0.130121	0.244153	0.532949	0.594069	0.625885	1730	Proteobacteria(100)	Alphaproteobacteria(100)	Sphingomonadales(100)	Sphingomonadaceae(100)	Sphingomonas(75)
6398	51.3934	0.143157	0.268617	0.53294	0.594075	0.625885	1116	Acidobacteria(99)	Acidobacteria_Gp6(99)	Gp6(99)
7709	50.6312	0.135135	0.254111	0.531796	0.594867	0.62614	963	candidate_division_WPS-2(87)
13520	179.735	0.134009	0.253553	0.528523	0.597136	0.627946	3453	Bacteroidetes(100)	Sphingobacteriia(100)	Sphingobacteriales(100)	Chitinophagaceae(100)	Terrimonas(83)
13822	197.615	0.107549	0.204036	0.527105	0.59812	0.6284	3752	Acidobacteria(100)	Acidobacteria_Gp6(100)	Gp6(100)
4795	45.9561	0.135938	0.260256	0.522326	0.601444	0.631308	870	unclassified
13181	148.991	-0.116548	0.223729	-0.520934	0.602413	0.631742	3161	Proteobacteria(100)	Betaproteobacteria(100)	Burkholderiales(100)	Comamonadaceae(93)
3436	29.4986	-0.144692	0.278686	-0.519193	0.603626	0.632431	643	Proteobacteria(75)
7726	33.2959	-0.139913	0.271034	-0.516221	0.6057	0.634019	591	Proteobacteria(100)	Alphaproteobacteria(100)	Rhizobiales(100)	Hyphomicrobiaceae(100)	Pedomicrobium(91)
13022	240.802	-0.114787	0.222976	-0.514795	0.606696	0.634418	4286	Verrucomicrobia(100)	Spartobacteria(100)
2244	82.8865	-0.129049	0.25125	-0.513627	0.607513	0.634418	1649	Proteobacteria(100)	Betaproteobacteria(100)	Burkholderiales(100)	Comamonadaceae(100)	Variovorax(91)
12633	34.4148	-0.139293	0.271975	-0.512153	0.608544	0.634418	640	Acidobacteria(100)	Acidobacteria_Gp6(100)	Gp6(100)
13521	43.814	0.138977	0.272212	0.510547	0.609668	0.634418	806	Bacteroidetes(100)	Sphingobacteriia(100)	Sphingobacteriales(100)	Chitinophagaceae(100)	Terrimonas(80)
4784	70.5606	-0.126292	0.248102	-0.509035	0.610728	0.634418	1224	Armatimonadetes(100)	Armatimonadetes_gp4(100)
11940	40.9716	0.139909	0.274865	0.50901	0.610745	0.634418	869	Acidobacteria(100)	Acidobacteria_Gp6(100)	Gp6(100)
14118	260.891	-0.120642	0.237106	-0.508811	0.610885	0.634418	4419	Acidobacteria(100)	Acidobacteria_Gp6(100)	Gp6(100)
10379	33.7074	-0.143949	0.283293	-0.508128	0.611364	0.634418	596	unclassified
4229	46.1878	-0.138378	0.273116	-0.506663	0.612392	0.634418	871	Actinobacteria(100)	Actinobacteria(100)	Acidimicrobiales(100)	Acidimicrobiaceae(100)	Ilumatobacter(100)
2694	42.084	-0.139441	0.27545	-0.506229	0.612696	0.634418	710	Acidobacteria(95)	Acidobacteria_Gp6(95)	Gp6(95)
12571	63.7021	-0.123083	0.243146	-0.50621	0.61271	0.634418	1158	Proteobacteria(100)	Betaproteobacteria(99)
11463	48.9689	-0.13077	0.259295	-0.504327	0.614031	0.634418	817	Actinobacteria(99)	Actinobacteria(93)	Gaiellales(91)	Gaiellaceae(91)	Gaiella(91)
2546	56.8199	0.12528	0.248673	0.503793	0.614407	0.634418	1146	Bacteroidetes(100)	Sphingobacteriia(71)	Sphingobacteriales(71)
715	38.4932	-0.134075	0.266351	-0.503377	0.614699	0.634418	704	unclassified
8603	85.2855	0.129359	0.257369	0.502621	0.61523	0.634418	1684	Acidobacteria(97)	Acidobacteria_Gp6(96)	Gp6(96)
9048	62.9751	-0.135246	0.269278	-0.502255	0.615488	0.634418	1246	candidate_division_WPS-2(76)
1768	90.3613	0.137844	0.274971	0.501303	0.616158	0.634418	1861	Chloroflexi(82)
10002	86.6146	-0.139044	0.278281	-0.499652	0.61732	0.634418	1584	Actinobacteria(100)	Actinobacteria(100)	Actinomycetales(100)	Micromonosporaceae(100)	Catelliglobosispora(71)
13215	34.1512	0.131805	0.263849	0.499548	0.617393	0.634418	800	Acidobacteria(100)	Acidobacteria_Gp4(100)	Gp4(100)
8628	88.1675	0.114644	0.229684	0.499136	0.617683	0.634418	1764	Proteobacteria(100)	Betaproteobacteria(79)
8505	179.561	-0.118189	0.236914	-0.498869	0.617872	0.634418	3251	Actinobacteria(100)	Actinobacteria(100)	Actinomycetales(100)	Streptomycetaceae(100)	Streptomyces(99)
12947	288.95	0.115146	0.231134	0.498178	0.618359	0.634418	5153	Verrucomicrobia(100)	Spartobacteria(100)
9713	44.7284	-0.143037	0.288327	-0.496093	0.619829	0.634551	903	Verrucomicrobia(97)	Spartobacteria(79)
11544	91.1157	-0.127482	0.257113	-0.495821	0.620021	0.634551	1707	Proteobacteria(100)	Deltaproteobacteria(100)	Myxococcales(97)	Polyangiaceae(90)	Chondromyces(86)
12190	58.0892	0.13597	0.274415	0.49549	0.620254	0.634551	967	Acidobacteria(100)	Acidobacteria_Gp1(100)	Gp1(100)
14107	33.1278	0.140382	0.283698	0.494829	0.620721	0.634551	564	Acidobacteria(100)	Acidobacteria_Gp6(100)	Gp6(100)
8898	121.641	0.13235	0.268166	0.493538	0.621632	0.634912	1992	candidate_division_WPS-2(96)
73	51.1418	-0.135637	0.275728	-0.491923	0.622774	0.635506	1174	unclassified
7853	64.1794	-0.123227	0.251593	-0.489786	0.624285	0.635845	1274	Proteobacteria(94)	Deltaproteobacteria(86)	Myxococcales(78)
12644	28.3063	-0.136225	0.278523	-0.489097	0.624773	0.635845	630	Acidobacteria(98)	Acidobacteria_Gp6(98)	Gp6(98)
7632	48.3868	0.127258	0.260526	0.488464	0.625222	0.635845	1029	Acidobacteria(98)	Acidobacteria_Gp7(93)	Gp7(93)
8470	43.3793	-0.128167	0.262513	-0.488232	0.625385	0.635845	859	Acidobacteria(100)	Acidobacteria_Gp3(100)
8966	80.51	0.123956	0.254461	0.487133	0.626164	0.635845	1485	candidate_division_WPS-2(84)
14146	62.9013	0.123692	0.254137	0.486713	0.626462	0.635845	1202	Acidobacteria(100)	Acidobacteria_Gp6(100)	Gp6(100)
11180	22.6327	-0.139483	0.287933	-0.484427	0.628083	0.63617	540	Bacteroidetes(100)	Sphingobacteriia(96)	Sphingobacteriales(96)	Chitinophagaceae(96)
5499	34.2944	0.138467	0.285921	0.484284	0.628184	0.63617	706	Proteobacteria(99)	Gammaproteobacteria(97)
1938	35.5961	-0.130287	0.269246	-0.483895	0.628461	0.63617	793	Planctomycetes(100)	Planctomycetia(100)	Planctomycetales(100)	Planctomycetaceae(100)	Singulisphaera(100)
6765	1721.15	-0.0943363	0.195827	-0.481734	0.629995	0.636776	34653	Proteobacteria(100)	Alphaproteobacteria(100)	Rhizobiales(100)	Bradyrhizobiaceae(100)	Bradyrhizobium(100)
12586	40.4077	0.128819	0.267551	0.481474	0.63018	0.636776	798	Chloroflexi(78)
7365	37.3954	-0.133123	0.278581	-0.477862	0.632748	0.638698	565	Proteobacteria(100)	Alphaproteobacteria(100)	Rhizobiales(100)
4989	57.4065	-0.133846	0.280665	-0.47689	0.63344	0.638698	1077	Acidobacteria(100)	Acidobacteria_Gp4(100)	Gp4(100)
9818	45.0106	0.126825	0.266199	0.476431	0.633767	0.638698	1085	Verrucomicrobia(100)	Spartobacteria(100)
3816	107.054	-0.121194	0.256263	-0.47293	0.636263	0.639535	2166	Acidobacteria(100)	Acidobacteria_Gp25(100)	Gp25(100)
11893	63.0753	-0.119372	0.252472	-0.472813	0.636346	0.639535	1141	Acidobacteria(100)	Acidobacteria_Gp7(100)	Gp7(100)
7335	58.8689	0.113208	0.240739	0.470251	0.638176	0.639535	1162	Proteobacteria(100)	Alphaproteobacteria(100)	Rhizobiales(100)	Bradyrhizobiaceae(100)	Bradyrhizobium(100)
1961	103.63	-0.1153	0.245573	-0.469513	0.638703	0.639535	2194	Acidobacteria(80)	Acidobacteria_Gp16(79)	Gp16(79)
8212	99.215	0.103192	0.219961	0.469138	0.638971	0.639535	1803	Proteobacteria(100)	Betaproteobacteria(99)
9628	38.607	0.12613	0.269218	0.468504	0.639424	0.639535	841	Proteobacteria(98)	Gammaproteobacteria(97)
12511	304.901	-0.105184	0.224658	-0.468194	0.639646	0.639535	6267	Proteobacteria(100)	Gammaproteobacteria(100)	Xanthomonadales(100)	Xanthomonadaceae(100)	Lysobacter(100)
12083	252.217	-0.101658	0.217168	-0.468108	0.639707	0.639535	5054	Acidobacteria(100)	Acidobacteria_Gp6(100)	Gp6(100)
5478	21.6852	0.135238	0.289004	0.467945	0.639824	0.639535	631	Proteobacteria(100)	Gammaproteobacteria(97)
9468	2604.72	-0.0936582	0.200947	-0.466083	0.641156	0.639535	50533	Verrucomicrobia(100)	Spartobacteria(100)
11145	38.5163	0.131421	0.283353	0.463807	0.642786	0.639535	776	Bacteroidetes(100)	Sphingobacteriia(100)	Sphingobacteriales(100)	Chitinophagaceae(100)	Terrimonas(100)
2252	78.8043	0.113127	0.24444	0.462799	0.643508	0.639535	1604	unclassified
7596	51.3312	0.115976	0.250853	0.462328	0.643846	0.639535	1089	Proteobacteria(100)	Alphaproteobacteria(95)	Rhizobiales(92)
4507	236.562	0.0967212	0.209491	0.461695	0.6443	0.639535	4923	Proteobacteria(100)	Gammaproteobacteria(97)	Xanthomonadales(80)	Sinobacteraceae(80)	Steroidobacter(80)
9902	70.1374	-0.11154	0.241969	-0.460968	0.644821	0.639535	1299	Verrucomicrobia(100)	Spartobacteria(100)
711	47.0195	0.125054	0.272099	0.459591	0.64581	0.639535	1111	Proteobacteria(100)	Alphaproteobacteria(100)
3633	184.069	0.0926028	0.201772	0.458947	0.646272	0.639535	3892	Acidobacteria(100)	Acidobacteria_Gp6(100)	Gp6(100)
11542	44.5975	0.117991	0.257294	0.458584	0.646533	0.639535	979	Proteobacteria(98)	Deltaproteobacteria(94)	Myxococcales(86)
2411	29.1665	-0.124485	0.271662	-0.458234	0.646784	0.639535	626	unclassified
12263	1066.37	0.0875806	0.191739	0.45677	0.647836	0.639535	20994	Proteobacteria(100)	Alphaproteobacteria(100)	Sphingomonadales(97)	Sphingomonadaceae(96)
8864	39.7277	0.125899	0.27599	0.456171	0.648267	0.639535	707	unclassified
13731	115.198	-0.104696	0.229533	-0.456125	0.6483	0.639535	2147	Actinobacteria(100)	Actinobacteria(100)	Gaiellales(100)	Gaiellaceae(100)	Gaiella(100)
1411	182.87	0.0998715	0.21901	0.456013	0.64838	0.639535	3865	Planctomycetes(97)	Planctomycetia(97)	Planctomycetales(97)	Planctomycetaceae(97)	Planctomyces(91)
6497	64.731	0.111154	0.244525	0.454571	0.649418	0.639535	1334	Acidobacteria(100)	Acidobacteria_Gp1(100)	Gp1(100)
8195	85.5874	-0.118092	0.26146	-0.451664	0.651511	0.639535	1740	Proteobacteria(100)	Betaproteobacteria(85)	Burkholderiales(85)
2121	65.5807	0.116267	0.257712	0.451152	0.65188	0.639535	1358	Proteobacteria(100)	Betaproteobacteria(100)
976	86.5727	-0.12266	0.271995	-0.450966	0.652014	0.639535	1591	Acidobacteria(100)	Acidobacteria_Gp1(100)	Gp1(100)
6823	116.265	-0.102829	0.228231	-0.450551	0.652314	0.639535	2536	Proteobacteria(100)	Alphaproteobacteria(100)	Rhizobiales(100)
8869	40.0967	-0.121579	0.269847	-0.450549	0.652315	0.639535	777	unclassified
9589	50.2974	-0.120272	0.267415	-0.449757	0.652885	0.639535	1020	Verrucomicrobia(74)	Spartobacteria(71)
3676	81.5412	-0.0983303	0.219061	-0.448873	0.653523	0.639535	1541	Planctomycetes(100)	Planctomycetia(100)	Planctomycetales(100)	Planctomycetaceae(100)	Zavarzinella(84)
7411	155.313	0.101078	0.225222	0.448796	0.653579	0.639535	2837	Proteobacteria(100)	Alphaproteobacteria(100)	Rhizobiales(93)
5380	37.2764	0.119647	0.266779	0.448489	0.6538	0.639535	706	Acidobacteria(100)	Acidobacteria_Gp6(100)	Gp6(100)
7359	36.6951	0.120268	0.268606	0.447747	0.654336	0.639535	719	Proteobacteria(100)	Alphaproteobacteria(100)	Rhizobiales(100)	Phyllobacteriaceae(100)	Mesorhizobium(99)
9296	27.8147	0.121966	0.27279	0.447106	0.654799	0.639535	591	Proteobacteria(100)	Gammaproteobacteria(99)	Xanthomonadales(89)	Sinobacteraceae(88)	Steroidobacter(88)
5371	38.8751	0.122563	0.27417	0.447034	0.654851	0.639535	852	Acidobacteria(100)	Acidobacteria_Gp6(100)	Gp6(100)
1646	50.4675	-0.112036	0.25111	-0.446164	0.655479	0.639598	897	Proteobacteria(100)	Alphaproteobacteria(100)	Rhizobiales(100)	Hyphomicrobiaceae(99)	Hyphomicrobium(86)
6623	56.8194	-0.112698	0.253627	-0.444347	0.656792	0.639617	1029	Planctomycetes(98)	Planctomycetia(98)	Planctomycetales(98)	Planctomycetaceae(98)
10872	133.071	0.116246	0.262203	0.443346	0.657516	0.639617	2871	Acidobacteria(100)	Acidobacteria_Gp6(100)	Gp6(100)
12205	99.9525	0.115477	0.261167	0.442157	0.658376	0.639617	1989	Acidobacteria(100)	Acidobacteria_Gp1(100)	Gp1(100)
6130	91.0106	-0.10107	0.229076	-0.441208	0.659062	0.639617	1649	Proteobacteria(100)	Betaproteobacteria(85)
2820	247.619	0.0900396	0.204107	0.44114	0.659112	0.639617	4992	Proteobacteria(100)	Alphaproteobacteria(97)	Rhodospirillales(94)	Rhodospirillaceae(86)
8810	48.2811	-0.114555	0.260664	-0.439475	0.660317	0.639617	904	unclassified
4713	68.9849	0.108791	0.247618	0.439352	0.660406	0.639617	1347	Proteobacteria(100)	Betaproteobacteria(100)	Burkholderiales(98)
10346	37.9506	0.12014	0.273647	0.439033	0.660638	0.639617	698	Verrucomicrobia(99)	Subdivision3(98)
12636	31.9449	-0.122857	0.280578	-0.437873	0.661478	0.639617	670	Acidobacteria(100)	Acidobacteria_Gp6(100)	Gp6(100)
10905	47.5072	0.108826	0.249114	0.436852	0.662219	0.639617	1237	Acidobacteria(100)	Acidobacteria_Gp6(100)	Gp6(100)
10833	73.6309	0.115137	0.263697	0.436627	0.662382	0.639617	1621	Acidobacteria(100)	Acidobacteria_Gp6(100)	Gp6(100)
9876	50.3783	0.119539	0.27516	0.434435	0.663973	0.639617	937	Verrucomicrobia(100)	Spartobacteria(100)
868	33.8078	0.122475	0.282136	0.434097	0.664218	0.639617	733	Bacteroidetes(96)
6942	21.7245	0.12402	0.285696	0.434097	0.664218	0.639617	678	Bacteroidetes(100)
8237	85.2331	-0.101914	0.234809	-0.43403	0.664267	0.639617	1614	Proteobacteria(100)	Betaproteobacteria(100)
11992	48.6468	-0.122062	0.281438	-0.433708	0.664501	0.639617	850	Acidobacteria(100)	Acidobacteria_Gp6(100)	Gp6(100)
12951	67.6843	-0.100571	0.232406	-0.432736	0.665206	0.639755	1403	Verrucomicrobia(100)	Spartobacteria(100)
12890	41.1764	0.110569	0.256684	0.430761	0.666642	0.64015	910	Verrucomicrobia(100)	Spartobacteria(100)
5215	45.562	0.112997	0.262404	0.430622	0.666743	0.64015	909	Proteobacteria(100)	Gammaproteobacteria(99)
1432	29.6529	0.117682	0.275524	0.427121	0.669291	0.641865	607	unclassified
13368	78.3192	-0.104033	0.244209	-0.426001	0.670107	0.641865	1361	Acidobacteria(100)	Acidobacteria_Gp6(100)	Gp6(100)
13904	49.8918	0.112143	0.263345	0.425842	0.670223	0.641865	1217	Acidobacteria(100)	Acidobacteria_Gp6(100)	Gp6(100)
9571	45.8659	0.117885	0.277361	0.425025	0.670819	0.641894	929	Proteobacteria(100)	Alphaproteobacteria(100)	Rhodospirillales(100)	Rhodospirillaceae(100)	Dongia(98)
6359	112.009	0.0973452	0.229656	0.423874	0.671658	0.642156	2304	Acidobacteria(100)	Acidobacteria_Gp6(100)	Gp6(100)
14045	135.416	-0.100079	0.237227	-0.421869	0.673121	0.643014	2672	candidate_division_WPS-2(97)
13348	27.0485	0.115043	0.273661	0.420384	0.674205	0.643064	553	Gemmatimonadetes(88)	Gemmatimonadetes(88)	Gemmatimonadales(88)	Gemmatimonadaceae(88)	Gemmatimonas(88)
8937	31.0243	0.117076	0.278588	0.420248	0.674304	0.643064	651	candidate_division_WPS-2(85)
796	140.809	-0.0858539	0.204875	-0.419054	0.675176	0.643356	2869	Proteobacteria(100)	Alphaproteobacteria(100)	Rhizobiales(98)	Hyphomicrobiaceae(96)
7929	448.945	0.0881867	0.211587	0.416788	0.676834	0.643938	9335	Proteobacteria(100)	Gammaproteobacteria(100)	Xanthomonadales(100)	Xanthomonadaceae(100)	Lysobacter(100)
4416	48.8767	-0.113111	0.271465	-0.416671	0.676919	0.643938	976	Proteobacteria(100)	Gammaproteobacteria(100)	Xanthomonadales(100)	Sinobacteraceae(100)	Steroidobacter(100)
6950	72.2248	-0.107213	0.259001	-0.413949	0.678911	0.644667	1121	Acidobacteria(98)	Acidobacteria_Gp4(97)	Gp4(97)
6235	34.2497	0.11604	0.281664	0.411979	0.680355	0.644667	600	Proteobacteria(100)	Deltaproteobacteria(100)	Myxococcales(100)	Nannocystaceae(96)
5788	78.4322	-0.10356	0.251756	-0.411353	0.680814	0.644667	1274	Actinobacteria(96)	Actinobacteria(96)	Gaiellales(92)	Gaiellaceae(92)	Gaiella(92)
8850	43.0991	-0.109273	0.26575	-0.411186	0.680937	0.644667	951	unclassified
6493	48.2182	-0.114044	0.278146	-0.410014	0.681796	0.644667	881	Acidobacteria(100)	Acidobacteria_Gp1(100)	Gp1(99)
9110	257.485	0.0942943	0.230178	0.409659	0.682056	0.644667	4954	candidate_division_WPS-2(84)
13034	62.7913	0.106725	0.261185	0.408617	0.682821	0.644667	1131	Verrucomicrobia(100)	Spartobacteria(100)
5232	37.8051	0.107679	0.263574	0.408534	0.682882	0.644667	822	Acidobacteria(100)	Acidobacteria_Gp18(100)	Gp18(100)
7000	28.9111	0.1089	0.266743	0.408259	0.683084	0.644667	571	Proteobacteria(100)	Alphaproteobacteria(100)	Sphingomonadales(99)	Sphingomonadaceae(99)
2815	69.8888	-0.109142	0.267652	-0.407777	0.683438	0.644667	1434	unclassified
8729	77.9915	0.0996397	0.245484	0.405891	0.684823	0.644667	1758	Proteobacteria(100)	Betaproteobacteria(94)
8913	79.742	-0.113324	0.279355	-0.405663	0.68499	0.644667	1136	Acidobacteria(100)	Acidobacteria_Gp7(89)	Gp7(89)
9711	104.197	0.094065	0.231933	0.40557	0.685059	0.644667	2112	Verrucomicrobia(93)
13673	69.5521	-0.102481	0.254866	-0.4021	0.687611	0.646324	1203	Actinobacteria(100)	Actinobacteria(99)	Gaiellales(92)	Gaiellaceae(92)	Gaiella(92)
4786	35.0409	-0.108865	0.27106	-0.401629	0.687957	0.646324	672	Proteobacteria(100)	Gammaproteobacteria(99)
4531	232.581	-0.0792751	0.197847	-0.40069	0.688649	0.64644	4761	Proteobacteria(99)	Deltaproteobacteria(96)	Myxococcales(85)
10987	126.599	-0.0870663	0.217826	-0.399706	0.689373	0.646586	2460	Armatimonadetes(100)	Armatimonadetes_gp4(100)
10797	55.6247	-0.104298	0.261664	-0.398595	0.690192	0.64682	1094	Acidobacteria(100)	Acidobacteria_Gp6(100)	Gp6(100)
5485	43.9381	-0.104198	0.262133	-0.397501	0.690998	0.647042	878	Acidobacteria(98)	Acidobacteria_Gp17(98)	Gp17(98)
10258	24.8221	0.0960493	0.242658	0.395822	0.692237	0.647129	1303	Proteobacteria(100)	Betaproteobacteria(100)	Burkholderiales(100)	Comamonadaceae(100)	Acidovorax(81)
1401	56.548	0.106408	0.269308	0.395116	0.692757	0.647129	1055	Acidobacteria(99)	Acidobacteria_Gp7(98)	Gp7(98)
1635	24.128	-0.110405	0.279463	-0.395061	0.692798	0.647129	626	Bacteroidetes(100)	Sphingobacteriia(100)	Sphingobacteriales(100)	Chitinophagaceae(100)
9427	35.5549	0.106377	0.270273	0.393592	0.693882	0.647609	809	Verrucomicrobia(100)	Spartobacteria(100)
9506	52.0763	-0.105488	0.269081	-0.392029	0.695037	0.648155	1048	unclassified
13986	179.381	-0.0869849	0.222995	-0.390076	0.696481	0.648969	3343	Acidobacteria(100)	Acidobacteria_Gp6(100)	Gp6(100)
6768	290.375	-0.0720931	0.186642	-0.386265	0.699301	0.650726	5881	Proteobacteria(100)	Alphaproteobacteria(100)	Rhizobiales(100)	Bradyrhizobiaceae(100)	Bradyrhizobium(91)
11841	36.3548	0.101521	0.263021	0.38598	0.699512	0.650726	625	Actinobacteria(98)	Actinobacteria(98)	Gaiellales(94)	Gaiellaceae(94)	Gaiella(94)
4514	299.227	0.0757794	0.196994	0.384678	0.700476	0.651091	5928	Proteobacteria(100)	Gammaproteobacteria(100)	Pseudomonadales(100)	Pseudomonadaceae(100)	Pseudomonas(100)
3368	28.5264	0.104288	0.272706	0.382421	0.702149	0.652113	539	Acidobacteria(98)	Acidobacteria_Gp3(98)	Gp3(87)
12848	53.5581	0.0928546	0.244602	0.379615	0.704231	0.653512	1172	candidate_division_WPS-2(98)
12227	44.3688	0.0947072	0.250138	0.37862	0.70497	0.653665	840	unclassified
3634	75.3056	0.0860275	0.22809	0.377165	0.706051	0.654133	1738	Acidobacteria(100)	Acidobacteria_Gp6(100)	Gp6(100)
547	27.3731	-0.104198	0.27779	-0.375098	0.707588	0.654653	549	Acidobacteria(100)	Acidobacteria_Gp3(100)	Gp3(100)
9970	28.5896	0.0772577	0.206677	0.373809	0.708547	0.654653	618	Actinobacteria(100)	Actinobacteria(100)	Actinomycetales(100)	Pseudonocardiaceae(100)	Lentzea(98)
8996	481.729	0.0757482	0.202655	0.37378	0.708568	0.654653	9547	candidate_division_WPS-2(75)
8993	88.4018	-0.103367	0.276912	-0.373284	0.708937	0.654653	1529	candidate_division_WPS-2(88)
12264	37.9569	-0.0992033	0.266289	-0.372539	0.709491	0.654653	731	Proteobacteria(100)	Alphaproteobacteria(100)	Sphingomonadales(90)	Sphingomonadaceae(88)
7045	78.4073	-0.0875252	0.236192	-0.370568	0.71096	0.655459	1723	Bacteroidetes(100)	Sphingobacteriia(100)	Sphingobacteriales(100)	Chitinophagaceae(100)
5210	124.294	0.0867565	0.234592	0.369818	0.711518	0.655459	2916	Proteobacteria(96)	Gammaproteobacteria(95)
6231	46.3373	-0.0995427	0.270497	-0.367999	0.712874	0.656176	840	Acidobacteria(100)	Acidobacteria_Gp10(100)	Gp10(100)
12352	60.3566	-0.0879531	0.239936	-0.36657	0.71394	0.656626	1269	Proteobacteria(100)	Alphaproteobacteria(100)	Rhizobiales(100)
2940	48.0433	-0.0917928	0.251203	-0.365413	0.714803	0.656803	904	Proteobacteria(100)	Alphaproteobacteria(100)	Sphingomonadales(100)	Erythrobacteraceae(98)
11817	44.8198	0.090835	0.249025	0.364763	0.715288	0.656803	796	Actinobacteria(100)	Actinobacteria(100)	Gaiellales(95)	Gaiellaceae(95)	Gaiella(95)
7360	101.47	-0.0910966	0.250786	-0.363245	0.716422	0.657275	2166	Proteobacteria(100)	Alphaproteobacteria(100)	Rhizobiales(100)	Phyllobacteriaceae(100)	Mesorhizobium(100)
10579	37.6381	0.103885	0.287088	0.361857	0.717459	0.657275	623	Acidobacteria(100)	Acidobacteria_Gp4(99)	Gp4(99)
941	47.5014	0.102549	0.283478	0.361752	0.717537	0.657275	833	unclassified
1414	28.8402	0.102016	0.283657	0.359645	0.719113	0.658188	605	Planctomycetes(97)	Planctomycetia(97)	Planctomycetales(97)	Planctomycetaceae(97)	Planctomyces(81)
9912	31.4742	0.101972	0.284755	0.358104	0.720265	0.658713	667	Acidobacteria(100)	Acidobacteria_Gp6(100)	Gp6(100)
10530	69.9709	-0.094494	0.266444	-0.354649	0.722853	0.660548	1095	Acidobacteria(100)	Acidobacteria_Gp4(100)	Gp4(100)
8183	42.0105	0.0919194	0.261865	0.351018	0.725575	0.662072	696	Proteobacteria(100)	Betaproteobacteria(100)	Rhodocyclales(73)	Rhodocyclaceae(73)
9898	51.4617	0.0968446	0.276635	0.350081	0.726278	0.662072	953	Verrucomicrobia(100)	Spartobacteria(100)
11231	29.9658	0.0999179	0.285417	0.350077	0.726281	0.662072	684	Acidobacteria(100)	Acidobacteria_Gp4(100)	Gp4(76)
6949	48.7282	0.0968896	0.278945	0.347343	0.728333	0.662072	933	Acidobacteria(90)	Acidobacteria_Gp4(84)	Gp4(83)
8213	207.847	0.0790321	0.228005	0.346625	0.728873	0.662072	3838	Proteobacteria(100)	Betaproteobacteria(100)
2835	107.049	-0.0800852	0.232766	-0.344058	0.730803	0.662072	2337	Proteobacteria(100)	Alphaproteobacteria(100)	Rhodospirillales(100)
11918	126.66	-0.0813266	0.236587	-0.34375	0.731034	0.662072	2408	Acidobacteria(100)	Acidobacteria_Gp6(100)	Gp6(100)
13689	68.5564	-0.0840084	0.244441	-0.343675	0.731091	0.662072	1369	Actinobacteria(98)	Actinobacteria(98)	Gaiellales(97)	Gaiellaceae(97)	Gaiella(97)
13597	53.4631	0.0869239	0.253206	0.343294	0.731377	0.662072	1023	Acidobacteria(100)	Acidobacteria_Gp4(100)	Gp4(100)
7201	21.7367	0.0984071	0.286754	0.343176	0.731466	0.662072	544	Bacteroidetes(100)	Cytophagia(100)	Cytophagales(100)	Cytophagaceae(100)	Adhaeribacter(98)
12781	34.522	-0.0974745	0.284853	-0.342192	0.732206	0.662072	599	candidate_division_WPS-2(77)
10230	52.0325	0.0897559	0.262701	0.341665	0.732603	0.662072	1146	unclassified
2386	37.3428	0.0981883	0.287576	0.341434	0.732777	0.662072	820	Actinobacteria(100)	Actinobacteria(100)	Actinomycetales(100)
947	60.2701	0.0908317	0.267485	0.339576	0.734176	0.662072	1120	unclassified
3145	394.732	0.0644636	0.189988	0.339304	0.734381	0.662072	7800	candidate_division_WPS-2(100)
12499	243.193	0.0714088	0.210458	0.339302	0.734382	0.662072	4798	Proteobacteria(100)	Gammaproteobacteria(100)	Xanthomonadales(100)	Xanthomonadaceae(100)
11995	56.6386	-0.090166	0.266145	-0.338785	0.734772	0.662072	1170	Acidobacteria(100)	Acidobacteria_Gp6(100)	Gp6(100)
11334	56.2087	-0.0814225	0.241478	-0.337184	0.735978	0.662072	1189	Acidobacteria(100)	Acidobacteria_Gp4(100)	Gp4(100)
6700	85.0159	0.0834649	0.248153	0.336344	0.736611	0.662072	1619	Planctomycetes(99)	Planctomycetia(99)	Planctomycetales(99)	Planctomycetaceae(99)	Pirellula(92)
12731	122.535	-0.0820056	0.243886	-0.336245	0.736686	0.662072	2594	candidate_division_WPS-2(84)
5008	60.6	-0.0915173	0.272896	-0.335356	0.737356	0.662072	1284	Planctomycetes(78)	Planctomycetia(78)	Planctomycetales(78)	Planctomycetaceae(78)
6551	59.6478	-0.0841252	0.251465	-0.33454	0.737972	0.662072	1363	Acidobacteria(100)	Acidobacteria_Gp1(100)	Gp1(97)
12228	53.3174	-0.0885486	0.265115	-0.334	0.738379	0.662072	1003	unclassified
8393	82.8939	-0.0860718	0.257821	-0.333843	0.738498	0.662072	1489	Proteobacteria(100)	Betaproteobacteria(100)
4715	28.6256	0.0927033	0.279227	0.331999	0.73989	0.662797	648	Proteobacteria(100)	Betaproteobacteria(100)	Burkholderiales(100)	Comamonadaceae(97)	Acidovorax(79)
7796	63.0655	0.0837118	0.253925	0.329672	0.741648	0.663731	1318	Gemmatimonadetes(88)	Gemmatimonadetes(88)	Gemmatimonadales(88)	Gemmatimonadaceae(88)	Gemmatimonas(88)
9223	77.1635	-0.0808561	0.245708	-0.329073	0.7421	0.663731	1264	Actinobacteria(100)	Actinobacteria(100)	Actinomycetales(100)	Streptosporangiaceae(100)
6492	48.2361	-0.0879018	0.269103	-0.326647	0.743935	0.664678	883	Acidobacteria(100)	Acidobacteria_Gp1(100)	Gp1(100)
4777	121.376	0.0706481	0.216629	0.326125	0.74433	0.664678	2365	Proteobacteria(100)	Gammaproteobacteria(100)	Xanthomonadales(92)	Sinobacteraceae(88)	Steroidobacter(88)
2404	31.9627	-0.0901784	0.278973	-0.323251	0.746505	0.665144	548	Planctomycetes(72)	Planctomycetia(72)
7701	72.9939	0.0833919	0.258095	0.323106	0.746615	0.665144	1318	Proteobacteria(100)	Alphaproteobacteria(100)	Rhizobiales(100)	Hyphomicrobiaceae(100)	Pedomicrobium(100)
9624	31.4188	0.0919122	0.284849	0.32267	0.746945	0.665144	741	Proteobacteria(95)	Gammaproteobacteria(91)
12875	29.5435	0.0899029	0.278903	0.322345	0.747191	0.665144	629	candidate_division_WPS-2(95)
9251	167.713	0.0676648	0.210973	0.320727	0.748417	0.665714	3566	candidate_division_WPS-2(78)
2145	53.3345	-0.079886	0.252802	-0.316003	0.752	0.667976	962	Proteobacteria(100)	Betaproteobacteria(100)
10815	39.914	0.0847117	0.268631	0.315346	0.752499	0.667976	852	Acidobacteria(100)	Acidobacteria_Gp6(100)	Gp6(100)
1728	231.444	0.0633496	0.201078	0.31505	0.752723	0.667976	4569	Gemmatimonadetes(93)	Gemmatimonadetes(93)	Gemmatimonadales(93)	Gemmatimonadaceae(93)	Gemmatimonas(93)
12436	68.9439	0.0744097	0.239587	0.310576	0.756123	0.67047	1436	Acidobacteria(100)	Acidobacteria_Gp7(94)	Gp7(94)
1295	59.8882	-0.0750272	0.243065	-0.308671	0.757572	0.670894	1334	Proteobacteria(100)	Alphaproteobacteria(100)	Rhizobiales(100)	Methylobacteriaceae(100)	Microvirga(99)
13596	38.0269	0.0836464	0.271436	0.308162	0.757959	0.670894	704	Acidobacteria(100)	Acidobacteria_Gp4(100)	Gp4(99)
10113	82.3565	-0.0794385	0.25854	-0.307258	0.758647	0.670894	1495	Actinobacteria(100)	Actinobacteria(100)	Actinomycetales(100)	Nocardioidaceae(100)	Kribbella(100)
10818	30.5147	0.0862597	0.28112	0.306843	0.758963	0.670894	621	Acidobacteria(100)	Acidobacteria_Gp6(100)	Gp6(100)
12461	44.9116	0.08139	0.266888	0.30496	0.760397	0.671167	744	Verrucomicrobia(100)	Subdivision3(100)
10201	123.129	0.0671099	0.220114	0.304887	0.760452	0.671167	2379	unclassified
10321	84.2254	-0.0738461	0.243478	-0.303297	0.761663	0.67166	1511	unclassified
3443	82.3412	-0.080305	0.265786	-0.302141	0.762544	0.67166	1434	Acidobacteria(100)	Acidobacteria_Gp3(100)	Candidatus_Solibacter(83)
10202	48.0817	-0.0805742	0.266954	-0.301828	0.762783	0.67166	949	unclassified
12977	99.9962	0.0675607	0.225981	0.298967	0.764965	0.67306	2018	Proteobacteria(93)	Deltaproteobacteria(93)	Myxococcales(79)
12411	90.2007	0.0737433	0.252092	0.292525	0.769885	0.674427	1761	Proteobacteria(100)	Alphaproteobacteria(100)	Sphingomonadales(100)	Sphingomonadaceae(99)	Sphingomonas(94)
9242	41.8346	-0.0746188	0.255517	-0.292031	0.770263	0.674427	799	unclassified
10766	27.4113	0.0816167	0.279581	0.291925	0.770344	0.674427	646	unclassified
10217	32.8962	0.0788533	0.270439	0.291575	0.770612	0.674427	699	Proteobacteria(100)	Deltaproteobacteria(99)	Myxococcales(87)
8211	315.346	-0.0605799	0.20786	-0.291445	0.770711	0.674427	6106	Proteobacteria(100)	Betaproteobacteria(98)
3595	52.3281	-0.0721482	0.247633	-0.291351	0.770783	0.674427	1168	unclassified
12672	252.323	0.0544091	0.187516	0.290156	0.771697	0.674427	5244	Acidobacteria(100)	Acidobacteria_Gp6(100)	Gp6(100)
13823	28.0155	0.0833664	0.288023	0.289444	0.772242	0.674427	590	Acidobacteria(100)	Acidobacteria_Gp6(100)	Gp6(100)
12899	50.2807	-0.0759496	0.26251	-0.289321	0.772336	0.674427	1050	Actinobacteria(100)	Actinobacteria(100)	Actinomycetales(100)	Mycobacteriaceae(100)	Mycobacterium(100)
8998	75.1474	0.0704568	0.243651	0.28917	0.772451	0.674427	1366	candidate_division_WPS-2(73)
12723	281.844	-0.0650283	0.226347	-0.287295	0.773887	0.675161	5651	unclassified
7519	56.8544	-0.0725556	0.254369	-0.285237	0.775462	0.676017	1101	Proteobacteria(100)	Alphaproteobacteria(100)	Sphingomonadales(100)	Sphingomonadaceae(98)
8791	59.326	0.0738219	0.260274	0.283631	0.776693	0.676433	1131	unclassified
10986	865.508	-0.0562348	0.199185	-0.282325	0.777695	0.676433	18367	Acidobacteria(100)	Acidobacteria_Gp6(100)	Gp6(100)
12482	108.288	0.0706848	0.250402	0.282286	0.777724	0.676433	2007	Proteobacteria(100)	Gammaproteobacteria(100)	Xanthomonadales(100)	Xanthomonadaceae(100)	Lysobacter(100)
3672	58.1269	0.0756138	0.269589	0.280478	0.779111	0.676799	1238	Planctomycetes(99)	Planctomycetia(99)	Planctomycetales(99)	Planctomycetaceae(99)
9507	31.9901	0.0751366	0.268168	0.280185	0.779336	0.676799	676	unclassified
5769	128.788	-0.0603132	0.217913	-0.276776	0.781952	0.678228	2541	Proteobacteria(100)	Deltaproteobacteria(100)	Myxococcales(99)	Polyangiaceae(74)
10085	76.0068	-0.0670136	0.243658	-0.275031	0.783292	0.678228	1484	Actinobacteria(95)	Actinobacteria(95)
9379	36.3305	0.0763089	0.278402	0.274096	0.78401	0.678228	800	Verrucomicrobia(99)	Subdivision3(99)
12578	74.59	-0.0701673	0.256075	-0.274011	0.784076	0.678228	1634	Proteobacteria(100)	Betaproteobacteria(100)	Burkholderiales(100)	Comamonadaceae(99)	Acidovorax(74)
6209	23.1112	-0.0775537	0.283443	-0.273612	0.784382	0.678228	626	Acidobacteria(100)	Acidobacteria_Gp10(100)	Gp10(100)
8252	584.045	0.0789555	0.288839	0.273355	0.784581	0.678228	12279	Proteobacteria(100)	Betaproteobacteria(99)	Burkholderiales(99)
4428	104.578	-0.0698571	0.256287	-0.272574	0.785181	0.678228	1883	Proteobacteria(100)	Gammaproteobacteria(100)	Xanthomonadales(100)	Sinobacteraceae(100)	Steroidobacter(100)
2260	35.3906	-0.0721704	0.2655	-0.271828	0.785754	0.678228	711	Proteobacteria(100)	Betaproteobacteria(97)
9045	45.0255	0.0750253	0.278437	0.269452	0.787582	0.678455	763	candidate_division_WPS-1(80)
11937	140.332	-0.0592229	0.219892	-0.269327	0.787678	0.678455	2682	Proteobacteria(100)	Gammaproteobacteria(100)	Enterobacteriales(100)	Enterobacteriaceae(100)	Escherichia/Shigella(81)
7346	74.066	-0.0617656	0.229477	-0.269158	0.787808	0.678455	1381	Proteobacteria(100)	Alphaproteobacteria(100)	Rhizobiales(90)
6756	25.7787	0.0753784	0.282621	0.266712	0.789691	0.678941	594	Bacteroidetes(100)	Sphingobacteriia(100)	Sphingobacteriales(100)	Chitinophagaceae(100)
9703	33.2293	0.0739796	0.277773	0.266331	0.789984	0.678941	684	Proteobacteria(76)
8303	47.7521	0.0670475	0.252561	0.26547	0.790647	0.678941	933	Proteobacteria(100)	Betaproteobacteria(100)
13563	63.4024	-0.069475	0.262506	-0.264661	0.791271	0.678941	1243	Acidobacteria(100)	Acidobacteria_Gp4(100)	Gp4(100)
9161	625.541	0.0494626	0.187371	0.263982	0.791793	0.678941	12699	candidate_division_WPS-2(77)
8642	30.5831	0.0716434	0.273171	0.262266	0.793117	0.678941	634	Acidobacteria(100)	Acidobacteria_Gp6(100)	Gp6(100)
12285	48.0991	0.0669708	0.255723	0.261888	0.793408	0.678941	995	Proteobacteria(100)	Alphaproteobacteria(100)	Sphingomonadales(100)	Sphingomonadaceae(100)	Sphingomonas(93)
4962	84.974	-0.0588786	0.224972	-0.261715	0.793541	0.678941	1797	Planctomycetes(92)	Planctomycetia(92)	Planctomycetales(92)	Planctomycetaceae(92)
2384	98.6889	0.0700343	0.267872	0.261447	0.793748	0.678941	2236	Actinobacteria(100)	Actinobacteria(100)	Acidimicrobiales(98)	Acidimicrobiaceae(98)	Ilumatobacter(98)
12663	38.1329	-0.0675447	0.260576	-0.259213	0.795471	0.679904	824	Acidobacteria(100)	Acidobacteria_Gp6(100)	Gp6(100)
12655	26.2852	0.0726585	0.281789	0.257847	0.796525	0.680293	571	Acidobacteria(100)	Acidobacteria_Gp6(100)	Gp6(100)
1074	72.4738	-0.0643658	0.2523	-0.255116	0.798633	0.680897	1335	Proteobacteria(100)	Alphaproteobacteria(100)	Rhizobiales(100)	Rhizobiaceae(100)	Rhizobium(99)
10186	158.681	0.0509879	0.200412	0.254416	0.799174	0.680897	3168	Acidobacteria(100)	Acidobacteria_Gp6(100)	Gp6(100)
14051	50.6041	-0.0658793	0.259047	-0.254314	0.799253	0.680897	1105	Verrucomicrobia(100)	Spartobacteria(100)
8862	29.8718	0.0722199	0.284521	0.253829	0.799627	0.680897	637	candidate_division_WPS-2(73)
85	147.84	0.0656081	0.261469	0.250922	0.801875	0.681506	2854	unclassified
13321	239.602	0.0599651	0.239149	0.250744	0.802012	0.681506	4749	Acidobacteria(100)	Acidobacteria_Gp4(100)	Gp4(100)
9691	206.985	-0.0566361	0.226023	-0.250576	0.802142	0.681506	3852	unclassified
9529	123.088	-0.0578073	0.231717	-0.249473	0.802995	0.681519	2481	unclassified
12298	39.6885	-0.0703233	0.282463	-0.248965	0.803388	0.681519	895	Bacteroidetes(100)	Sphingobacteriia(100)	Sphingobacteriales(100)	Chitinophagaceae(100)	Parasegetibacter(87)
9176	35.8193	-0.0657408	0.264838	-0.248231	0.803956	0.681519	765	candidate_division_WPS-2(100)
4711	28.8744	0.0713822	0.288852	0.247124	0.804813	0.681737	704	Proteobacteria(100)	Betaproteobacteria(100)	Burkholderiales(100)	Comamonadaceae(100)	Variovorax(92)
14069	52.4311	0.0671549	0.275353	0.243886	0.807319	0.682919	924	Verrucomicrobia(100)	Spartobacteria(100)
8035	24.5693	-0.0667968	0.274016	-0.243769	0.807409	0.682919	556	Acidobacteria(75)	Acidobacteria_Gp16(74)	Gp16(74)
13782	48.7762	0.0600812	0.248386	0.241886	0.808869	0.683211	1077	Acidobacteria(100)	Acidobacteria_Gp6(100)	Gp6(100)
8049	99.5432	0.0559552	0.231437	0.241772	0.808957	0.683211	1859	Proteobacteria(92)	Deltaproteobacteria(90)	Myxococcales(82)
13430	34.0804	-0.0667818	0.277199	-0.240917	0.80962	0.683263	707	Acidobacteria(100)	Acidobacteria_Gp6(100)	Gp6(100)
7452	30.4851	0.0634025	0.267427	0.237083	0.812592	0.684704	552	Proteobacteria(100)	Alphaproteobacteria(100)	Rhizobiales(99)
10297	95.9592	0.0553086	0.233429	0.23694	0.812703	0.684704	1944	Proteobacteria(100)
11230	42.2777	-0.062887	0.266092	-0.236335	0.813172	0.684704	830	Acidobacteria(100)	Acidobacteria_Gp4(100)	Gp4(100)
1196	57.5097	-0.0574935	0.24402	-0.23561	0.813735	0.684704	1215	Bacteroidetes(100)	Sphingobacteriia(76)	Sphingobacteriales(76)	Sphingobacteriaceae(73)	Solitalea(72)
7657	47.1482	0.0595448	0.254786	0.233705	0.815214	0.68544	1025	Acidobacteria(100)	Acidobacteria_Gp7(99)	Gp7(99)
4134	148.411	0.0493872	0.21302	0.231843	0.81666	0.685565	2952	Proteobacteria(99)	Betaproteobacteria(93)
90	61.5078	-0.0629355	0.271807	-0.231545	0.816892	0.685565	1147	Actinobacteria(89)	Actinobacteria(89)	Acidimicrobiales(83)
4384	116.851	0.0554019	0.239643	0.231185	0.817171	0.685565	2255	Armatimonadetes(98)	Armatimonadia(98)	Armatimonadales(98)	Armatimonadaceae(98)	Armatimonas/Armatimonadetes_gp1(98)
1771	22.0277	0.0656773	0.287537	0.228413	0.819325	0.686736	564	Gemmatimonadetes(100)	Gemmatimonadetes(100)	Gemmatimonadales(100)	Gemmatimonadaceae(100)	Gemmatimonas(100)
6203	18.5398	0.0657427	0.288992	0.22749	0.820043	0.686736	694	Acidobacteria(100)	Acidobacteria_Gp10(100)	Gp10(100)
5226	37.1089	-0.0634903	0.280234	-0.226562	0.820764	0.686736	773	unclassified
47	34.8919	0.0605971	0.267797	0.22628	0.820983	0.686736	935	unclassified
8134	30.03	0.0620558	0.278174	0.223082	0.823471	0.686863	593	Proteobacteria(100)	Betaproteobacteria(99)
8584	32.9405	-0.0626789	0.280999	-0.223057	0.823491	0.686863	696	Acidobacteria(94)	Acidobacteria_Gp6(94)	Gp6(94)
3675	204.25	0.0422741	0.189968	0.222533	0.823899	0.686863	4079	unclassified
2405	63.2714	-0.0535741	0.241869	-0.221501	0.824702	0.686863	1146	unclassified
6737	51.315	-0.0585088	0.264249	-0.221415	0.824769	0.686863	939	Acidobacteria(100)	Acidobacteria_Gp3(100)	Gp3(93)
1076	50.0782	-0.0576787	0.260999	-0.220992	0.825099	0.686863	1176	Planctomycetes(87)	Planctomycetia(87)	Planctomycetales(87)	Planctomycetaceae(87)
4122	55.7401	-0.0528117	0.241072	-0.21907	0.826596	0.686863	1153	Acidobacteria(95)	Acidobacteria_Gp6(91)	Gp6(91)
4522	100.277	-0.0505244	0.231252	-0.218482	0.827054	0.686863	1984	unclassified
8714	34.983	0.0589823	0.270094	0.218377	0.827136	0.686863	704	Acidobacteria(100)	Acidobacteria_Gp6(100)	Gp6(100)
11999	80.3236	0.0516636	0.237145	0.217857	0.827541	0.686863	1701	Acidobacteria(100)	Acidobacteria_Gp6(100)	Gp6(100)
12773	24.2517	0.0605543	0.281436	0.215162	0.829641	0.686863	606	candidate_division_WPS-2(95)
6369	45.2972	0.0563527	0.26209	0.215013	0.829757	0.686863	1028	Acidobacteria(100)	Acidobacteria_Gp6(100)	Gp6(100)
9928	140.948	0.0467263	0.219243	0.213126	0.831229	0.686863	3038	Acidobacteria(100)	Acidobacteria_Gp5(100)	Gp5(100)
6588	84.9282	0.0475014	0.222904	0.213103	0.831247	0.686863	1683	unclassified
4900	32.2282	-0.055816	0.263872	-0.211527	0.832476	0.686863	663	unclassified
7560	61.5421	-0.0559448	0.26511	-0.211025	0.832868	0.686863	1243	Proteobacteria(100)	Alphaproteobacteria(100)	Sphingomonadales(100)	Sphingomonadaceae(100)	Sphingomonas(83)
8994	105.588	0.0557191	0.265112	0.210172	0.833534	0.686863	1932	unclassified
9730	80.5097	0.0491817	0.235681	0.20868	0.834698	0.686863	1735	Verrucomicrobia(100)	Spartobacteria(99)
12410	31.359	-0.0587163	0.281848	-0.208326	0.834975	0.686863	597	Proteobacteria(100)	Alphaproteobacteria(100)	Sphingomonadales(100)	Sphingomonadaceae(100)	Sphingomonas(73)
7779	70.5622	0.050559	0.243505	0.207631	0.835517	0.686863	1493	Gemmatimonadetes(86)	Gemmatimonadetes(86)	Gemmatimonadales(86)	Gemmatimonadaceae(86)	Gemmatimonas(86)
12419	35.9875	-0.0560831	0.270269	-0.207509	0.835613	0.686863	755	Proteobacteria(100)	Alphaproteobacteria(100)	Sphingomonadales(100)	Sphingomonadaceae(100)	Sphingomonas(100)
9283	36.0097	0.054812	0.265102	0.206758	0.836199	0.686863	728	Actinobacteria(100)	Actinobacteria(100)	Solirubrobacterales(100)	Solirubrobacteraceae(100)	Solirubrobacter(100)
4022	69.9927	0.0518354	0.250854	0.206635	0.836295	0.686863	1349	unclassified
6676	49.4487	0.0564102	0.273965	0.205903	0.836867	0.686863	1003	Planctomycetes(100)	Planctomycetia(100)	Planctomycetales(100)	Planctomycetaceae(100)
13444	152.705	-0.040105	0.195577	-0.20506	0.837525	0.686863	2939	Acidobacteria(100)	Acidobacteria_Gp6(100)	Gp6(100)
4546	54.4918	-0.055539	0.27115	-0.204828	0.837707	0.686863	1077	Proteobacteria(96)	Gammaproteobacteria(93)
1727	155.03	-0.0474204	0.231976	-0.204419	0.838026	0.686863	3215	Gemmatimonadetes(89)	Gemmatimonadetes(89)	Gemmatimonadales(89)	Gemmatimonadaceae(89)	Gemmatimonas(89)
11915	84.3214	0.0488145	0.239079	0.204177	0.838215	0.686863	1740	Acidobacteria(100)	Acidobacteria_Gp6(100)	Gp6(100)
11333	56.0565	0.0537535	0.265335	0.202587	0.839458	0.686863	1106	Acidobacteria(100)	Acidobacteria_Gp4(100)	Gp4(100)
8469	42.8926	0.0582076	0.287885	0.20219	0.839768	0.686863	778	Acidobacteria(100)	Acidobacteria_Gp3(100)	Gp3(100)
13880	85.1219	0.0489152	0.242301	0.201878	0.840012	0.686863	1665	Acidobacteria(100)	Acidobacteria_Gp6(100)	Gp6(100)
12057	65.2484	-0.0531417	0.264286	-0.201077	0.840638	0.686863	1170	Proteobacteria(100)	Betaproteobacteria(100)
13247	47.4974	0.0527308	0.262972	0.200519	0.841075	0.686863	841	Acidobacteria(100)	Acidobacteria_Gp4(100)	Gp4(100)
7861	31.6832	-0.0550715	0.278161	-0.197984	0.843057	0.687975	707	Proteobacteria(100)	Deltaproteobacteria(100)	Myxococcales(100)	Myxococcaceae(87)	Corallococcus(76)
11500	104.738	-0.043029	0.219387	-0.196133	0.844506	0.687975	2067	Proteobacteria(76)	Deltaproteobacteria(73)
13548	53.388	0.05092	0.259863	0.19595	0.844649	0.687975	1153	Acidobacteria(100)	Acidobacteria_Gp4(100)	Gp4(100)
8407	97.11	-0.0451987	0.230977	-0.195685	0.844857	0.687975	1907	Acidobacteria(100)	Acidobacteria_Gp11(100)	Gp11(100)
13386	37.5208	0.053972	0.278039	0.194117	0.846084	0.688405	607	Acidobacteria(100)	Acidobacteria_Gp6(100)	Gp6(100)
9590	42.6703	0.0543165	0.28278	0.19208	0.847679	0.688405	880	Verrucomicrobia(76)
984	50.9851	0.0493684	0.257218	0.191932	0.847795	0.688405	1068	Proteobacteria(100)	Alphaproteobacteria(100)
12846	89.5658	0.047259	0.24661	0.191634	0.848029	0.688405	1995	candidate_division_WPS-2(100)
13791	385.365	0.0346099	0.181068	0.191143	0.848413	0.688405	8349	Acidobacteria(100)	Acidobacteria_Gp6(100)	Gp6(100)
13937	934.685	0.0361045	0.190603	0.189423	0.849761	0.689007	19108	Acidobacteria(100)	Acidobacteria_Gp6(100)	Gp6(100)
4976	87.5677	0.0442734	0.235386	0.188088	0.850807	0.689074	1941	unclassified
11056	56.9318	-0.0508946	0.271735	-0.187295	0.851429	0.689074	1197	Acidobacteria(100)	Acidobacteria_Gp6(100)	Gp6(100)
4503	56.8551	-0.050247	0.268703	-0.186998	0.851662	0.689074	1155	Proteobacteria(100)	Deltaproteobacteria(99)	Myxococcales(97)
1936	57.1483	-0.0468083	0.252277	-0.185543	0.852803	0.689506	972	unclassified
8934	191.88	0.0435853	0.236756	0.184094	0.85394	0.689727	3490	candidate_division_WPS-2(94)
2271	28.1962	-0.0530392	0.288809	-0.183648	0.85429	0.689727	969	Proteobacteria(100)	Betaproteobacteria(100)	Burkholderiales(100)	Comamonadaceae(100)	Hydrogenophaga(100)
6755	46.9292	0.0482933	0.265223	0.182085	0.855516	0.690148	986	Bacteroidetes(99)	Sphingobacteriia(86)	Sphingobacteriales(86)	Chitinophagaceae(85)
11968	33.61	0.0510029	0.281107	0.181436	0.856025	0.690148	621	Acidobacteria(100)	Acidobacteria_Gp6(100)	Gp6(100)
5582	272.008	-0.0371664	0.206541	-0.179947	0.857194	0.690206	6014	Bacteroidetes(100)	Sphingobacteriia(100)	Sphingobacteriales(100)	Chitinophagaceae(100)
14046	35.4813	-0.0484128	0.269262	-0.179798	0.857311	0.690206	734	candidate_division_WPS-2(97)
12281	52.7246	0.0475715	0.267513	0.177829	0.858857	0.690228	1207	Proteobacteria(100)	Alphaproteobacteria(100)	Sphingomonadales(100)	Sphingomonadaceae(98)
13539	26.8868	0.0493797	0.278204	0.177494	0.85912	0.690228	725	Bacteroidetes(100)	Sphingobacteriia(100)	Sphingobacteriales(100)	Chitinophagaceae(100)	Terrimonas(96)
8450	31.801	0.0500404	0.282073	0.177403	0.859192	0.690228	653	Proteobacteria(99)	Betaproteobacteria(98)
7023	88.4651	0.040973	0.231918	0.17667	0.859767	0.690228	1720	Bacteroidetes(100)	Sphingobacteriia(100)	Sphingobacteriales(100)	Chitinophagaceae(100)
8897	76.0755	0.042079	0.239873	0.175422	0.860748	0.690375	1499	candidate_division_WPS-1(83)
2250	35.39	-0.0481569	0.275354	-0.174891	0.861166	0.690375	853	Proteobacteria(100)	Betaproteobacteria(100)	Burkholderiales(99)
14179	22.3556	-0.0493291	0.288743	-0.170841	0.864349	0.691009	564	Acidobacteria(100)	Acidobacteria_Gp6(100)	Gp6(100)
12241	30.6949	-0.0471215	0.277469	-0.169826	0.865147	0.691009	692	Proteobacteria(100)	Alphaproteobacteria(100)	Sphingomonadales(97)	Sphingomonadaceae(96)
1729	42.5683	0.0441742	0.260546	0.169545	0.865368	0.691009	807	Gemmatimonadetes(80)	Gemmatimonadetes(80)	Gemmatimonadales(80)	Gemmatimonadaceae(80)	Gemmatimonas(80)
9342	75.9369	0.0467232	0.276272	0.16912	0.865702	0.691009	1138	Verrucomicrobia(100)	Spartobacteria(100)
7828	26.4977	0.0474585	0.281223	0.168758	0.865987	0.691009	570	Gemmatimonadetes(98)	Gemmatimonadetes(98)	Gemmatimonadales(98)	Gemmatimonadaceae(98)	Gemmatimonas(98)
13008	51.534	0.0430342	0.255434	0.168475	0.86621	0.691009	1050	Verrucomicrobia(100)	Spartobacteria(100)
13066	61.5103	-0.0417308	0.247701	-0.168472	0.866212	0.691009	1107	Verrucomicrobia(100)	Spartobacteria(100)
4700	38.5086	0.0429272	0.257119	0.166955	0.867406	0.691477	10670	Proteobacteria(100)	Betaproteobacteria(100)	Burkholderiales(100)	Comamonadaceae(94)	Acidovorax(88)
9175	30.597	0.0463849	0.283019	0.163893	0.869815	0.692911	585	candidate_division_WPS-2(98)
5147	43.6176	0.0444446	0.274552	0.161881	0.8714	0.693688	968	Planctomycetes(99)	Planctomycetia(99)	Planctomycetales(99)	Planctomycetaceae(99)
9450	97.5052	0.0396905	0.248619	0.159644	0.873161	0.694299	1889	Verrucomicrobia(100)	Spartobacteria(100)
9690	170.597	-0.0376448	0.236672	-0.159059	0.873622	0.694299	3214	unclassified
13534	49.6497	0.0401587	0.253239	0.15858	0.874	0.694299	1008	Bacteroidetes(100)	Sphingobacteriia(100)	Sphingobacteriales(100)	Chitinophagaceae(100)	Terrimonas(94)
8002	34.1869	-0.0425982	0.27268	-0.156221	0.875859	0.694584	582	Acidobacteria(100)	Acidobacteria_Gp16(100)	Gp16(100)
13201	43.3547	-0.0436919	0.280733	-0.155635	0.876321	0.694584	940	Acidobacteria(100)	Acidobacteria_Gp4(100)	Gp4(100)
7895	32.1392	-0.0443953	0.286209	-0.155115	0.876731	0.694584	559	Acidobacteria(100)	Acidobacteria_Gp16(100)	Gp16(100)
8392	95.1879	-0.0365219	0.237229	-0.153952	0.877648	0.694584	1609	Proteobacteria(99)	Betaproteobacteria(99)
6972	23.6623	-0.0437765	0.285192	-0.153498	0.878005	0.694584	547	Proteobacteria(100)	Deltaproteobacteria(99)	Myxococcales(96)	Polyangiaceae(78)
10292	52.2713	-0.040877	0.266464	-0.153405	0.878079	0.694584	1046	Proteobacteria(100)	Betaproteobacteria(84)
1731	133.524	-0.0321927	0.210824	-0.152699	0.878635	0.694584	2624	Gemmatimonadetes(88)	Gemmatimonadetes(88)	Gemmatimonadales(88)	Gemmatimonadaceae(88)	Gemmatimonas(88)
12891	40.2746	0.0403603	0.26635	0.151531	0.879557	0.694829	772	Verrucomicrobia(100)	Spartobacteria(100)
6673	52.3871	0.0417343	0.277599	0.15034	0.880496	0.695088	1181	Planctomycetes(99)	Planctomycetia(99)	Planctomycetales(99)	Planctomycetaceae(99)
10851	49.4711	-0.0373897	0.252243	-0.148228	0.882162	0.695726	1084	Acidobacteria(100)	Acidobacteria_Gp6(100)	Gp6(100)
61	80.3026	-0.0384865	0.260457	-0.147765	0.882528	0.695726	1653	Proteobacteria(100)	Alphaproteobacteria(99)	Sphingomonadales(97)	Erythrobacteraceae(84)
9544	155.274	-0.0328111	0.227038	-0.144518	0.885091	0.697263	2790	unclassified
13312	22.1105	-0.0408299	0.287402	-0.142066	0.887028	0.697543	544	Acidobacteria(99)	Acidobacteria_Gp4(99)	Gp4(99)
1758	74.8857	-0.0393242	0.277166	-0.141879	0.887175	0.697543	1375	Gemmatimonadetes(99)	Gemmatimonadetes(99)	Gemmatimonadales(99)	Gemmatimonadaceae(99)	Gemmatimonas(99)
10081	30.0297	-0.0386358	0.273623	-0.141201	0.887711	0.697543	576	Actinobacteria(94)	Actinobacteria(94)
9295	28.9181	0.0388539	0.276197	0.140674	0.888127	0.697543	616	Proteobacteria(100)	Betaproteobacteria(100)
8626	51.6359	-0.0353287	0.252671	-0.139821	0.888802	0.697543	1100	Proteobacteria(100)	Betaproteobacteria(91)
7808	383.429	0.032232	0.231209	0.139406	0.889129	0.697543	6748	Gemmatimonadetes(99)	Gemmatimonadetes(99)	Gemmatimonadales(99)	Gemmatimonadaceae(99)	Gemmatimonas(99)
10216	74.9806	0.0329808	0.239161	0.137902	0.890318	0.697575	1420	Proteobacteria(100)	Deltaproteobacteria(99)	Myxococcales(89)
12949	1325.24	0.0281236	0.204087	0.137802	0.890397	0.697575	27199	Verrucomicrobia(100)	Spartobacteria(100)
5213	100.974	0.0321103	0.235223	0.13651	0.891418	0.697894	2322	Proteobacteria(98)	Gammaproteobacteria(97)
5374	1377.7	-0.0280836	0.209608	-0.133981	0.893417	0.698747	28955	Acidobacteria(100)	Acidobacteria_Gp6(100)	Gp6(100)
3050	142.948	0.0298224	0.22326	0.133577	0.893737	0.698747	2812	Acidobacteria(87)
12599	28.106	0.0380635	0.288069	0.132133	0.894879	0.698881	556	Chloroflexi(79)
9044	42.5974	0.0359271	0.272574	0.131807	0.895137	0.698881	778	unclassified
7806	86.5123	-0.0365413	0.283048	-0.129099	0.897279	0.699687	1341	Gemmatimonadetes(100)	Gemmatimonadetes(100)	Gemmatimonadales(100)	Gemmatimonadaceae(100)	Gemmatimonas(100)
6001	45.4804	0.0353776	0.275184	0.12856	0.897706	0.699687	817	Actinobacteria(99)	Actinobacteria(99)	Actinomycetales(99)
6207	41.8201	-0.0351062	0.274221	-0.128021	0.898132	0.699687	738	unclassified
8116	50.5866	-0.0324768	0.25494	-0.12739	0.898632	0.699687	1114	Proteobacteria(100)	Betaproteobacteria(100)
5376	74.1851	0.0320879	0.25386	0.1264	0.899415	0.699692	1477	Acidobacteria(100)	Acidobacteria_Gp6(100)	Gp6(100)
11083	207.573	-0.0296249	0.235951	-0.125555	0.900084	0.699692	4397	Acidobacteria(100)	Acidobacteria_Gp6(100)	Gp6(100)
4909	70.0073	0.0339789	0.273715	0.12414	0.901205	0.699692	1151	Verrucomicrobia(100)	Subdivision3(99)
2403	34.4206	-0.0333912	0.271501	-0.122987	0.902117	0.699692	727	Armatimonadetes(90)	Armatimonadetes_gp4(90)
7841	73.6035	-0.0311219	0.254624	-0.122227	0.902719	0.699692	1501	Proteobacteria(82)	Gammaproteobacteria(71)
8953	103.605	0.0313425	0.25646	0.122212	0.902731	0.699692	2225	candidate_division_WPS-2(96)
9528	33.53	-0.0337325	0.276631	-0.12194	0.902946	0.699692	642	unclassified
10350	92.3214	0.0277204	0.230155	0.120442	0.904133	0.700133	1979	Acidobacteria(100)	Acidobacteria_Gp5(100)	Gp5(100)
5988	87.1213	0.0312092	0.262039	0.119101	0.905195	0.700479	1686	Proteobacteria(96)	Deltaproteobacteria(94)	Myxococcales(93)
12409	150.855	-0.0286969	0.243839	-0.117688	0.906315	0.700869	3044	Proteobacteria(100)	Alphaproteobacteria(100)	Sphingomonadales(100)	Sphingomonadaceae(100)	Sphingomonas(81)
12637	26.5316	0.0326854	0.282475	0.115711	0.907882	0.701603	589	Acidobacteria(97)	Acidobacteria_Gp6(97)	Gp6(97)
7781	32.7052	0.0297763	0.266069	0.111912	0.910893	0.702694	592	Gemmatimonadetes(92)	Gemmatimonadetes(92)	Gemmatimonadales(92)	Gemmatimonadaceae(92)	Gemmatimonas(92)
2424	114.639	-0.0264072	0.236135	-0.111831	0.910957	0.702694	2388	Acidobacteria(100)	Acidobacteria_Gp3(100)	Gp3(96)
12099	357.053	0.0253622	0.22728	0.11159	0.911148	0.702694	7391	Acidobacteria(100)	Acidobacteria_Gp6(100)	Gp6(100)
13360	40.3373	-0.0302404	0.27508	-0.109933	0.912462	0.703094	745	Acidobacteria(95)	Acidobacteria_Gp6(95)	Gp6(95)
1945	50.9473	0.0287483	0.263931	0.108923	0.913263	0.703094	955	Chloroflexi(78)
8413	61.3515	-0.0269288	0.249391	-0.107978	0.914013	0.703094	1370	unclassified
11627	26.0029	0.0297323	0.279664	0.106314	0.915333	0.703094	620	Actinobacteria(98)	Actinobacteria(98)	Acidimicrobiales(93)
12593	28.012	0.0297358	0.283106	0.105034	0.916348	0.703094	562	unclassified
7567	56.5759	0.026875	0.256842	0.104636	0.916664	0.703094	1062	Proteobacteria(100)	Alphaproteobacteria(100)	Sphingomonadales(99)	Sphingomonadaceae(99)	Sphingomonas(92)
9999	137.046	0.0276775	0.2649	0.104483	0.916786	0.703094	2492	Actinobacteria(100)	Actinobacteria(100)	Actinomycetales(100)	Micromonosporaceae(100)	Dactylosporangium(100)
13221	75.6111	0.0246785	0.238398	0.103518	0.917552	0.703094	1413	Acidobacteria(100)	Acidobacteria_Gp4(100)	Gp4(100)
14156	30.932	0.0285769	0.27786	0.102846	0.918085	0.703094	699	Acidobacteria(100)	Acidobacteria_Gp4(100)	Gp4(100)
5652	38.5075	-0.0266669	0.259721	-0.102675	0.918221	0.703094	817	Acidobacteria(97)	Acidobacteria_Gp3(97)	Gp3(73)
12236	32.2534	0.0270406	0.267203	0.101199	0.919393	0.703094	592	Bacteroidetes(100)	Sphingobacteriia(100)	Sphingobacteriales(100)	Chitinophagaceae(100)
2393	27.1374	0.0278551	0.27606	0.100902	0.919628	0.703094	599	Acidobacteria(100)	Acidobacteria_Gp11(99)	Gp11(99)
8114	393.166	-0.0183615	0.182154	-0.100802	0.919707	0.703094	7890	Proteobacteria(100)	Betaproteobacteria(99)
6226	66.3254	-0.0284666	0.286983	-0.0991928	0.920985	0.703598	1326	Acidobacteria(100)	Acidobacteria_Gp10(100)	Gp10(100)
6793	44.4846	-0.0266821	0.276281	-0.0965758	0.923063	0.704224	956	Proteobacteria(100)	Alphaproteobacteria(100)	Rhizobiales(100)
10547	290.288	0.0278043	0.288954	0.0962239	0.923343	0.704224	4987	Acidobacteria(100)	Acidobacteria_Gp4(100)	Gp4(100)
13955	65.9477	-0.0226038	0.236279	-0.0956657	0.923786	0.704224	1449	Acidobacteria(100)	Acidobacteria_Gp6(100)	Gp6(100)
1402	105.74	-0.0250583	0.266072	-0.0941786	0.924967	0.704224	1599	Acidobacteria(100)	Acidobacteria_Gp7(99)	Gp7(99)
6736	57.9924	-0.0244338	0.264054	-0.0925334	0.926274	0.704224	1164	Acidobacteria(100)	Acidobacteria_Gp3(100)	Gp3(100)
12880	157.175	-0.0210461	0.228582	-0.0920725	0.92664	0.704224	3348	Actinobacteria(95)	Actinobacteria(91)	Solirubrobacterales(88)
3447	51.9922	0.0229271	0.24916	0.0920178	0.926684	0.704224	1118	Acidobacteria(100)	Acidobacteria_Gp3(100)	Candidatus_Solibacter(81)
12284	41.6181	-0.0259656	0.282606	-0.0918793	0.926794	0.704224	914	Acidobacteria(86)	Acidobacteria_Gp4(82)	Gp4(82)
8845	82.7893	-0.0218123	0.239774	-0.0909702	0.927516	0.704224	1619	unclassified
12948	37.2549	0.0246477	0.274958	0.0896419	0.928572	0.704224	830	Verrucomicrobia(100)	Spartobacteria(100)
12558	125.668	0.0207221	0.232801	0.0890124	0.929072	0.704224	2319	Acidobacteria(100)	Acidobacteria_Gp6(100)	Gp6(100)
1420	75.6604	-0.0214974	0.243038	-0.0884531	0.929517	0.704224	1585	Planctomycetes(91)	Planctomycetia(91)	Planctomycetales(91)	Planctomycetaceae(91)	Planctomyces(76)
11181	34.3325	-0.0248522	0.282339	-0.0880228	0.929859	0.704224	606	Bacteroidetes(100)	Sphingobacteriia(100)	Sphingobacteriales(100)	Chitinophagaceae(100)	Terrimonas(89)
11015	105.698	0.0181494	0.211085	0.0859817	0.931481	0.704735	2176	Acidobacteria(100)	Acidobacteria_Gp6(100)	Gp6(100)
9521	47.4443	0.0220169	0.257165	0.085614	0.931773	0.704735	866	unclassified
10390	32.6055	-0.0228838	0.269753	-0.0848326	0.932395	0.704736	586	Planctomycetes(96)	Planctomycetia(96)	Planctomycetales(96)	Planctomycetaceae(96)
13672	67.4404	-0.0218576	0.26374	-0.0828757	0.93395	0.704977	1340	Actinobacteria(100)	Actinobacteria(98)	Gaiellales(97)	Gaiellaceae(97)	Gaiella(97)
6374	37.8977	-0.0222016	0.269279	-0.0824484	0.93429	0.704977	653	Proteobacteria(98)	Betaproteobacteria(94)
11246	89.1219	0.0205201	0.249966	0.0820915	0.934574	0.704977	1777	Acidobacteria(100)	Acidobacteria_Gp4(100)	Gp4(99)
11897	41.2503	-0.02259	0.284114	-0.0795103	0.936627	0.705316	588	Verrucomicrobia(98)	Subdivision3(88)
6552	30.2222	0.0215438	0.274523	0.0784772	0.937448	0.705316	580	Acidobacteria(100)	Acidobacteria_Gp1(100)	Gp1(98)
1319	39.9396	-0.0208942	0.267586	-0.0780842	0.937761	0.705316	721	Proteobacteria(100)	Alphaproteobacteria(100)	Rhizobiales(100)
9320	240.145	-0.0159887	0.205813	-0.0776855	0.938078	0.705316	4655	Verrucomicrobia(100)	Spartobacteria(100)
4867	37.4974	-0.0218082	0.280939	-0.077626	0.938126	0.705316	739	Bacteroidetes(98)
6661	85.1789	0.0175316	0.243445	0.0720146	0.94259	0.708179	1674	Bacteroidetes(100)	Sphingobacteriia(100)	Sphingobacteriales(100)	Chitinophagaceae(100)
5366	40.0997	-0.0183757	0.257813	-0.0712751	0.943179	0.708179	793	Acidobacteria(100)	Acidobacteria_Gp6(100)	Gp6(100)
13850	37.2758	-0.0180346	0.262395	-0.0687308	0.945204	0.709231	655	Acidobacteria(100)	Acidobacteria_Gp6(100)	Gp6(100)
14094	57.2747	0.0181797	0.272088	0.0668154	0.946729	0.709906	980	Acidobacteria(100)	Acidobacteria_Gp6(100)	Gp6(100)
3357	108.556	-0.0136903	0.228666	-0.0598704	0.952259	0.713155	2079	candidate_division_WPS-2(97)
2689	42.3582	-0.0163353	0.275256	-0.0593459	0.952677	0.713155	690	Proteobacteria(100)	Betaproteobacteria(96)
12377	159.614	-0.0128912	0.218588	-0.0589752	0.952972	0.713155	3363	Proteobacteria(100)	Alphaproteobacteria(100)	Rhizobiales(97)
1533	56.5639	0.0150563	0.259963	0.0579172	0.953815	0.713155	1311	Proteobacteria(81)	Deltaproteobacteria(73)
604	28.7068	-0.0158226	0.27548	-0.0574365	0.954197	0.713155	714	Actinobacteria(100)	Actinobacteria(100)	Actinomycetales(100)	Cellulomonadaceae(100)	Cellulomonas(100)
8037	49.3821	-0.014857	0.263068	-0.0564757	0.954963	0.713258	1078	Acidobacteria(72)	Acidobacteria_Gp16(72)	Gp16(72)
866	41.6533	-0.0137475	0.271126	-0.0507053	0.95956	0.716037	783	Bacteroidetes(99)
13987	112.137	0.0112422	0.226523	0.0496295	0.960418	0.716037	2261	Acidobacteria(100)	Acidobacteria_Gp6(100)	Gp6(100)
1726	39.4198	0.0129279	0.26167	0.0494054	0.960596	0.716037	760	Gemmatimonadetes(89)	Gemmatimonadetes(89)	Gemmatimonadales(89)	Gemmatimonadaceae(89)	Gemmatimonas(89)
13675	325.836	-0.00951017	0.196175	-0.048478	0.961335	0.716037	5865	Actinobacteria(100)	Actinobacteria(100)	Gaiellales(99)	Gaiellaceae(99)	Gaiella(99)
3455	27.4879	-0.0136927	0.288787	-0.0474146	0.962183	0.716037	566	Proteobacteria(99)	Betaproteobacteria(99)
5772	65.792	-0.0122816	0.266482	-0.046088	0.96324	0.716037	1203	Proteobacteria(100)	Alphaproteobacteria(100)	Rhodospirillales(100)	Rhodospirillaceae(93)
13549	53.1004	0.0114451	0.250852	0.0456249	0.963609	0.716037	1079	Acidobacteria(100)	Acidobacteria_Gp4(100)	Gp4(100)
6988	36.6316	0.0122797	0.271364	0.0452517	0.963907	0.716037	840	Proteobacteria(100)	Alphaproteobacteria(100)	Rhizobiales(100)	Rhizobiaceae(100)	Rhizobium(100)
2382	328.749	-0.00845669	0.193273	-0.0437551	0.9651	0.716037	6457	Proteobacteria(100)	Betaproteobacteria(98)
8078	299.669	-0.00999267	0.234659	-0.0425839	0.966033	0.716037	5308	Acidobacteria(100)	Acidobacteria_Gp6(100)	Gp6(100)
12280	62.592	-0.0102412	0.257556	-0.0397629	0.968282	0.716037	1232	Proteobacteria(100)	Alphaproteobacteria(100)	Sphingomonadales(100)	Sphingomonadaceae(100)
2391	57.8968	0.0103804	0.264823	0.0391975	0.968733	0.716037	1230	unclassified
7562	40.854	0.0107142	0.273495	0.039175	0.968751	0.716037	685	Proteobacteria(100)	Alphaproteobacteria(100)	Sphingomonadales(100)	Sphingomonadaceae(100)	Sphingomonas(89)
13461	322.358	0.00787415	0.201288	0.0391189	0.968796	0.716037	7031	Acidobacteria(100)	Acidobacteria_Gp6(100)	Gp6(100)
13769	120.597	0.0100911	0.261743	0.0385535	0.969246	0.716037	2134	Acidobacteria(100)	Acidobacteria_Gp7(100)	Gp7(100)
8938	56.8617	0.0107051	0.277891	0.0385228	0.969271	0.716037	1001	candidate_division_WPS-2(89)
5211	310.006	0.00935721	0.243861	0.038371	0.969392	0.716037	5687	Proteobacteria(100)	Gammaproteobacteria(97)
13037	459.417	-0.00899861	0.242865	-0.0370518	0.970444	0.71609	8524	Verrucomicrobia(100)	Spartobacteria(100)
9495	30.6505	-0.0097017	0.271412	-0.0357453	0.971485	0.71609	601	unclassified
14120	165.312	-0.00746693	0.215463	-0.0346553	0.972355	0.71609	3055	Acidobacteria(100)	Acidobacteria_Gp6(100)	Gp6(100)
11196	31.1166	0.00957696	0.282932	0.033849	0.972998	0.71609	700	Bacteroidetes(100)	Sphingobacteriia(100)	Sphingobacteriales(100)	Chitinophagaceae(100)
12033	430.075	-0.00647951	0.19204	-0.0337403	0.973084	0.71609	9098	Acidobacteria(100)	Acidobacteria_Gp6(100)	Gp6(100)
13909	102.986	-0.00764514	0.232387	-0.0328983	0.973756	0.71609	2222	Acidobacteria(100)	Acidobacteria_Gp6(100)	Gp6(100)
1398	67.102	-0.00811277	0.248466	-0.0326515	0.973953	0.71609	1292	unclassified
9732	77.2892	0.00739982	0.231517	0.0319623	0.974502	0.71609	1632	Verrucomicrobia(98)	Spartobacteria(93)
9366	32.8015	0.00844876	0.273292	0.0309147	0.975338	0.71624	665	unclassified
13232	53.8736	-0.00781755	0.262823	-0.0297445	0.976271	0.716463	1170	Acidobacteria(100)	Acidobacteria_Gp4(100)	Gp4(100)
13516	29.608	-0.00674543	0.255225	-0.0264293	0.978915	0.71794	587	Bacteroidetes(100)	Sphingobacteriia(100)	Sphingobacteriales(100)	Chitinophagaceae(100)	Terrimonas(98)
11013	74.1561	0.00578834	0.244785	0.0236467	0.981134	0.718465	1455	Acidobacteria(100)	Acidobacteria_Gp6(100)	Gp6(100)
9152	377.826	-0.00467655	0.201934	-0.0231589	0.981524	0.718465	7575	candidate_division_WPS-2(83)
979	60.9635	-0.00551433	0.239216	-0.0230517	0.981609	0.718465	1064	Proteobacteria(99)	Deltaproteobacteria(99)	Myxococcales(99)	Polyangiaceae(99)	Chondromyces(79)
13359	47.3372	-0.00555491	0.259817	-0.0213801	0.982942	0.718465	1051	Acidobacteria(100)	Acidobacteria_Gp6(100)	Gp6(100)
12512	107.135	0.00446476	0.225412	0.0198071	0.984197	0.718465	2325	Proteobacteria(100)	Gammaproteobacteria(100)	Xanthomonadales(100)	Xanthomonadaceae(100)	Arenimonas(98)
1417	88.1266	-0.00522421	0.268488	-0.0194579	0.984476	0.718465	1489	Acidobacteria(98)	Acidobacteria_Gp7(91)	Gp7(91)
486	75.828	0.0043882	0.236171	0.0185807	0.985176	0.718465	1472	unclassified
8952	191.299	0.00357137	0.20579	0.0173545	0.986154	0.718465	3687	candidate_division_WPS-2(77)
12642	85.7689	-0.00443534	0.261505	-0.0169608	0.986468	0.718465	2075	Acidobacteria(100)	Acidobacteria_Gp6(100)	Gp6(100)
9812	169.32	0.00373132	0.223263	0.0167127	0.986666	0.718465	3410	Verrucomicrobia(100)	Spartobacteria(100)
7842	38.5755	0.00404041	0.259579	0.0155653	0.987581	0.718465	1074	Proteobacteria(93)	Gammaproteobacteria(90)
10733	63.8102	-0.00368586	0.263653	-0.0139799	0.988846	0.718465	1375	Acidobacteria(100)	Acidobacteria_Gp2(100)	Gp2(100)
1921	79.6401	-0.00362364	0.264922	-0.0136781	0.989087	0.718465	1448	Proteobacteria(89)	Gammaproteobacteria(85)
9077	65.1338	-0.00380979	0.284498	-0.0133913	0.989316	0.718465	1143	candidate_division_WPS-2(90)
6005	45.6544	-0.00351932	0.266265	-0.0132174	0.989454	0.718465	1007	Actinobacteria(100)	Actinobacteria(100)	Actinomycetales(100)	Nocardioidaceae(100)	Nocardioides(100)
14096	117.946	-0.0029989	0.236085	-0.0127026	0.989865	0.718465	2587	Acidobacteria(100)	Acidobacteria_Gp6(100)	Gp6(100)
3319	63.413	0.00279379	0.231601	0.012063	0.990375	0.718465	1211	Actinobacteria(87)	Actinobacteria(87)	Acidimicrobiales(84)	Acidimicrobineae_incertae_sedis(70)	Aciditerrimonas(70)
12683	140.023	-0.0023677	0.221806	-0.0106746	0.991483	0.718693	2980	Acidobacteria(96)	Acidobacteria_Gp6(96)	Gp6(96)
11102	76.0634	0.00246702	0.244654	0.0100837	0.991954	0.718693	1502	Acidobacteria(100)	Acidobacteria_Gp17(100)	Gp17(100)
7274	49.5406	-0.00180322	0.245879	-0.00733379	0.994149	0.719824	1019	Planctomycetes(100)	Planctomycetia(100)	Planctomycetales(100)	Planctomycetaceae(100)	Pirellula(99)
2409	55.1006	0.00136656	0.259623	0.00526364	0.9958	0.720561	1107	Actinobacteria(100)	Actinobacteria(100)	Actinomycetales(100)	Microbacteriaceae(100)	Agromyces(99)
14068	106.333	0.000857414	0.258908	0.00331166	0.997358	0.721229	1970	Verrucomicrobia(100)	Spartobacteria(100)
12287	55.1343	0.000542203	0.272608	0.00198895	0.998413	0.721533	869	Proteobacteria(100)	Alphaproteobacteria(100)	Sphingomonadales(99)	Sphingomonadaceae(99)	Sphingomonas(80)
2829	44.1088	-0.000115599	0.264429	-0.000437163	0.999651	0.721969	914	unclassified
13240	135.928	-0.492189	0.28274	-1.74078	NA		2274	Acidobacteria(100)	Acidobacteria_Gp4(100)	Gp4(100)
882	41.2114	0.219362	0.220422	0.995191	NA		773	unclassified
13200	87.4994	0.426087	0.203368	2.09515	NA		1107	Acidobacteria(100)	Acidobacteria_Gp4(100)	Gp4(100)
2592	53.8616	1.03386	0.2847	3.63139	NA		824	unclassified
1926	39.5166	0.348986	0.28903	1.20744	NA		710	Proteobacteria(91)	Deltaproteobacteria(84)	Myxococcales(84)
12448	28.8766	0.340495	0.216685	1.57138	NA		601	Acidobacteria(100)	Acidobacteria_Gp7(99)	Gp7(99)
