# Supplementary material for: The Effect of Root Exudate 7,4′-Dihydroxyflavone and Naringenin on Soil Bacterial Community Structure
Source: PLoS One. 2016 Jan 11;11(1):e0146555. doi: 10.1371/journal.pone.0146555 (PMC4709137; doi:10.1371/journal.pone.0146555)
Supplement: S3 Table — (XLSX) [file pone.0146555.s004.xlsx]

## Sheet: Sheet1
Table S3. DESeq2 results comparing the control and low treatments from the naringenin experiment
log2(fold change): Fold change of the normalized abundance in the low treatment compared to the control on a log2 scale.
lfcSE: Standard error
Size: Total abundance in the control and low treatment samples. Not normalized.
OTUs were classifed in mothur according to the RDP reference release 10. Values in parentheses are % bootstrap support.
OTU#	Mean Normalized Abundance	log2(fold change)	lfcSE	Wald statistic	p-value	q-value	Size	Phylum	Classis	Ordo	Familia	Genus
9692	80.034	-0.785535	0.208144	-3.774	0.00016065	0.084165	1734	Firmicutes(100)	Bacilli(100)	Bacillales(100)	Bacillaceae_1(89)	Bacillus(82)
17256	119.117	-0.667339	0.178927	-3.72966	0.000191738	0.084165	2520	Actinobacteria(100)	Actinobacteria(100)	Gaiellales(100)	Gaiellaceae(100)	Gaiella(100)
1262	50.8802	0.749019	0.201501	3.71719	0.000201452	0.084165	932	unclassified
6991	37.6504	-0.764505	0.21742	-3.51625	0.000437685	0.117926	844	Actinobacteria(100)	Actinobacteria(100)	Actinomycetales(100)	Nakamurellaceae(100)	Nakamurella(100)
9620	210.717	-0.590732	0.169087	-3.49366	0.000476456	0.117926	4690	Actinobacteria(100)	Actinobacteria(100)	Actinomycetales(100)	Micrococcaceae(100)	Arthrobacter(100)
10089	37.3601	0.741247	0.214972	3.44811	0.000564521	0.117926	669	unclassified
2810	70.7757	-0.660774	0.195565	-3.3788	0.000728025	0.130356	1583	Actinobacteria(100)	Actinobacteria(100)	Actinomycetales(100)	Microbacteriaceae(100)	Agromyces(98)
16134	176.228	-0.568936	0.177265	-3.20952	0.00132955	0.201946	3904	Actinobacteria(100)	Actinobacteria(100)	Actinomycetales(100)	Mycobacteriaceae(100)	Mycobacterium(100)
9357	57.6879	-0.645892	0.205559	-3.14212	0.00167729	0.201946	1097	Proteobacteria(100)	Betaproteobacteria(100)	Nitrosomonadales(96)	Nitrosomonadaceae(96)	Nitrosospira(96)
8537	39.8884	0.652039	0.20873	3.12384	0.00178509	0.201946	661	Bacteroidetes(95)
16220	45.6474	0.637409	0.206443	3.08758	0.00201791	0.201946	935	Proteobacteria(100)	Deltaproteobacteria(100)	Myxococcales(100)	Myxococcaceae(71)
15277	71.1886	0.57765	0.189033	3.05581	0.00224451	0.201946	1310	Acidobacteria(99)	Acidobacteria_Gp6(99)	Gp6(99)
12280	141.072	0.572671	0.187897	3.0478	0.00230523	0.201946	2811	Acidobacteria(100)	Acidobacteria_Gp4(100)
13374	66.6355	-0.605106	0.199037	-3.04018	0.00236439	0.201946	1411	unclassified
7810	51.2266	0.639064	0.210664	3.03357	0.00241683	0.201946	1072	Verrucomicrobia(100)	Opitutae(100)	Opitutales(100)	Opitutaceae(100)	Opitutus(99)
16893	98.2209	-0.520452	0.176908	-2.94193	0.00326169	0.251353	2117	Actinobacteria(100)	Actinobacteria(100)	Actinomycetales(100)	Pseudonocardiaceae(100)	Pseudonocardia(94)
15740	67.728	-0.583818	0.199377	-2.92821	0.00340919	0.251353	1655	Actinobacteria(100)	Actinobacteria(100)	Actinomycetales(100)	Intrasporangiaceae(100)
2826	50.2141	-0.578867	0.20106	-2.87907	0.00398846	0.267513	1082	unclassified
12833	39.6898	-0.610972	0.212598	-2.87383	0.00405525	0.267513	869	Proteobacteria(100)	Alphaproteobacteria(100)	Rhizobiales(100)
10610	84.5964	-0.605665	0.215441	-2.81127	0.00493456	0.309243	1647	Actinobacteria(100)	Actinobacteria(100)	Actinomycetales(100)	Streptosporangiaceae(100)
15533	82.7586	0.540525	0.196267	2.75403	0.00588666	0.351342	1686	Proteobacteria(100)	Alphaproteobacteria(100)	Sphingomonadales(100)	Sphingomonadaceae(99)	Sphingomonas(75)
2858	136.261	-0.454095	0.166728	-2.72356	0.00645821	0.367935	2845	Actinobacteria(100)	Actinobacteria(100)	Acidimicrobiales(99)	Acidimicrobiaceae(97)	Ilumatobacter(97)
9569	150.211	-0.484236	0.18035	-2.68498	0.00725332	0.380475	3536	Actinobacteria(100)	Actinobacteria(100)	Actinomycetales(100)	Geodermatophilaceae(100)	Blastococcus(88)
4506	31.4989	-0.596282	0.222203	-2.68351	0.00728545	0.380475	678	unclassified
17303	37.4618	-0.5772	0.216308	-2.66841	0.00762103	0.38208	870	Actinobacteria(100)
8380	105.444	-0.508559	0.193625	-2.62652	0.00862633	0.392376	2347	Actinobacteria(84)	Actinobacteria(79)	Solirubrobacterales(75)
4391	261.415	-0.537875	0.205297	-2.61999	0.0087933	0.392376	5646	Firmicutes(100)	Bacilli(100)	Bacillales(100)
11198	84.5633	0.4816	0.18447	2.61072	0.0090351	0.392376	1584	Verrucomicrobia(99)	Spartobacteria(90)
17020	244.637	-0.440297	0.169723	-2.5942	0.00948106	0.392376	5241	Actinobacteria(100)	Actinobacteria(97)	Solirubrobacterales(93)
9648	79.0816	-0.52534	0.205419	-2.55741	0.0105456	0.392376	1801	Actinobacteria(100)	Actinobacteria(100)	Actinomycetales(100)	Intrasporangiaceae(90)
7034	64.9799	0.553572	0.216498	2.55693	0.0105599	0.392376	1305	Actinobacteria(100)	Actinobacteria(100)	Actinomycetales(100)	Pseudonocardiaceae(100)
14897	236.521	-0.378147	0.148392	-2.54829	0.0108252	0.392376	5294	Actinobacteria(99)	Actinobacteria(99)	Gaiellales(88)	Gaiellaceae(88)	Gaiella(88)
17277	554.149	0.363917	0.144626	2.51626	0.0118607	0.392376	11806	Acidobacteria(100)	Acidobacteria_Gp6(100)	Gp6(100)
9811	140.481	0.468571	0.18659	2.51123	0.0120312	0.392376	3036	Proteobacteria(98)
12437	51.6047	-0.499433	0.200189	-2.49481	0.0126026	0.392376	1161	Actinobacteria(100)	Actinobacteria(100)	Solirubrobacterales(100)	Solirubrobacteraceae(95)	Solirubrobacter(95)
13509	126.283	-0.439774	0.177098	-2.48323	0.0130198	0.392376	2662	Proteobacteria(100)	Alphaproteobacteria(100)
12679	170.934	-0.482858	0.194499	-2.48257	0.0130437	0.392376	3703	Proteobacteria(100)	Alphaproteobacteria(100)	Rhizobiales(100)
14659	192.999	-0.472003	0.190491	-2.47782	0.0132188	0.392376	4152	Actinobacteria(97)	Actinobacteria(91)	Solirubrobacterales(86)	Conexibacteraceae(82)	Conexibacter(82)
6658	44.4561	0.546891	0.223806	2.4436	0.0145417	0.392376	653	Bacteroidetes(100)	Sphingobacteriia(100)	Sphingobacteriales(100)	Chitinophagaceae(100)
16899	104.365	-0.488465	0.19997	-2.44269	0.0145782	0.392376	2391	Actinobacteria(100)	Actinobacteria(100)	Actinomycetales(100)	Pseudonocardiaceae(100)	Pseudonocardia(88)
11928	55.5249	-0.513303	0.211303	-2.42923	0.0151309	0.392376	1566	Acidobacteria(100)	Acidobacteria_Gp6(100)	Gp6(100)
17290	97.7272	-0.429431	0.177232	-2.42299	0.0153935	0.392376	2017	Actinobacteria(100)	Actinobacteria(100)	Actinomycetales(100)	Intrasporangiaceae(100)	Janibacter(100)
6138	39.5452	-0.508867	0.210215	-2.4207	0.0154907	0.392376	952	Actinobacteria(92)	Actinobacteria(88)	Acidimicrobiales(70)
17473	80.0776	0.501889	0.207422	2.41965	0.0155354	0.392376	1637	Proteobacteria(100)	Alphaproteobacteria(100)	Sphingomonadales(100)	Sphingomonadaceae(100)	Sphingomonas(87)
1219	40.1712	0.532525	0.222727	2.39094	0.0168055	0.392376	777	Acidobacteria(100)	Acidobacteria_Gp10(99)	Gp10(99)
12441	193.282	-0.427761	0.179157	-2.38763	0.0169572	0.392376	4165	Actinobacteria(99)	Actinobacteria(99)	Solirubrobacterales(99)	Solirubrobacteraceae(99)	Solirubrobacter(99)
11422	159.283	0.435401	0.182559	2.38499	0.0170797	0.392376	3436	Verrucomicrobia(98)	Subdivision3(94)
12764	74.9086	-0.462094	0.19378	-2.38463	0.0170962	0.392376	1544	Proteobacteria(100)	Alphaproteobacteria(100)	Rhizobiales(100)	Hyphomicrobiaceae(73)
12364	74.6785	0.459876	0.192923	2.38373	0.0171381	0.392376	1516	Acidobacteria(100)	Acidobacteria_Gp4(100)	Gp4(96)
10299	252.519	-0.427367	0.179671	-2.37861	0.0173781	0.392376	5454	Actinobacteria(100)	Actinobacteria(94)	Solirubrobacterales(89)	Conexibacteraceae(86)	Conexibacter(86)
7658	225.556	-0.364207	0.153248	-2.37658	0.0174738	0.392376	4561	unclassified
1012	114.634	-0.434273	0.18285	-2.37503	0.0175477	0.392376	2647	Actinobacteria(89)	Actinobacteria(89)
8737	36.0262	0.494948	0.208483	2.37404	0.0175947	0.392376	741	Bacteroidetes(100)	Sphingobacteriia(100)	Sphingobacteriales(100)	Chitinophagaceae(100)
17113	179.142	-0.380298	0.161808	-2.35031	0.0187578	0.392376	3883	Actinobacteria(100)	Actinobacteria(100)	Gaiellales(99)	Gaiellaceae(99)	Gaiella(99)
893	92.4977	0.439308	0.186923	2.3502	0.0187631	0.392376	1802	Verrucomicrobia(96)	Subdivision3(95)
16787	162.273	-0.408117	0.173789	-2.34835	0.0188569	0.392376	3377	Proteobacteria(100)	Alphaproteobacteria(100)	Rhizobiales(100)
15718	74.8874	-0.518489	0.220817	-2.34804	0.0188724	0.392376	1287	Actinobacteria(100)	Actinobacteria(100)	Actinomycetales(100)	Streptomycetaceae(100)	Streptomyces(100)
9103	197.364	-0.441018	0.18847	-2.33999	0.0192841	0.392376	4025	Acidobacteria(100)	Acidobacteria_Gp16(100)	Gp16(100)
13073	76.335	0.490338	0.209721	2.33805	0.0193845	0.392376	1550	Gemmatimonadetes(93)	Gemmatimonadetes(93)	Gemmatimonadales(93)	Gemmatimonadaceae(93)	Gemmatimonas(93)
11335	593.572	-0.326818	0.140333	-2.32888	0.0198654	0.392376	13194	Verrucomicrobia(100)	Spartobacteria(100)
10910	81.9898	-0.468147	0.201461	-2.32376	0.0201382	0.392376	1800	Actinobacteria(100)	Actinobacteria(100)	Actinomycetales(100)	Geodermatophilaceae(100)
1563	426.184	-0.326507	0.14052	-2.32356	0.0201493	0.392376	9287	Proteobacteria(100)	Alphaproteobacteria(100)	Rhizobiales(100)	Xanthobacteraceae(77)
9053	56.9503	0.483863	0.208384	2.32198	0.0202338	0.392376	1108	unclassified
12534	76.4887	0.448008	0.193112	2.31994	0.0203442	0.392376	1532	Proteobacteria(100)	Alphaproteobacteria(100)	Sphingomonadales(100)	Sphingomonadaceae(100)	Sphingomonas(96)
10525	49.6902	0.500237	0.215898	2.31701	0.0205032	0.392376	1056	candidate_division_WPS-2(70)
8699	54.3069	0.485113	0.209878	2.31141	0.0208102	0.392376	1011	Bacteroidetes(100)	Sphingobacteriia(100)	Sphingobacteriales(100)	Chitinophagaceae(100)	Flavitalea(82)
9976	93.7587	-0.468326	0.203017	-2.30683	0.0210643	0.392376	2075	unclassified
13806	178.727	-0.401219	0.174228	-2.30284	0.0212878	0.392376	4055	Actinobacteria(100)	Actinobacteria(100)	Actinomycetales(100)	Thermomonosporaceae(78)	Actinoallomurus(76)
6617	204.277	-0.402526	0.17564	-2.29177	0.0219189	0.394121	4336	Actinobacteria(79)	Actinobacteria(79)
9384	211.776	-0.379478	0.16588	-2.28766	0.0221573	0.394121	4352	Acidobacteria(100)	Acidobacteria_Gp6(100)	Gp6(100)
10161	42.5663	-0.479504	0.210523	-2.27768	0.0227458	0.394121	796	Actinobacteria(100)	Actinobacteria(100)	Solirubrobacterales(98)	Conexibacteraceae(91)	Conexibacter(91)
7376	29.6312	-0.505737	0.223047	-2.2674	0.0233656	0.394121	743	Actinobacteria(99)	Actinobacteria(99)	Gaiellales(74)	Gaiellaceae(74)	Gaiella(74)
17050	70.2672	-0.437841	0.19314	-2.26697	0.0233923	0.394121	1586	Actinobacteria(99)	Actinobacteria(99)	Gaiellales(97)	Gaiellaceae(97)	Gaiella(97)
890	43.0091	0.483824	0.213607	2.26502	0.0235113	0.394121	925	Verrucomicrobia(100)	Opitutae(100)	Opitutales(100)	Opitutaceae(100)	Opitutus(100)
13857	177.258	-0.420181	0.186004	-2.25899	0.0238839	0.394121	3805	Actinobacteria(100)	Actinobacteria(100)	Actinomycetales(100)	Nocardioidaceae(100)	Marmoricola(100)
17243	91.9589	-0.408661	0.181306	-2.25398	0.0241973	0.394121	1960	Actinobacteria(100)	Actinobacteria(100)	Gaiellales(100)	Gaiellaceae(100)	Gaiella(100)
8943	91.1156	-0.435528	0.193247	-2.25374	0.0242125	0.394121	2134	unclassified
3128	40.0874	0.49863	0.221925	2.24685	0.0246498	0.396096	729	Proteobacteria(71)
5426	137.066	0.402396	0.179681	2.2395	0.0251234	0.398595	2855	Proteobacteria(100)	Alphaproteobacteria(100)	Sphingomonadales(100)	Sphingomonadaceae(100)	Sphingomonas(100)
15343	92.3156	-0.404974	0.18158	-2.23027	0.0257293	0.403105	2010	Acidobacteria(100)	Acidobacteria_Gp6(99)	Gp6(99)
1952	41.7609	0.476539	0.214955	2.21693	0.0266281	0.406362	868	Proteobacteria(99)	Deltaproteobacteria(98)	Myxococcales(93)
8926	88.6218	0.412313	0.186174	2.21466	0.0267831	0.406362	1720	Verrucomicrobia(100)	Subdivision3(100)
1737	71.8443	-0.450388	0.203535	-2.21282	0.0269098	0.406362	1662	Actinobacteria(100)	Actinobacteria(99)	Solirubrobacterales(99)	Solirubrobacteraceae(95)	Solirubrobacter(95)
11338	79.8596	-0.44241	0.201302	-2.19774	0.0279675	0.411212	1626	Verrucomicrobia(100)	Spartobacteria(100)
1837	208.847	0.425775	0.194274	2.19162	0.0284067	0.411212	3821	Bacteroidetes(100)
12279	58.822	0.426115	0.194504	2.19078	0.0284677	0.411212	1258	Acidobacteria(100)	Acidobacteria_Gp4(100)	Gp4(91)
15577	164.069	0.38172	0.174322	2.18974	0.0285432	0.411212	3548	Bacteroidetes(100)	Sphingobacteriia(100)	Sphingobacteriales(100)	Chitinophagaceae(100)
11372	32.9104	-0.476231	0.218577	-2.17878	0.029348	0.418	824	Verrucomicrobia(100)	Spartobacteria(100)
12957	41.7422	-0.471743	0.216999	-2.17394	0.0297098	0.418399	848	unclassified
5712	50.3208	-0.448214	0.206667	-2.16877	0.0301	0.419184	1087	Firmicutes(100)	Bacilli(100)	Bacillales(100)	Alicyclobacillaceae(100)	Tumebacillus(100)
16132	85.0684	-0.448728	0.207815	-2.15927	0.0308294	0.424318	1825	Actinobacteria(100)	Actinobacteria(100)	Actinomycetales(100)	Mycobacteriaceae(100)	Mycobacterium(100)
11373	68.5651	-0.445736	0.208535	-2.13747	0.0325601	0.424318	1359	Verrucomicrobia(100)	Spartobacteria(100)
17257	61.2159	-0.413717	0.193569	-2.1373	0.0325734	0.424318	1302	Actinobacteria(100)	Actinobacteria(100)	Gaiellales(100)	Gaiellaceae(100)	Gaiella(100)
16869	46.0535	0.45007	0.210639	2.13669	0.0326232	0.424318	901	Proteobacteria(100)	Alphaproteobacteria(100)	Sphingomonadales(99)	Sphingomonadaceae(98)	Sphingomonas(96)
13839	119.835	-0.407954	0.191818	-2.12678	0.0334384	0.424318	2872	Actinobacteria(100)	Actinobacteria(100)	Actinomycetales(100)	Pseudonocardiaceae(100)	Pseudonocardia(100)
16648	1556.12	0.305765	0.143827	2.12593	0.0335093	0.424318	32149	Acidobacteria(100)	Acidobacteria_Gp4(100)	Gp4(100)
7366	81.886	-0.404243	0.190231	-2.12501	0.0335858	0.424318	1829	Actinobacteria(100)	Actinobacteria(100)	Actinomycetales(100)	Nocardioidaceae(100)	Nocardioides(100)
15010	79.0435	-0.391406	0.184565	-2.1207	0.0339473	0.424318	1676	Actinobacteria(99)	Actinobacteria(99)	Gaiellales(95)	Gaiellaceae(95)	Gaiella(95)
6660	72.7466	0.43677	0.206147	2.11873	0.0341137	0.424318	1463	Bacteroidetes(100)	Sphingobacteriia(100)	Sphingobacteriales(100)	Chitinophagaceae(100)
4775	110.906	0.395515	0.186765	2.11772	0.0341988	0.424318	2207	Acidobacteria(98)	Acidobacteria_Gp4(98)	Gp4(98)
9938	30.0914	-0.463389	0.218921	-2.1167	0.0342854	0.424318	720	unclassified
1948	51.958	0.435569	0.206306	2.11128	0.0347483	0.424318	1173	Proteobacteria(100)	Deltaproteobacteria(98)	Myxococcales(98)	Polyangiaceae(97)	Chondromyces(85)
7570	217.117	-0.359958	0.171011	-2.10488	0.0353021	0.424318	4881	Actinobacteria(99)	Actinobacteria(98)	Solirubrobacterales(89)
9651	55.0904	-0.438863	0.208502	-2.10484	0.0353052	0.424318	1295	Actinobacteria(100)	Actinobacteria(100)	Actinomycetales(100)	Kineosporiaceae(99)	Kineosporia(81)
13328	418.562	-0.383323	0.182355	-2.10207	0.0355467	0.424318	8633	Actinobacteria(99)	Actinobacteria(99)	Actinomycetales(99)	Thermomonosporaceae(75)
14901	60.5676	-0.426932	0.203855	-2.09429	0.0362343	0.425982	1392	Actinobacteria(100)	Actinobacteria(100)	Gaiellales(91)	Gaiellaceae(91)	Gaiella(91)
2693	289.982	0.329676	0.157528	2.09281	0.0363659	0.425982	6112	Proteobacteria(99)	Betaproteobacteria(99)
7905	187.279	0.381502	0.183684	2.07695	0.0378061	0.42761	4036	Acidobacteria(100)	Acidobacteria_Gp6(100)	Gp6(100)
10746	220.01	0.384801	0.185497	2.07444	0.0380385	0.42761	4321	Bacteroidetes(100)	Sphingobacteriia(100)	Sphingobacteriales(100)	Chitinophagaceae(100)	Terrimonas(84)
16894	71.5646	-0.449786	0.217172	-2.0711	0.038349	0.42761	1503	Actinobacteria(100)	Actinobacteria(100)	Actinomycetales(100)	Pseudonocardiaceae(100)	Pseudonocardia(90)
8516	67.0825	0.424409	0.205234	2.06793	0.038647	0.42761	1317	Bacteroidetes(98)
3960	32.4643	-0.449802	0.217638	-2.06674	0.0387585	0.42761	850	Proteobacteria(80)	Deltaproteobacteria(72)
16712	53.5413	0.429765	0.208266	2.06354	0.0390612	0.42761	1044	Proteobacteria(100)	Alphaproteobacteria(100)	Sphingomonadales(100)	Sphingomonadaceae(100)	Sphingomonas(100)
7395	99.9071	-0.389373	0.188764	-2.06275	0.0391367	0.42761	2212	Actinobacteria(100)	Actinobacteria(100)	Gaiellales(100)	Gaiellaceae(100)	Gaiella(100)
5032	56.7833	-0.424672	0.205979	-2.06172	0.0392342	0.42761	1419	Acidobacteria(100)	Acidobacteria_Gp6(100)	Gp6(100)
9019	121.3	0.391192	0.190728	2.05105	0.0402625	0.434463	2492	Proteobacteria(97)	Deltaproteobacteria(94)	Myxococcales(87)
15741	105.401	-0.391635	0.191792	-2.04198	0.0411533	0.434463	2194	Actinobacteria(100)	Actinobacteria(100)	Actinomycetales(100)	Intrasporangiaceae(100)	Janibacter(98)
13330	111.683	-0.402348	0.197764	-2.03448	0.0419028	0.434463	2568	Actinobacteria(100)	Actinobacteria(100)	Actinomycetales(98)
11947	261.535	0.302916	0.14906	2.03218	0.0421355	0.434463	5253	Acidobacteria(100)	Acidobacteria_Gp6(100)	Gp6(100)
7000	82.7758	-0.41538	0.204508	-2.03112	0.0422431	0.434463	1809	Actinobacteria(100)	Actinobacteria(100)	Actinomycetales(100)	Micromonosporaceae(100)
15637	389.298	-0.32052	0.157811	-2.03103	0.0422516	0.434463	9127	Proteobacteria(100)	Deltaproteobacteria(100)	Myxococcales(100)	Myxococcaceae(89)	Corallococcus(85)
15865	278.548	0.326974	0.161018	2.03066	0.0422894	0.434463	5385	candidate_division_WPS-2(84)
16834	75.7859	0.396172	0.196536	2.01578	0.0438233	0.440169	1416	Acidobacteria(100)	Acidobacteria_Gp1(100)	Gp1(100)
10013	25.8478	0.440215	0.218754	2.01237	0.0441808	0.440169	752	Proteobacteria(100)	Alphaproteobacteria(100)	Sphingomonadales(100)	Erythrobacteraceae(80)
12560	36.2992	-0.432153	0.21492	-2.01076	0.0443509	0.440169	871	Proteobacteria(100)	Alphaproteobacteria(100)	Rhizobiales(100)	Methylobacteriaceae(99)	Microvirga(99)
12438	295.195	-0.347727	0.173071	-2.00916	0.0445206	0.440169	6369	Actinobacteria(100)	Actinobacteria(100)	Solirubrobacterales(100)	Solirubrobacteraceae(100)	Solirubrobacter(100)
9187	123.985	-0.344858	0.171863	-2.00659	0.0447935	0.440169	2697	Proteobacteria(92)	Deltaproteobacteria(80)	Myxococcales(75)
1221	51.956	0.41153	0.205241	2.0051	0.0449519	0.440169	1089	Verrucomicrobia(91)	Subdivision3(83)
6814	62.1198	-0.415291	0.208653	-1.99035	0.0465526	0.445071	1453	Proteobacteria(100)	Alphaproteobacteria(100)	Rhodospirillales(100)	Rhodospirillaceae(100)	Skermanella(100)
510	47.4006	0.443358	0.223238	1.98604	0.0470291	0.445071	1100	Proteobacteria(100)	Gammaproteobacteria(100)
5397	290.588	-0.368577	0.185595	-1.98591	0.0470428	0.445071	6224	Proteobacteria(100)	Alphaproteobacteria(100)	Rhizobiales(100)	Methylobacteriaceae(100)	Microvirga(100)
10320	59.358	0.402152	0.202523	1.98571	0.0470651	0.445071	1241	unclassified
14622	48.5116	-0.431943	0.217686	-1.98425	0.0472281	0.445071	1044	Actinobacteria(92)	Actinobacteria(91)
3276	654.732	0.312332	0.158181	1.97452	0.0483226	0.446327	13178	Proteobacteria(100)	Gammaproteobacteria(100)	Xanthomonadales(100)	Xanthomonadaceae(100)
12108	111.651	-0.370523	0.188132	-1.96948	0.0488979	0.446327	2374	Acidobacteria(100)	Acidobacteria_Gp6(100)	Gp6(100)
9689	100.165	-0.42355	0.215123	-1.96887	0.0489677	0.446327	2179	Firmicutes(100)	Bacilli(100)	Bacillales(100)	Planococcaceae(70)
12592	192.455	-0.343789	0.17478	-1.96698	0.0491857	0.446327	4321	Proteobacteria(100)	Alphaproteobacteria(100)	Rhizobiales(100)
9813	45.7244	0.414745	0.211197	1.96378	0.0495551	0.446327	859	Proteobacteria(99)	Betaproteobacteria(91)
15796	202.16	0.317205	0.161949	1.95867	0.0501512	0.446327	4436	Acidobacteria(99)	Acidobacteria_Gp6(99)	Gp6(99)
14873	126.264	-0.353671	0.180741	-1.95679	0.0503726	0.446327	2763	Actinobacteria(98)	Actinobacteria(98)	Gaiellales(96)	Gaiellaceae(96)	Gaiella(96)
5393	346.011	-0.317724	0.162413	-1.95627	0.0504333	0.446327	7028	Proteobacteria(100)	Alphaproteobacteria(100)	Rhizobiales(100)
13277	66.0201	-0.411237	0.210336	-1.95514	0.0505662	0.446327	1469	Proteobacteria(100)	Deltaproteobacteria(100)	Myxococcales(100)	Polyangiaceae(99)
9789	154.798	-0.316934	0.163232	-1.94161	0.052184	0.452089	3419	Acidobacteria(88)	Acidobacteria_Gp6(88)	Gp6(88)
11827	581.657	0.34818	0.179437	1.94041	0.0523305	0.452089	11274	Gemmatimonadetes(91)	Gemmatimonadetes(91)	Gemmatimonadales(91)	Gemmatimonadaceae(91)	Gemmatimonas(91)
3722	72.4813	-0.393242	0.202728	-1.93975	0.0524096	0.452089	1498	Actinobacteria(90)	Actinobacteria(76)
12439	88.0183	-0.382824	0.198053	-1.93294	0.0532435	0.452089	1936	Actinobacteria(100)	Actinobacteria(100)	Solirubrobacterales(100)	Solirubrobacteraceae(100)	Solirubrobacter(100)
13969	108.505	-0.369683	0.191352	-1.93195	0.0533653	0.452089	2175	Actinobacteria(100)	Actinobacteria(100)	Actinomycetales(100)	Micromonosporaceae(100)
1233	40.224	0.431004	0.223843	1.92547	0.0541702	0.452089	880	Acidobacteria(100)	Acidobacteria_Gp10(100)	Gp10(100)
16898	40.2426	-0.426665	0.221618	-1.92523	0.0542007	0.452089	824	Actinobacteria(100)	Actinobacteria(100)	Actinomycetales(100)	Pseudonocardiaceae(100)	Pseudonocardia(89)
11423	77.4118	0.385375	0.200328	1.92372	0.0543901	0.452089	1608	Verrucomicrobia(95)	Subdivision3(93)
12186	100.935	0.376659	0.195859	1.92312	0.0544652	0.452089	2008	Acidobacteria(100)	Acidobacteria_Gp6(100)	Gp6(100)
6163	68.5501	-0.406808	0.212116	-1.91786	0.0551294	0.454591	1430	Actinobacteria(85)	Actinobacteria(85)
16538	79.2666	-0.375593	0.196759	-1.9089	0.0562748	0.461003	1739	Acidobacteria(100)	Acidobacteria_Gp6(100)	Gp6(100)
1215	41.4094	0.413072	0.217531	1.89891	0.0575759	0.461004	945	Acidobacteria(100)	Acidobacteria_Gp10(100)	Gp10(100)
149	45.7069	-0.408993	0.215457	-1.89826	0.0576617	0.461004	1066	Actinobacteria(87)	Actinobacteria(87)	Acidimicrobiales(79)
10063	74.4799	-0.377246	0.198971	-1.89599	0.0579616	0.461004	1559	unclassified
10986	30.3229	-0.414131	0.218644	-1.89409	0.0582137	0.461004	665	Proteobacteria(100)	Alphaproteobacteria(100)	Rhizobiales(100)	Hyphomicrobiaceae(100)	Pedomicrobium(89)
12366	189.274	0.31454	0.166609	1.8879	0.0590398	0.461004	3998	Acidobacteria(100)	Acidobacteria_Gp4(100)	Gp4(93)
13898	166.791	-0.303833	0.160944	-1.88781	0.0590508	0.461004	3672	Actinobacteria(100)	Actinobacteria(100)	Actinomycetales(100)	Micromonosporaceae(100)	Dactylosporangium(100)
16558	389.423	-0.329811	0.174759	-1.88724	0.0591285	0.461004	8310	Acidobacteria(100)	Acidobacteria_Gp6(100)	Gp6(100)
5425	82.4235	-0.363955	0.192918	-1.88658	0.0592175	0.461004	1819	Proteobacteria(100)	Alphaproteobacteria(100)	Rhizobiales(99)
11955	77.707	0.355659	0.188928	1.88251	0.0597668	0.461608	1611	Acidobacteria(100)	Acidobacteria_Gp6(100)	Gp6(100)
11063	55.6322	-0.384848	0.20477	-1.87941	0.0601881	0.461608	1120	Proteobacteria(96)	Deltaproteobacteria(93)	Myxococcales(91)
8736	116.776	0.319664	0.170227	1.87786	0.0603998	0.461608	2463	Bacteroidetes(100)	Sphingobacteriia(100)	Sphingobacteriales(100)	Chitinophagaceae(100)	Flavitalea(99)
14062	120.14	0.355204	0.190183	1.8677	0.0618044	0.468682	2334	Acidobacteria(100)	Acidobacteria_Gp5(100)	Gp5(100)
8652	37.5023	-0.391541	0.209854	-1.86577	0.0620733	0.468682	779	Planctomycetes(100)	Planctomycetia(100)	Planctomycetales(100)	Planctomycetaceae(100)	Pirellula(100)
2477	71.2224	0.35979	0.193239	1.86188	0.0626193	0.469888	1562	Proteobacteria(91)	Gammaproteobacteria(87)
10780	58.0436	0.362639	0.195039	1.85931	0.0629829	0.469888	1201	Verrucomicrobia(100)	Spartobacteria(100)
14180	82.6631	-0.380213	0.205308	-1.85191	0.0640385	0.474937	1792	Actinobacteria(100)	Actinobacteria(100)	Actinomycetales(100)	Micromonosporaceae(96)
14200	238.899	-0.341096	0.185188	-1.84189	0.0654906	0.480521	5461	Actinobacteria(100)	Actinobacteria(100)	Actinomycetales(100)	Micromonosporaceae(100)	Micromonospora(74)
14547	38.1551	-0.405742	0.22034	-1.84143	0.0655582	0.480521	776	Actinobacteria(86)	Actinobacteria(86)
9835	82.1245	-0.392977	0.215571	-1.82296	0.0683093	0.486796	1622	Firmicutes(100)	Bacilli(100)	Bacillales(100)	Bacillaceae_1(99)	Bacillus(90)
10113	170.734	0.316062	0.173385	1.82289	0.06832	0.486796	3257	candidate_division_WPS-2(83)
10701	110.579	0.351682	0.192931	1.82284	0.0683275	0.486796	2352	Bacteroidetes(100)	Sphingobacteriia(100)	Sphingobacteriales(100)	Chitinophagaceae(100)	Flavisolibacter(81)
17029	51.0043	-0.376333	0.206574	-1.82178	0.0684879	0.486796	1169	Actinobacteria(93)	Actinobacteria(93)	Acidimicrobiales(80)
8040	682.515	0.284449	0.156449	1.81816	0.0690394	0.486796	13636	Acidobacteria(100)	Acidobacteria_Gp6(100)	Gp6(100)
9200	176.019	-0.334284	0.18387	-1.81804	0.0690575	0.486796	3779	Acidobacteria(100)	Acidobacteria_Gp16(100)	Gp16(100)
7661	29.9315	-0.40388	0.222212	-1.81755	0.0691331	0.486796	716	Proteobacteria(92)	Deltaproteobacteria(89)	Myxococcales(88)
8547	29.7693	0.397974	0.219414	1.8138	0.0697079	0.488102	625	Proteobacteria(97)	Deltaproteobacteria(97)	Myxococcales(97)	Polyangiaceae(96)	Chondromyces(76)
17366	126.707	-0.332694	0.184838	-1.79992	0.0718736	0.489382	2641	Verrucomicrobia(100)	Spartobacteria(100)
6990	114.843	-0.324895	0.181521	-1.78984	0.0734793	0.489382	2701	Actinobacteria(100)	Actinobacteria(100)	Actinomycetales(100)	Nocardioidaceae(100)	Nocardioides(97)
15264	70.4887	-0.378751	0.211708	-1.78903	0.0736105	0.489382	1787	Acidobacteria(100)	Acidobacteria_Gp6(100)	Gp6(100)
10064	105.971	0.330523	0.185117	1.78548	0.0741834	0.489382	2022	unclassified
5563	68.018	-0.3425	0.191954	-1.78429	0.0743771	0.489382	1442	unclassified
17501	44.102	0.385095	0.215969	1.7831	0.07457	0.489382	872	Acidobacteria(100)	Acidobacteria_Gp1(100)	Gp1(100)
16328	89.3835	0.342557	0.192214	1.78216	0.0747226	0.489382	1720	Verrucomicrobia(100)	Spartobacteria(100)
11406	61.2793	-0.340167	0.191182	-1.77928	0.0751931	0.489382	1181	Verrucomicrobia(100)	Spartobacteria(100)
7737	42.4884	0.385952	0.217266	1.77641	0.0756657	0.489382	908	Verrucomicrobia(100)	Opitutae(100)	Opitutales(100)	Opitutaceae(100)	Opitutus(100)
881	107.49	0.330961	0.186315	1.77635	0.0756749	0.489382	2112	Verrucomicrobia(100)	Opitutae(100)	Opitutales(100)	Opitutaceae(100)	Opitutus(100)
8450	381.98	-0.273194	0.153968	-1.77435	0.0760049	0.489382	8393	Actinobacteria(100)	Actinobacteria(100)	Solirubrobacterales(100)	Solirubrobacteraceae(100)	Solirubrobacter(100)
9411	309.611	-0.250574	0.141306	-1.77327	0.0761836	0.489382	6418	Proteobacteria(99)	Betaproteobacteria(98)
14481	375.365	-0.313215	0.176957	-1.77001	0.0767259	0.489382	8539	Proteobacteria(100)	Betaproteobacteria(100)	Burkholderiales(100)
15293	107.304	0.315395	0.17875	1.76445	0.077656	0.489382	2165	Acidobacteria(100)	Acidobacteria_Gp6(100)	Gp6(100)
2139	50.9491	0.358919	0.203701	1.76199	0.0780711	0.489382	1120	Proteobacteria(100)	Alphaproteobacteria(100)	Rhizobiales(100)	Rhizobiaceae(100)	Rhizobium(100)
17300	324.913	-0.299075	0.170887	-1.75013	0.0800957	0.489382	7113	Actinobacteria(100)
617	138.05	-0.307704	0.175938	-1.74894	0.0803022	0.489382	3031	unclassified
7904	109.045	0.329976	0.188727	1.74842	0.0803907	0.489382	1980	Acidobacteria(100)	Acidobacteria_Gp6(100)	Gp6(100)
5398	192.523	0.307987	0.176527	1.7447	0.0810363	0.489382	4067	Proteobacteria(100)	Alphaproteobacteria(100)	Rhizobiales(89)
4118	414.725	-0.306714	0.176015	-1.74254	0.0814136	0.489382	9221	Proteobacteria(100)	Alphaproteobacteria(100)	Rhizobiales(100)	Hyphomicrobiaceae(95)	Hyphomicrobium(86)
1661	78.8528	0.363371	0.20856	1.74229	0.0814576	0.489382	1653	Bacteroidetes(100)	Flavobacteriia(100)	Flavobacteriales(100)	Flavobacteriaceae(100)	Flavobacterium(97)
8376	92.8795	-0.33289	0.19145	-1.73878	0.0820735	0.489382	2084	Actinobacteria(82)	Actinobacteria(79)	Solirubrobacterales(78)
3290	69.2215	0.357846	0.20615	1.73585	0.0825906	0.489382	1317	unclassified
6149	58.1233	0.283795	0.163642	1.73424	0.0828753	0.489382	741	Proteobacteria(100)	Deltaproteobacteria(100)	Myxococcales(100)	Polyangiaceae(100)	Sorangium(99)
13656	374.654	0.251702	0.145588	1.72886	0.0838342	0.489382	7872	Proteobacteria(100)	Alphaproteobacteria(100)	Sphingomonadales(100)	Sphingomonadaceae(100)	Sphingomonas(95)
3760	42.8545	-0.386197	0.223546	-1.7276	0.0840607	0.489382	822	Actinobacteria(93)
5533	185.109	0.337502	0.19541	1.72715	0.0841416	0.489382	3584	Acidobacteria(99)	Acidobacteria_Gp7(98)	Gp7(98)
17353	284.92	-0.292118	0.169137	-1.72711	0.0841482	0.489382	6133	Actinobacteria(100)	Actinobacteria(100)	Actinomycetales(100)	Mycobacteriaceae(100)	Mycobacterium(100)
8623	415.383	0.295553	0.171321	1.72514	0.0845014	0.489382	8408	Proteobacteria(100)	Alphaproteobacteria(100)	Sphingomonadales(94)	Sphingomonadaceae(93)	Sphingomonas(90)
11986	48.5592	-0.383588	0.222409	-1.7247	0.0845824	0.489382	906	Acidobacteria(100)	Acidobacteria_Gp6(100)	Gp6(100)
14240	28.1683	-0.374888	0.217566	-1.7231	0.0848707	0.489382	695	Actinobacteria(97)	Actinobacteria(97)
7002	198.921	-0.303698	0.176269	-1.72292	0.0849023	0.489382	4572	Actinobacteria(100)	Actinobacteria(100)	Actinomycetales(100)	Nocardioidaceae(100)	Nocardioides(97)
7967	43.1346	0.380381	0.221131	1.72016	0.0854032	0.489382	1008	Acidobacteria(100)	Acidobacteria_Gp6(100)	Gp6(100)
2703	59.8865	-0.357752	0.207994	-1.72001	0.0854301	0.489382	1343	Acidobacteria(100)	Acidobacteria_Gp6(100)	Gp6(100)
9603	66.5445	-0.352993	0.205554	-1.71728	0.0859288	0.489382	1560	Actinobacteria(100)	Actinobacteria(100)	Actinomycetales(100)	Microbacteriaceae(100)
15280	31.0324	0.365617	0.213075	1.71591	0.0861792	0.489382	778	Acidobacteria(100)	Acidobacteria_Gp6(100)	Gp6(100)
4578	98.9569	0.334347	0.194924	1.71527	0.0862962	0.489382	1905	Acidobacteria(100)	Acidobacteria_Gp4(100)	Gp4(99)
15110	74.3453	-0.317589	0.18557	-1.71143	0.0870026	0.489382	1519	Actinobacteria(98)	Actinobacteria(97)	Gaiellales(91)	Gaiellaceae(91)	Gaiella(91)
13089	148.173	0.303196	0.177375	1.70935	0.087386	0.489382	3201	Gemmatimonadetes(86)	Gemmatimonadetes(86)	Gemmatimonadales(86)	Gemmatimonadaceae(86)	Gemmatimonas(86)
13371	105.006	-0.30007	0.17558	-1.70902	0.0874469	0.489382	2235	unclassified
7645	273.791	-0.280503	0.164385	-1.70637	0.0879391	0.489382	5827	Proteobacteria(76)
7832	67.299	-0.356216	0.208805	-1.70597	0.088013	0.489382	1408	unclassified
5416	46.498	-0.365591	0.214569	-1.70384	0.0884107	0.489382	906	Proteobacteria(100)	Alphaproteobacteria(100)	Rhizobiales(100)
14122	194.368	-0.329766	0.193632	-1.70305	0.0885581	0.489382	4205	Actinobacteria(95)	Actinobacteria(95)
10987	159.292	-0.280411	0.164962	-1.69985	0.0891595	0.489382	3285	Proteobacteria(100)	Alphaproteobacteria(100)	Rhizobiales(100)	Hyphomicrobiaceae(98)	Pedomicrobium(82)
16342	58.3405	0.357057	0.21008	1.69963	0.0892011	0.489382	1300	Acidobacteria(100)	Acidobacteria_Gp4(100)	Gp4(100)
4117	388.309	-0.269317	0.158604	-1.69804	0.0895002	0.489382	8260	Proteobacteria(100)	Alphaproteobacteria(100)	Rhizobiales(94)
14120	122.16	-0.319796	0.188502	-1.69651	0.0897888	0.489382	2791	Actinobacteria(77)	Actinobacteria(77)
15514	161.88	0.301311	0.178049	1.6923	0.0905895	0.489382	3294	Proteobacteria(100)	Alphaproteobacteria(100)	Sphingomonadales(98)	Sphingomonadaceae(98)
9262	320.628	0.317412	0.188137	1.68713	0.0915774	0.489382	6325	Proteobacteria(100)	Gammaproteobacteria(100)	Xanthomonadales(100)	Xanthomonadaceae(100)
9358	101.917	-0.333262	0.197604	-1.68651	0.0916967	0.489382	2234	Acidobacteria(100)	Acidobacteria_Gp6(100)	Gp6(100)
16624	57.4126	0.329273	0.195652	1.68295	0.0923844	0.489382	1147	Acidobacteria(100)	Acidobacteria_Gp4(100)	Gp4(100)
15484	210.643	0.289359	0.172079	1.68154	0.0926577	0.489382	4237	Proteobacteria(100)	Alphaproteobacteria(100)	Sphingomonadales(78)	Sphingomonadaceae(77)
16700	53.6023	0.348122	0.207037	1.68145	0.0926763	0.489382	1131	Proteobacteria(100)	Alphaproteobacteria(100)	Sphingomonadales(100)	Sphingomonadaceae(99)
5705	56.9876	0.331619	0.197348	1.68038	0.0928829	0.489382	1293	Planctomycetes(100)	Planctomycetia(100)	Planctomycetales(100)	Planctomycetaceae(100)	Gemmata(88)
9238	1620.54	0.240262	0.143082	1.67919	0.0931142	0.489382	33592	Proteobacteria(100)	Gammaproteobacteria(100)	Xanthomonadales(100)	Xanthomonadaceae(100)	Lysobacter(97)
13072	148.22	0.317973	0.189852	1.67485	0.0939646	0.489382	3044	Gemmatimonadetes(93)	Gemmatimonadetes(93)	Gemmatimonadales(93)	Gemmatimonadaceae(93)	Gemmatimonas(93)
4593	192.936	0.328147	0.196153	1.67291	0.0943452	0.489382	3504	Acidobacteria(100)	Acidobacteria_Gp4(100)	Gp4(100)
13897	534.523	-0.269399	0.16118	-1.67142	0.0946382	0.489382	12145	Actinobacteria(100)	Actinobacteria(100)	Actinomycetales(100)	Pseudonocardiaceae(100)	Pseudonocardia(92)
16431	158.628	0.267233	0.160426	1.66577	0.0957598	0.489382	3231	Acidobacteria(100)	Acidobacteria_Gp4(100)	Gp4(100)
5801	64.8015	-0.326563	0.196231	-1.66418	0.0960764	0.489382	1429	Planctomycetes(97)	Planctomycetia(97)	Planctomycetales(97)	Planctomycetaceae(97)
5239	85.8887	0.333637	0.200548	1.66362	0.0961879	0.489382	1793	Acidobacteria(100)	Acidobacteria_Gp4(100)	Gp4(90)
606	272.757	0.23029	0.138492	1.66284	0.0963443	0.489382	5621	Proteobacteria(100)	Gammaproteobacteria(99)	Xanthomonadales(71)	Sinobacteraceae(71)	Steroidobacter(71)
5567	103.688	0.327804	0.197225	1.66208	0.0964958	0.489382	2494	Acidobacteria(100)	Acidobacteria_Gp7(92)	Gp7(92)
2696	75.3877	0.321305	0.193518	1.66034	0.0968468	0.489382	1749	Acidobacteria(100)	Acidobacteria_Gp6(100)	Gp6(100)
14518	477.747	0.257449	0.1551	1.65989	0.0969363	0.489382	10471	Proteobacteria(100)	Betaproteobacteria(98)	Burkholderiales(98)
3012	177.361	0.277748	0.167396	1.65922	0.0970711	0.489382	3709	Proteobacteria(100)	Betaproteobacteria(88)
15206	481.39	0.283369	0.170944	1.65767	0.0973836	0.489382	9785	Acidobacteria(100)	Acidobacteria_Gp6(100)	Gp6(100)
3001	82.5292	0.326467	0.197012	1.65709	0.0975012	0.489382	1649	Proteobacteria(99)	Betaproteobacteria(96)
11252	29.7005	-0.36403	0.219958	-1.65499	0.0979257	0.489382	676	Verrucomicrobia(100)	Spartobacteria(100)
13253	1075.93	-0.282539	0.170758	-1.65461	0.0980033	0.489382	21725	Actinobacteria(99)	Actinobacteria(99)	Gaiellales(99)	Gaiellaceae(99)	Gaiella(99)
16321	1252.79	-0.240898	0.145627	-1.6542	0.098086	0.489382	26474	Verrucomicrobia(100)	Spartobacteria(100)
1209	116.254	-0.294155	0.178188	-1.65082	0.0987755	0.489382	1568	Acidobacteria(100)	Acidobacteria_Gp10(100)	Gp10(100)
14360	32.6936	0.35266	0.214398	1.64488	0.099994	0.489382	705	Proteobacteria(100)	Betaproteobacteria(100)
15650	354.143	-0.246362	0.150028	-1.64211	0.100568	0.489382	7618	Acidobacteria(100)	Acidobacteria_Gp16(100)	Gp16(100)
447	31.443	0.36716	0.223595	1.64208	0.100574	0.489382	713	Proteobacteria(100)	Alphaproteobacteria(99)	Sphingomonadales(95)	Erythrobacteraceae(83)
6382	37.6885	0.360999	0.219873	1.64186	0.10062	0.489382	751	Planctomycetes(96)	Planctomycetia(96)	Planctomycetales(96)	Planctomycetaceae(96)	Zavarzinella(75)
16430	558.891	0.254581	0.15544	1.63781	0.101462	0.489382	10702	Acidobacteria(100)	Acidobacteria_Gp4(100)	Gp4(100)
16027	55.9903	0.333067	0.203931	1.63323	0.10242	0.489382	1110	candidate_division_WPS-2(98)
16269	62.0218	-0.33692	0.206435	-1.63209	0.102661	0.489382	1335	Verrucomicrobia(100)	Spartobacteria(100)
12763	609.571	-0.231147	0.14175	-1.63067	0.10296	0.489382	12882	Proteobacteria(100)	Alphaproteobacteria(100)	Rhizobiales(100)	Hyphomicrobiaceae(74)	Rhodoplanes(71)
9185	79.5954	-0.328166	0.201608	-1.62774	0.103579	0.489382	1613	Proteobacteria(94)	Deltaproteobacteria(79)
8328	33.1624	-0.359973	0.221373	-1.62609	0.103931	0.489382	691	Proteobacteria(100)	Alphaproteobacteria(100)	Rhizobiales(99)	Hyphomicrobiaceae(96)	Rhodomicrobium(95)
5564	45.4653	0.363518	0.223566	1.626	0.10395	0.489382	1390	Acidobacteria(97)	Acidobacteria_Gp7(95)	Gp7(95)
11426	49.845	0.328931	0.202675	1.62294	0.104602	0.489382	1050	Verrucomicrobia(98)	Subdivision3(98)
11946	143.895	0.304747	0.187963	1.62131	0.10495	0.489382	2944	Acidobacteria(100)	Acidobacteria_Gp6(100)	Gp6(100)
1658	49.2666	0.323962	0.199815	1.62131	0.104952	0.489382	1028	Bacteroidetes(100)	Flavobacteriia(100)	Flavobacteriales(100)	Flavobacteriaceae(100)	Flavobacterium(87)
9568	92.7758	-0.312994	0.193325	-1.619	0.105446	0.489382	2031	Actinobacteria(100)	Actinobacteria(100)	Actinomycetales(100)	Streptomycetaceae(100)	Streptomyces(96)
8624	635.543	0.251398	0.155675	1.61489	0.106334	0.489382	12936	Proteobacteria(100)	Alphaproteobacteria(100)	Sphingomonadales(88)	Sphingomonadaceae(86)	Sphingomonas(83)
15840	430.806	0.24216	0.150156	1.61273	0.106804	0.489382	8616	unclassified
10237	207.461	0.274031	0.169941	1.61251	0.106852	0.489382	3686	unclassified
14237	135.06	-0.304991	0.18915	-1.61243	0.106868	0.489382	2999	Actinobacteria(86)	Actinobacteria(85)
16064	55.121	0.349818	0.217023	1.61189	0.106985	0.489382	1043	Bacteroidetes(100)	Sphingobacteriia(100)	Sphingobacteriales(100)	Chitinophagaceae(100)	Terrimonas(93)
16904	417.815	-0.267445	0.166001	-1.6111	0.107158	0.489382	9134	Actinobacteria(100)	Actinobacteria(100)	Actinomycetales(100)	Micromonosporaceae(100)	Virgisporangium(98)
16750	292.67	-0.293556	0.182211	-1.61108	0.107162	0.489382	6471	Proteobacteria(100)	Alphaproteobacteria(100)	Rhizobiales(100)
9933	310.912	0.255021	0.158387	1.61011	0.107374	0.489382	6773	Verrucomicrobia(82)
1394	596.686	0.233104	0.145555	1.60148	0.10927	0.494444	12190	Acidobacteria(98)	Acidobacteria_Gp6(98)	Gp6(98)
7527	303.986	0.286541	0.178924	1.60147	0.109274	0.494444	6916	Proteobacteria(100)	Gammaproteobacteria(100)
7853	33.7632	-0.347438	0.217467	-1.59766	0.110119	0.49459	825	unclassified
17080	263.674	-0.285593	0.178843	-1.59689	0.110289	0.49459	5349	Actinobacteria(100)	Actinobacteria(100)	Gaiellales(95)	Gaiellaceae(95)	Gaiella(95)
12196	87.9061	-0.336048	0.210557	-1.596	0.11049	0.49459	1873	Acidobacteria(100)	Acidobacteria_Gp6(100)	Gp6(100)
14874	217.079	-0.276383	0.173484	-1.59313	0.11113	0.495687	4677	Actinobacteria(97)	Actinobacteria(97)	Gaiellales(94)	Gaiellaceae(94)	Gaiella(94)
628	43.2891	0.329546	0.208959	1.57709	0.114776	0.510131	820	unclassified
3282	1364.96	0.238934	0.152138	1.57051	0.116296	0.515064	28465	Proteobacteria(100)	Gammaproteobacteria(100)	Xanthomonadales(100)	Xanthomonadaceae(100)	Arenimonas(100)
8287	118.67	-0.264161	0.168694	-1.56592	0.117368	0.516337	2597	Proteobacteria(100)	Alphaproteobacteria(100)	Rhizobiales(99)
11673	107.028	0.299162	0.191067	1.56575	0.117408	0.516337	2661	Acidobacteria(100)	Acidobacteria_Gp4(100)	Gp4(100)
16277	70.8215	-0.309542	0.198245	-1.56141	0.118428	0.517897	1586	Verrucomicrobia(93)	Verrucomicrobiae(75)	Verrucomicrobiales(75)	Verrucomicrobiaceae(75)
11336	298.009	-0.255827	0.163997	-1.55995	0.118771	0.517897	6350	Verrucomicrobia(100)	Spartobacteria(100)
17324	124.33	-0.276977	0.177666	-1.55898	0.119002	0.517897	2778	Actinobacteria(100)	Actinobacteria(77)
3422	50.7781	0.33277	0.214678	1.55008	0.121121	0.52107	1163	unclassified
2481	33.4824	-0.340663	0.220064	-1.54802	0.121618	0.52107	676	Planctomycetes(100)	Planctomycetia(100)	Planctomycetales(100)	Planctomycetaceae(100)	Aquisphaera(100)
7194	67.5497	-0.315144	0.203864	-1.54586	0.122139	0.52107	1559	Acidobacteria(90)	Acidobacteria_Gp16(89)	Gp16(89)
16090	185.556	-0.271905	0.175965	-1.54522	0.122294	0.52107	3972	Actinobacteria(100)	Actinobacteria(100)	Actinomycetales(100)	Mycobacteriaceae(100)	Mycobacterium(100)
6811	181.477	-0.312193	0.20204	-1.5452	0.122297	0.52107	3476	Proteobacteria(98)	Alphaproteobacteria(97)	Rhodospirillales(96)	Acetobacteraceae(83)
10745	869.948	0.240996	0.156049	1.54436	0.122502	0.52107	18174	Bacteroidetes(100)	Sphingobacteriia(100)	Sphingobacteriales(100)	Chitinophagaceae(100)	Terrimonas(78)
15808	36.3634	0.340652	0.220871	1.54231	0.122997	0.52107	730	Proteobacteria(98)	Betaproteobacteria(89)
12919	190.372	0.279154	0.181147	1.54103	0.12331	0.52107	3730	Acidobacteria(100)	Acidobacteria_Gp7(100)	Gp7(100)
17323	41.5842	-0.331321	0.215093	-1.54036	0.123473	0.52107	823	Actinobacteria(99)	Actinobacteria(75)
15239	59.9433	0.319339	0.207848	1.53641	0.124438	0.521693	1169	Proteobacteria(100)	Betaproteobacteria(100)	Burkholderiales(100)	Oxalobacteraceae(100)	Massilia(100)
11157	35.9987	0.331929	0.21605	1.53635	0.124453	0.521693	718	Proteobacteria(99)	Deltaproteobacteria(93)	Myxococcales(89)	Polyangiaceae(89)
16476	36.2364	-0.333933	0.21769	-1.53398	0.125034	0.522382	705	Acidobacteria(100)	Acidobacteria_Gp6(100)	Gp6(100)
11200	163.451	0.288698	0.188814	1.52901	0.126263	0.523752	3104	Verrucomicrobia(98)	Spartobacteria(89)
15676	91.1694	-0.301272	0.197137	-1.52824	0.126453	0.523752	1824	Acidobacteria(100)	Acidobacteria_Gp16(100)	Gp16(100)
13224	37.4417	0.33636	0.220285	1.52693	0.126779	0.523752	798	Gemmatimonadetes(96)	Gemmatimonadetes(96)	Gemmatimonadales(96)	Gemmatimonadaceae(96)	Gemmatimonas(96)
12816	310.264	-0.237463	0.155655	-1.52557	0.127117	0.523752	6567	Proteobacteria(100)	Alphaproteobacteria(100)	Rhizobiales(100)
10164	85.2032	0.325026	0.21324	1.52423	0.127451	0.523752	1562	Acidobacteria(100)	Acidobacteria_Gp7(84)	Gp7(84)
8486	97.4532	0.30459	0.200072	1.5224	0.127908	0.523912	1782	Bacteroidetes(99)
3273	46.3224	0.320269	0.210966	1.51811	0.128987	0.524363	1028	Proteobacteria(100)	Gammaproteobacteria(100)	Xanthomonadales(100)	Xanthomonadaceae(100)	Arenimonas(93)
9261	176.952	0.243912	0.160674	1.51805	0.129001	0.524363	3526	Proteobacteria(100)	Gammaproteobacteria(100)	Xanthomonadales(100)	Xanthomonadaceae(100)	Luteimonas(78)
14339	111.649	0.260537	0.171748	1.51697	0.129273	0.524363	2304	Proteobacteria(100)	Betaproteobacteria(100)
16404	1078.03	0.214384	0.141597	1.51404	0.130015	0.525668	21385	Acidobacteria(100)	Acidobacteria_Gp4(100)	Gp4(100)
2805	77.5029	-0.305283	0.202441	-1.50801	0.131551	0.529625	1467	Actinobacteria(100)	Actinobacteria(100)	Actinomycetales(100)
16484	145.985	0.267787	0.177995	1.50447	0.132461	0.529625	2968	Acidobacteria(100)	Acidobacteria_Gp6(100)	Gp6(100)
12588	279.227	-0.247662	0.164921	-1.5017	0.133174	0.529625	5897	Proteobacteria(100)	Alphaproteobacteria(100)	Rhizobiales(100)	Bradyrhizobiaceae(100)	Bradyrhizobium(98)
7388	68.8312	-0.294559	0.196931	-1.49575	0.13472	0.529625	1446	Actinobacteria(98)	Actinobacteria(98)	Gaiellales(89)	Gaiellaceae(89)	Gaiella(89)
11127	164.184	0.281311	0.188126	1.49533	0.134828	0.529625	3380	unclassified
7032	147.005	-0.292825	0.195891	-1.49484	0.134958	0.529625	3531	Actinobacteria(100)	Actinobacteria(100)	Actinomycetales(100)	Pseudonocardiaceae(99)
4870	33.0196	-0.329229	0.220379	-1.49392	0.135197	0.529625	656	Acidobacteria(100)	Acidobacteria_Gp18(100)	Gp18(100)
9263	527.927	0.202106	0.135469	1.49191	0.135724	0.529625	10699	Proteobacteria(100)	Gammaproteobacteria(100)	Xanthomonadales(100)	Xanthomonadaceae(100)
7605	296.002	0.217647	0.145891	1.49185	0.135738	0.529625	6166	Acidobacteria(100)	Acidobacteria_Gp6(100)	Gp6(100)
14898	67.7106	-0.288546	0.193494	-1.49124	0.135898	0.529625	1430	Actinobacteria(100)	Actinobacteria(99)	Gaiellales(93)	Gaiellaceae(93)	Gaiella(93)
7370	205.081	-0.255056	0.171418	-1.48792	0.136772	0.529625	4437	Actinobacteria(100)	Actinobacteria(99)	Gaiellales(99)	Gaiellaceae(99)	Gaiella(99)
13792	83.7421	-0.286775	0.192823	-1.48725	0.13695	0.529625	1780	Proteobacteria(100)	Alphaproteobacteria(100)	Rhodospirillales(100)	Rhodospirillaceae(100)	Skermanella(100)
16192	1431.21	-0.192147	0.129229	-1.48688	0.137048	0.529625	31469	Verrucomicrobia(100)	Spartobacteria(100)
7038	47.6328	-0.325688	0.2191	-1.48648	0.137152	0.529625	1023	Actinobacteria(100)	Actinobacteria(100)	Actinomycetales(100)	Pseudonocardiaceae(100)	Amycolatopsis(93)
17550	124.71	-0.280391	0.188964	-1.48383	0.137853	0.529625	2717	Actinobacteria(98)	Actinobacteria(98)	Gaiellales(97)	Gaiellaceae(97)	Gaiella(97)
14639	868.45	-0.216091	0.14632	-1.47684	0.13972	0.529625	18658	Actinobacteria(100)	Actinobacteria(100)	Gaiellales(100)	Gaiellaceae(100)	Gaiella(100)
15707	237.302	-0.248336	0.168208	-1.47636	0.139846	0.529625	5330	Actinobacteria(100)	Actinobacteria(100)	Actinomycetales(100)	Streptomycetaceae(100)	Streptomyces(97)
15044	56.7467	-0.305709	0.207409	-1.47394	0.140497	0.529625	1143	Actinobacteria(99)	Actinobacteria(99)	Gaiellales(99)	Gaiellaceae(99)	Gaiella(99)
12436	171.318	-0.250732	0.170227	-1.47293	0.140771	0.529625	3929	Actinobacteria(100)	Actinobacteria(98)	Solirubrobacterales(95)	Solirubrobacteraceae(92)	Solirubrobacter(92)
3727	56.6543	0.305198	0.2074	1.47155	0.141143	0.529625	1142	candidate_division_WPS-2(91)
16092	333.132	-0.227146	0.154383	-1.47132	0.141205	0.529625	7247	Actinobacteria(100)	Actinobacteria(100)	Actinomycetales(100)	Mycobacteriaceae(100)	Mycobacterium(100)
16711	44.2901	-0.303288	0.206243	-1.47054	0.141416	0.529625	948	Proteobacteria(100)	Alphaproteobacteria(100)	Sphingomonadales(100)	Sphingomonadaceae(100)	Sphingomonas(97)
12059	52.0561	0.299072	0.203437	1.47009	0.141536	0.529625	1092	Acidobacteria(100)	Acidobacteria_Gp6(100)	Gp6(100)
10185	282.52	0.249906	0.170038	1.46971	0.141641	0.529625	5952	candidate_division_WPS-2(82)
12158	47.03	0.322195	0.219329	1.469	0.141833	0.529625	1111	Acidobacteria(100)	Acidobacteria_Gp6(100)	Gp6(100)
17134	357.154	-0.213748	0.145601	-1.46804	0.142093	0.529625	7478	Actinobacteria(99)	Actinobacteria(95)	Gaiellales(94)	Gaiellaceae(94)	Gaiella(94)
12835	277.589	-0.250609	0.170843	-1.4669	0.142403	0.529625	5941	Proteobacteria(100)	Alphaproteobacteria(100)	Rhizobiales(100)
16727	107.445	0.283023	0.193162	1.46521	0.142862	0.529764	2398	Proteobacteria(100)	Alphaproteobacteria(100)	Sphingomonadales(100)	Sphingomonadaceae(99)	Sphingomonas(96)
3534	91.8799	0.272136	0.186345	1.46039	0.144183	0.532987	1873	candidate_division_WPS-2(91)
7646	36.1844	-0.311288	0.213366	-1.45894	0.144582	0.532987	841	Proteobacteria(100)	Deltaproteobacteria(98)	Myxococcales(96)
1943	41.0905	-0.31164	0.21457	-1.4524	0.146392	0.537083	988	Acidobacteria(100)	Acidobacteria_Gp1(100)	Gp1(100)
15569	58.7223	0.300683	0.20717	1.45138	0.146674	0.537083	1244	Bacteroidetes(100)	Sphingobacteriia(100)	Sphingobacteriales(100)	Chitinophagaceae(100)
7374	231.905	-0.230204	0.15873	-1.45029	0.146979	0.537083	4870	Actinobacteria(99)	Actinobacteria(99)	Gaiellales(93)	Gaiellaceae(93)	Gaiella(93)
14204	69.401	-0.307993	0.213036	-1.44573	0.148253	0.537814	1616	Actinobacteria(100)	Actinobacteria(100)	Actinomycetales(100)	Micromonosporaceae(100)	Actinoplanes(73)
9621	51.4552	-0.323527	0.223837	-1.44537	0.148354	0.537814	1163	Actinobacteria(100)	Actinobacteria(100)	Actinomycetales(100)	Micrococcaceae(99)	Arthrobacter(95)
15809	45.2731	0.302472	0.209327	1.44497	0.148466	0.537814	893	Proteobacteria(100)	Betaproteobacteria(95)
12157	340.043	-0.261255	0.181216	-1.44168	0.149393	0.539613	7402	Acidobacteria(100)	Acidobacteria_Gp6(100)	Gp6(100)
15113	80.0466	-0.282726	0.196944	-1.43557	0.151125	0.539631	1688	Actinobacteria(99)	Actinobacteria(99)	Gaiellales(96)	Gaiellaceae(96)	Gaiella(96)
12239	66.8574	0.295828	0.206095	1.43539	0.151175	0.539631	1294	Acidobacteria(100)	Acidobacteria_Gp17(100)	Gp17(100)
13769	32.8665	-0.317338	0.221251	-1.43429	0.15149	0.539631	717	Actinobacteria(99)	Actinobacteria(99)	Actinomycetales(99)	Thermomonosporaceae(84)	Actinoallomurus(76)
15571	44.4668	0.309878	0.216267	1.43285	0.151901	0.539631	878	Bacteroidetes(100)	Sphingobacteriia(100)	Sphingobacteriales(100)	Chitinophagaceae(100)
3265	175.974	-0.225341	0.157294	-1.43261	0.15197	0.539631	3721	Proteobacteria(100)	Alphaproteobacteria(100)	Rhodospirillales(97)	Rhodospirillaceae(93)
9978	417.706	-0.204006	0.142406	-1.43257	0.151982	0.539631	8953	unclassified
10624	32.3495	-0.312472	0.218587	-1.42951	0.152859	0.541214	712	Actinobacteria(95)
4111	34.0853	-0.304462	0.213855	-1.42368	0.154538	0.542771	844	Proteobacteria(100)	Alphaproteobacteria(100)	Rhizobiales(100)	Hyphomicrobiaceae(99)	Hyphomicrobium(89)
11952	68.2719	0.277515	0.195135	1.42216	0.154978	0.542771	1363	Acidobacteria(99)	Acidobacteria_Gp6(99)	Gp6(99)
8730	69.6414	0.277515	0.195242	1.42139	0.155205	0.542771	1568	Bacteroidetes(100)	Sphingobacteriia(100)	Sphingobacteriales(100)	Chitinophagaceae(100)
11339	31.4107	-0.318157	0.223863	-1.42121	0.155256	0.542771	659	Verrucomicrobia(100)	Spartobacteria(100)
11293	591.101	-0.198658	0.139851	-1.42049	0.155464	0.542771	12021	Verrucomicrobia(100)	Spartobacteria(100)
9647	69.7674	-0.295197	0.208034	-1.41898	0.155904	0.542795	1456	Actinobacteria(100)	Actinobacteria(100)	Actinomycetales(100)	Intrasporangiaceae(96)	Oryzihumus(76)
1011	95.5243	-0.276658	0.195812	-1.41288	0.157691	0.543817	2262	Actinobacteria(95)	Actinobacteria(95)
9382	142.499	0.236296	0.167269	1.41267	0.157753	0.543817	2985	Acidobacteria(100)	Acidobacteria_Gp6(100)	Gp6(100)
17530	51.3946	-0.306754	0.21727	-1.41186	0.157992	0.543817	1143	Actinobacteria(100)	Actinobacteria(99)	Gaiellales(97)	Gaiellaceae(97)	Gaiella(97)
15738	76.0997	-0.275189	0.19501	-1.41115	0.1582	0.543817	1755	Actinobacteria(100)	Actinobacteria(100)	Actinomycetales(100)	Intrasporangiaceae(100)
6158	38.5242	-0.301732	0.213906	-1.41059	0.158367	0.543817	854	Proteobacteria(99)	Deltaproteobacteria(99)	Myxococcales(88)	Polyangiaceae(85)
16669	43.9583	0.303386	0.215806	1.40583	0.159775	0.545602	960	Acidobacteria(100)	Acidobacteria_Gp4(100)	Gp4(100)
16070	59.8845	0.292172	0.208019	1.40455	0.160156	0.545602	1273	Bacteroidetes(100)	Sphingobacteriia(100)	Sphingobacteriales(100)	Chitinophagaceae(100)	Flavisolibacter(89)
16049	68.4443	0.270393	0.192529	1.40442	0.160193	0.545602	1314	Bacteroidetes(100)	Sphingobacteriia(100)	Sphingobacteriales(100)	Chitinophagaceae(100)	Terrimonas(100)
14822	141.01	-0.246828	0.1761	-1.40164	0.161024	0.546302	3210	Actinobacteria(98)	Actinobacteria(98)	Gaiellales(97)	Gaiellaceae(97)	Gaiella(97)
10326	138.311	0.242759	0.17346	1.39951	0.16166	0.546302	2900	candidate_division_WPS-2(81)
16576	56.8283	0.304115	0.217325	1.39936	0.161706	0.546302	1379	Acidobacteria(100)	Acidobacteria_Gp6(100)	Gp6(100)
3522	131.025	0.273062	0.195654	1.39564	0.162824	0.547768	2693	candidate_division_WPS-2(89)
17158	157.591	-0.240596	0.172492	-1.39483	0.163068	0.547768	3280	Actinobacteria(100)	Actinobacteria(100)	Gaiellales(100)	Gaiellaceae(100)	Gaiella(100)
15849	53.6038	0.293257	0.210917	1.39039	0.164411	0.547768	981	unclassified
16308	36.6609	-0.298517	0.214904	-1.38907	0.164811	0.547768	720	Verrucomicrobia(100)	Spartobacteria(100)
14123	27.7719	-0.299565	0.215869	-1.38772	0.165222	0.547768	695	Actinobacteria(81)	Actinobacteria(81)
16925	101.054	-0.285679	0.206598	-1.38278	0.166733	0.547768	2161	Actinobacteria(100)	Actinobacteria(100)	Actinomycetales(100)	Micromonosporaceae(98)
8959	124.587	-0.258504	0.186992	-1.38243	0.166839	0.547768	2751	Acidobacteria(100)	Acidobacteria_Gp16(100)	Gp16(100)
15677	327.758	-0.195723	0.141777	-1.3805	0.167434	0.547768	7027	Acidobacteria(100)	Acidobacteria_Gp16(100)	Gp16(100)
17335	33.5274	-0.296283	0.214867	-1.37891	0.167921	0.547768	707	Actinobacteria(97)
16739	106.14	-0.243879	0.177291	-1.37559	0.168949	0.547768	2407	Proteobacteria(100)	Alphaproteobacteria(100)	Rhizobiales(100)
12680	115.336	-0.244745	0.178072	-1.37442	0.169313	0.547768	2489	Proteobacteria(100)	Alphaproteobacteria(100)	Rhizobiales(100)
9636	103.278	0.255347	0.185827	1.37411	0.169408	0.547768	2206	Acidobacteria(100)	Acidobacteria_Gp3(100)	Gp3(100)
7961	255.661	0.215041	0.157304	1.36704	0.171613	0.547768	4889	Acidobacteria(99)	Acidobacteria_Gp6(99)	Gp6(99)
17404	59.2418	-0.287217	0.210428	-1.36492	0.172279	0.547768	1176	Acidobacteria(100)	Acidobacteria_Gp6(100)	Gp6(100)
14311	299.114	-0.242321	0.178	-1.36135	0.173402	0.547768	6466	Actinobacteria(100)	Actinobacteria(100)	Actinomycetales(100)
14146	75.1465	-0.283102	0.208213	-1.35968	0.173932	0.547768	1663	Actinobacteria(80)	Actinobacteria(80)
8091	1637.08	0.196874	0.14489	1.35878	0.174218	0.547768	33891	Acidobacteria(100)	Acidobacteria_Gp6(100)	Gp6(100)
5577	82.4787	0.28092	0.206858	1.35803	0.174454	0.547768	1488	Acidobacteria(99)	Acidobacteria_Gp7(97)	Gp7(97)
12193	64.2844	0.278075	0.204948	1.35681	0.174842	0.547768	1364	Acidobacteria(100)	Acidobacteria_Gp6(100)	Gp6(100)
16004	97.5876	0.241956	0.178353	1.35662	0.174902	0.547768	1939	candidate_division_WPS-2(94)
14096	36.2329	-0.29774	0.219776	-1.35474	0.175499	0.547768	897	Actinobacteria(100)	Actinobacteria(100)	Actinomycetales(100)	Nocardioidaceae(100)	Nocardioides(100)
15884	334.758	0.218352	0.161221	1.35436	0.17562	0.547768	6390	candidate_division_WPS-2(82)
7070	37.9511	-0.294987	0.21841	-1.35061	0.17682	0.547768	1059	Actinobacteria(100)	Actinobacteria(100)	Actinomycetales(100)	Pseudonocardiaceae(100)
2478	81.756	-0.269886	0.199874	-1.35028	0.176926	0.547768	1736	Planctomycetes(100)	Planctomycetia(100)	Planctomycetales(100)	Planctomycetaceae(100)	Aquisphaera(85)
16788	78.6359	-0.260342	0.192863	-1.34988	0.177056	0.547768	1701	Proteobacteria(100)	Alphaproteobacteria(100)	Rhizobiales(100)
5554	53.3154	-0.289646	0.215143	-1.3463	0.178207	0.547768	1092	Proteobacteria(100)	Alphaproteobacteria(100)	Rhizobiales(97)	Rhodobiaceae(75)	Anderseniella(75)
8400	35.168	-0.284072	0.211069	-1.34588	0.178343	0.547768	825	Actinobacteria(100)	Actinobacteria(100)	Solirubrobacterales(100)	Solirubrobacteraceae(100)	Solirubrobacter(100)
8159	37.9591	-0.288161	0.214293	-1.3447	0.178721	0.547768	856	Acidobacteria(100)	Acidobacteria_Gp6(100)	Gp6(100)
7896	93.4184	0.270965	0.201825	1.34257	0.17941	0.547768	1948	Acidobacteria(100)	Acidobacteria_Gp7(100)	Gp7(100)
15723	48.4417	-0.283187	0.210993	-1.34216	0.179544	0.547768	1105	Actinobacteria(100)	Actinobacteria(100)	Actinomycetales(100)	Kineosporiaceae(80)	Kineosporia(78)
8212	249.841	-0.215612	0.160759	-1.34122	0.17985	0.547768	5283	Proteobacteria(100)	Alphaproteobacteria(100)	Rhizobiales(100)	Bradyrhizobiaceae(100)	Bradyrhizobium(96)
13370	44.5128	-0.296828	0.221365	-1.3409	0.179953	0.547768	1011	unclassified
10718	137.676	0.228142	0.170349	1.33927	0.180484	0.547768	2966	Bacteroidetes(100)	Sphingobacteriia(100)	Sphingobacteriales(100)	Chitinophagaceae(100)
8326	32.8753	-0.298158	0.222664	-1.33905	0.180553	0.547768	735	Proteobacteria(100)	Alphaproteobacteria(100)	Rhizobiales(100)	Hyphomicrobiaceae(100)	Rhodomicrobium(100)
3271	38.9069	-0.281377	0.210254	-1.33827	0.180808	0.547768	797	unclassified
6693	58.3999	-0.274053	0.204783	-1.33826	0.180811	0.547768	1191	unclassified
1406	390.998	-0.236324	0.176768	-1.33692	0.181249	0.547768	8510	Acidobacteria(100)	Acidobacteria_Gp6(100)	Gp6(100)
8534	73.2918	0.291334	0.218009	1.33634	0.181437	0.547768	1319	Bacteroidetes(97)
7809	43.8344	0.272932	0.204313	1.33586	0.181596	0.547768	922	Verrucomicrobia(100)	Opitutae(100)	Opitutales(100)	Opitutaceae(100)	Opitutus(100)
15900	170.917	0.231941	0.173633	1.33581	0.181611	0.547768	3161	unclassified
16803	66.3959	0.275988	0.206727	1.33504	0.181865	0.547768	1370	Acidobacteria(100)	Acidobacteria_Gp7(98)	Gp7(98)
13164	72.4796	0.255074	0.191167	1.3343	0.182106	0.547768	1390	Gemmatimonadetes(89)	Gemmatimonadetes(89)	Gemmatimonadales(89)	Gemmatimonadaceae(89)	Gemmatimonas(89)
15695	32.4233	-0.291626	0.218665	-1.33366	0.182315	0.547768	699	Proteobacteria(100)	Betaproteobacteria(100)
3268	83.8445	0.261815	0.196313	1.33366	0.182315	0.547768	1818	Proteobacteria(99)	Alphaproteobacteria(99)	Rhodospirillales(98)
16190	47.5787	0.290557	0.217869	1.33363	0.182325	0.547768	855	Verrucomicrobia(100)	Spartobacteria(100)
15578	518.967	0.209502	0.157436	1.33072	0.183283	0.547768	10498	Bacteroidetes(100)	Cytophagia(100)	Cytophagales(100)	Cytophagaceae(100)	Adhaeribacter(100)
12313	162.335	0.242976	0.182596	1.33068	0.183295	0.547768	3448	Acidobacteria(100)	Acidobacteria_Gp4(100)	Gp4(100)
13842	77.8771	-0.270047	0.203037	-1.33004	0.183505	0.547768	1766	Actinobacteria(100)	Actinobacteria(100)	Actinomycetales(100)	Pseudonocardiaceae(100)	Pseudonocardia(100)
14640	84.0245	-0.279412	0.210102	-1.32989	0.183554	0.547768	1800	Actinobacteria(100)	Actinobacteria(100)	Gaiellales(100)	Gaiellaceae(100)	Gaiella(100)
4120	50.7166	-0.275448	0.207414	-1.32801	0.184175	0.548254	1089	Proteobacteria(99)	Alphaproteobacteria(99)	Rhizobiales(93)
8092	74.1435	0.248009	0.187038	1.32598	0.184846	0.548254	1625	Acidobacteria(100)	Acidobacteria_Gp6(100)	Gp6(100)
10536	72.8004	0.275488	0.207849	1.32543	0.18503	0.548254	1337	candidate_division_WPS-2(87)
3875	170.818	0.232809	0.176138	1.32175	0.186253	0.549	3189	Bacteroidetes(100)	Sphingobacteriia(100)	Sphingobacteriales(100)	Chitinophagaceae(100)	Terrimonas(76)
15342	41.5805	-0.284259	0.2152	-1.32091	0.186531	0.549	874	Acidobacteria(100)	Acidobacteria_Gp6(100)	Gp6(100)
9930	33.2887	-0.288403	0.218369	-1.32072	0.186595	0.549	740	unclassified
15507	123.844	0.244264	0.185733	1.31513	0.188465	0.549811	2459	Proteobacteria(100)	Alphaproteobacteria(100)	Sphingomonadales(99)	Sphingomonadaceae(98)
9337	98.1298	-0.261985	0.199315	-1.31443	0.188702	0.549811	2158	Acidobacteria(100)	Acidobacteria_Gp6(98)	Gp6(98)
9236	575.87	0.205315	0.156611	1.31098	0.189863	0.549811	12311	Proteobacteria(100)	Gammaproteobacteria(100)	Xanthomonadales(100)	Xanthomonadaceae(100)	Lysobacter(100)
15186	530.227	0.177588	0.135538	1.31024	0.190114	0.549811	10961	Acidobacteria(100)	Acidobacteria_Gp6(100)	Gp6(100)
10524	580.809	0.181494	0.138904	1.30661	0.191344	0.549811	11867	candidate_division_WPS-2(81)
9762	59.4528	0.268571	0.205593	1.30632	0.191442	0.549811	1205	Acidobacteria(100)	Acidobacteria_Gp6(100)	Gp6(100)
8401	49.0453	-0.26972	0.206634	-1.3053	0.191791	0.549811	997	Actinobacteria(100)	Actinobacteria(100)	Solirubrobacterales(100)	Solirubrobacteraceae(100)	Solirubrobacter(100)
17039	29.637	-0.292018	0.223873	-1.30439	0.1921	0.549811	633	Actinobacteria(97)	Actinobacteria(97)	Acidimicrobiales(83)
14357	310.019	0.194601	0.149275	1.30365	0.192355	0.549811	6928	Proteobacteria(100)	Betaproteobacteria(99)
15009	72.8928	-0.255621	0.196158	-1.30314	0.192529	0.549811	1530	Actinobacteria(100)	Actinobacteria(100)	Gaiellales(95)	Gaiellaceae(95)	Gaiella(95)
6618	75.2079	-0.260123	0.199835	-1.30169	0.193021	0.549811	1604	Actinobacteria(88)	Actinobacteria(88)	Acidimicrobiales(74)
10967	51.4901	-0.265313	0.204525	-1.29721	0.194557	0.549811	1208	Actinobacteria(98)	Actinobacteria(90)
11577	49.2533	0.272731	0.210315	1.29677	0.19471	0.549811	861	Acidobacteria(100)	Acidobacteria_Gp4(100)	Gp4(100)
13699	59.9068	0.261095	0.201608	1.29506	0.195299	0.549811	1282	Acidobacteria(100)	Acidobacteria_Gp3(100)	Gp3(100)
12587	39.6038	-0.283143	0.218675	-1.29481	0.195386	0.549811	920	Proteobacteria(100)	Alphaproteobacteria(100)	Rhizobiales(99)
8259	42.8644	0.286427	0.221353	1.29398	0.195671	0.549811	888	Proteobacteria(100)	Alphaproteobacteria(100)	Sphingomonadales(98)	Sphingomonadaceae(97)
8499	135.44	0.245118	0.189546	1.29319	0.195946	0.549811	2752	Bacteroidetes(98)
17457	41.6019	-0.272082	0.210513	-1.29247	0.196195	0.549811	773	Acidobacteria(100)	Acidobacteria_Gp6(100)	Gp6(100)
5544	66.1074	0.263676	0.204035	1.29231	0.196251	0.549811	1343	unclassified
9022	1.0987	-0.120275	0.0931218	-1.29159	0.1965	0.549811	1158	unclassified
12569	37.4555	0.274577	0.212722	1.29078	0.19678	0.549811	714	unclassified
10209	85.7938	0.236479	0.183427	1.28923	0.197319	0.549811	1819	unclassified
6659	44.9603	0.273351	0.212157	1.28844	0.197594	0.549811	927	Bacteroidetes(87)
16741	50.2429	0.261378	0.203091	1.287	0.198094	0.549811	1025	Proteobacteria(100)	Alphaproteobacteria(100)	Rhizobiales(89)
15853	72.1344	0.277162	0.215399	1.28674	0.198185	0.549811	1443	unclassified
4121	60.8449	-0.264331	0.205598	-1.28567	0.198559	0.549811	1313	Proteobacteria(100)	Alphaproteobacteria(100)	Rhizobiales(100)	Xanthobacteraceae(100)	Labrys(100)
17051	114.6	-0.246878	0.192152	-1.2848	0.198861	0.549811	2371	Actinobacteria(100)	Actinobacteria(100)	Gaiellales(100)	Gaiellaceae(100)	Gaiella(100)
9505	45.5473	-0.282837	0.220284	-1.28397	0.199154	0.549811	1135	unclassified
16211	51.2848	-0.273647	0.213395	-1.28235	0.199719	0.550161	958	Verrucomicrobia(94)	Spartobacteria(93)
16665	230.047	0.200145	0.156524	1.27868	0.201008	0.55229	4664	Acidobacteria(100)	Acidobacteria_Gp4(100)	Gp4(100)
12678	87.6777	-0.232796	0.182206	-1.27765	0.201373	0.55229	1785	Proteobacteria(100)	Alphaproteobacteria(100)	Rhizobiales(100)
5808	53.7975	0.256901	0.201462	1.27518	0.202245	0.55347	1202	candidate_division_WPS-2(77)
15105	1288.07	-0.210016	0.165153	-1.27164	0.2035	0.553778	27849	Actinobacteria(100)	Actinobacteria(100)	Gaiellales(100)	Gaiellaceae(100)	Gaiella(100)
12533	64.5924	0.273641	0.215594	1.26924	0.204355	0.553778	1335	Proteobacteria(100)	Alphaproteobacteria(100)	Sphingomonadales(98)	Sphingomonadaceae(98)	Sphingomonas(93)
4573	35.5002	-0.268504	0.211638	-1.2687	0.20455	0.553778	754	Planctomycetes(99)	Planctomycetia(99)	Planctomycetales(99)	Planctomycetaceae(99)	Isosphaera(71)
15043	320.653	-0.196274	0.154805	-1.26788	0.204841	0.553778	7345	Actinobacteria(100)	Actinobacteria(100)	Gaiellales(100)	Gaiellaceae(100)	Gaiella(100)
10319	52.8768	0.260545	0.205684	1.26673	0.205252	0.553778	966	candidate_division_WPS-1(71)
9265	139.673	0.229007	0.180864	1.26619	0.205446	0.553778	2839	Proteobacteria(100)	Gammaproteobacteria(100)	Xanthomonadales(100)	Xanthomonadaceae(100)	Luteimonas(71)
10059	113.343	-0.231607	0.18305	-1.26527	0.205776	0.553778	2462	unclassified
16378	218.759	0.248325	0.196382	1.2645	0.20605	0.553778	4624	Acidobacteria(100)	Acidobacteria_Gp4(100)	Gp4(100)
17489	81.6911	-0.232743	0.184344	-1.26255	0.206753	0.553778	1767	Proteobacteria(100)	Alphaproteobacteria(100)	Rhizobiales(100)
9412	127.357	0.228885	0.181332	1.26224	0.206862	0.553778	2795	Proteobacteria(100)	Betaproteobacteria(97)
14592	44.3121	0.272647	0.216172	1.26125	0.207218	0.553778	969	Proteobacteria(94)	Deltaproteobacteria(94)	Myxococcales(94)
6303	48.7392	0.26283	0.208784	1.25886	0.208079	0.553781	919	Planctomycetes(100)	Planctomycetia(100)	Planctomycetales(100)	Planctomycetaceae(100)	Planctomyces(97)
12489	47.7133	0.267072	0.212331	1.25781	0.208461	0.553781	1146	Proteobacteria(100)	Alphaproteobacteria(100)	Sphingomonadales(100)	Sphingomonadaceae(100)	Sphingomonas(83)
17433	129.067	0.220607	0.175708	1.25553	0.209286	0.553781	2930	Acidobacteria(100)	Acidobacteria_Gp6(100)	Gp6(100)
13034	43.0319	0.27135	0.216265	1.25471	0.209584	0.553781	801	unclassified
8941	30.688	-0.278677	0.222119	-1.25463	0.209613	0.553781	680	Acidobacteria(100)	Acidobacteria_Gp16(100)	Gp16(100)
1390	65.7826	0.26303	0.210214	1.25125	0.210844	0.553781	1319	Acidobacteria(100)	Acidobacteria_Gp6(100)	Gp6(100)
10625	47.6673	-0.265548	0.212366	-1.25042	0.211144	0.553781	1015	Actinobacteria(97)
6446	71.9906	0.24856	0.198828	1.25013	0.211253	0.553781	1475	Bacteroidetes(100)	Sphingobacteriia(100)	Sphingobacteriales(100)	Chitinophagaceae(100)
6003	32.1495	0.278782	0.223212	1.24896	0.211681	0.553781	677	Gemmatimonadetes(100)	Gemmatimonadetes(100)	Gemmatimonadales(100)	Gemmatimonadaceae(100)	Gemmatimonas(100)
4575	103.852	0.214101	0.171674	1.24714	0.212347	0.553781	2237	unclassified
15850	72.4758	0.261614	0.209861	1.24661	0.212541	0.553781	1455	unclassified
16822	46.3586	0.266679	0.21449	1.24331	0.213752	0.553781	883	Acidobacteria(100)	Acidobacteria_Gp1(99)	Gp1(99)
9809	132.119	0.226285	0.182151	1.24229	0.214128	0.553781	2643	Proteobacteria(98)	Betaproteobacteria(76)
10687	64.4318	0.248458	0.200216	1.24095	0.214625	0.553781	1407	Bacteroidetes(100)	Sphingobacteriia(100)	Sphingobacteriales(100)	Chitinophagaceae(100)	Terrimonas(98)
7895	164.216	-0.210941	0.170105	-1.24006	0.214953	0.553781	3393	Acidobacteria(100)	Acidobacteria_Gp7(100)	Gp7(100)
17062	226.701	-0.223474	0.180798	-1.23604	0.216444	0.553781	4728	Actinobacteria(100)	Actinobacteria(100)	Gaiellales(99)	Gaiellaceae(99)	Gaiella(99)
10781	270.814	0.216787	0.175442	1.23566	0.216584	0.553781	5301	Verrucomicrobia(100)	Spartobacteria(100)
16267	56.1681	-0.243493	0.197102	-1.23536	0.216695	0.553781	1114	Verrucomicrobia(100)	Spartobacteria(100)
14338	98.9649	0.239221	0.193843	1.2341	0.217167	0.553781	1988	Proteobacteria(100)	Betaproteobacteria(100)
2687	186.475	0.219139	0.177592	1.23394	0.217224	0.553781	3583	Proteobacteria(100)	Betaproteobacteria(100)
7931	185.938	0.21195	0.171794	1.23375	0.217297	0.553781	3528	Acidobacteria(100)	Acidobacteria_Gp6(100)	Gp6(100)
2274	99.4407	0.215541	0.175035	1.23142	0.218166	0.553781	2106	Bacteroidetes(100)
15360	77.422	0.260606	0.211712	1.23094	0.218343	0.553781	1431	Acidobacteria(100)	Acidobacteria_Gp6(100)	Gp6(100)
7051	38.6624	-0.269489	0.219184	-1.22951	0.21888	0.553781	1028	Actinobacteria(100)	Actinobacteria(100)	Actinomycetales(100)
15241	85.8488	-0.271713	0.221034	-1.22928	0.218968	0.553781	1708	Proteobacteria(100)	Betaproteobacteria(100)	Burkholderiales(100)	Oxalobacteraceae(100)	Massilia(98)
16079	226.362	-0.209989	0.170879	-1.22888	0.219118	0.553781	4889	Verrucomicrobia(100)	Spartobacteria(100)
3955	77.3324	-0.238508	0.194099	-1.2288	0.219148	0.553781	1680	Actinobacteria(100)	Actinobacteria(100)	Acidimicrobiales(100)	Acidimicrobiaceae(98)	Ilumatobacter(98)
7397	47.7571	-0.268194	0.218484	-1.22752	0.219626	0.55387	983	Actinobacteria(100)	Actinobacteria(100)	Actinomycetales(100)
6733	36.7458	-0.262554	0.214251	-1.22545	0.220405	0.55472	765	Acidobacteria(99)	Acidobacteria_Gp6(99)	Gp6(99)
9135	141.482	0.212036	0.173835	1.21976	0.222558	0.557933	2632	Proteobacteria(100)	Gammaproteobacteria(100)	Xanthomonadales(100)	Xanthomonadaceae(100)	Lysobacter(100)
8122	30.9391	0.270859	0.222206	1.21896	0.222861	0.557933	667	Acidobacteria(99)	Acidobacteria_Gp6(99)	Gp6(99)
14503	110.472	-0.256365	0.210386	-1.21854	0.223018	0.557933	2176	Proteobacteria(100)	Betaproteobacteria(100)	Burkholderiales(100)	Comamonadaceae(99)
8038	122.85	0.199697	0.164468	1.2142	0.224672	0.560727	2679	Acidobacteria(100)	Acidobacteria_Gp6(100)	Gp6(100)
8167	113.131	-0.223055	0.183847	-1.21326	0.225029	0.560727	1850	Acidobacteria(100)	Acidobacteria_Gp6(100)	Gp6(100)
15653	155.404	-0.225434	0.187227	-1.20407	0.228563	0.565206	3514	Acidobacteria(100)	Acidobacteria_Gp16(100)	Gp16(100)
14875	88.0752	-0.251601	0.209084	-1.20335	0.228842	0.565206	1874	Actinobacteria(99)	Actinobacteria(99)	Gaiellales(96)	Gaiellaceae(96)	Gaiella(96)
16236	103.403	0.22445	0.186627	1.20267	0.229105	0.565206	2216	Proteobacteria(95)	Deltaproteobacteria(94)	Myxococcales(80)
8346	82.1867	0.231529	0.192589	1.20219	0.229288	0.565206	1713	Bacteroidetes(100)	Sphingobacteriia(100)	Sphingobacteriales(100)	Chitinophagaceae(100)	Ferruginibacter(95)
5207	40.0911	0.253987	0.211403	1.20144	0.229582	0.565206	944	Acidobacteria(100)	Acidobacteria_Gp3(99)	Gp3(83)
16539	110.03	-0.21322	0.177558	-1.20085	0.229809	0.565206	2390	Acidobacteria(100)	Acidobacteria_Gp6(100)	Gp6(100)
15513	1270.64	0.160913	0.134049	1.2004	0.229983	0.565206	26366	Proteobacteria(100)	Alphaproteobacteria(100)	Sphingomonadales(98)	Sphingomonadaceae(98)
7009	60.6942	-0.263929	0.22061	-1.19636	0.231556	0.566832	1392	Actinobacteria(100)	Actinobacteria(100)	Actinomycetales(100)	Nakamurellaceae(100)	Nakamurella(100)
3298	118.309	0.212362	0.177903	1.19369	0.232598	0.566832	2505	unclassified
10537	152.605	0.229041	0.191877	1.19368	0.232602	0.566832	3022	candidate_division_WPS-2(81)
7529	296.761	0.183864	0.154054	1.19351	0.232672	0.566832	5778	Proteobacteria(92)	Gammaproteobacteria(90)
7604	133.66	0.204901	0.171889	1.19206	0.233239	0.566832	2761	Acidobacteria(99)	Acidobacteria_Gp6(99)	Gp6(99)
7559	44.5429	-0.254976	0.214094	-1.19095	0.233671	0.566832	1084	Actinobacteria(96)	Actinobacteria(96)	Solirubrobacterales(88)
2357	54.7869	0.258957	0.217569	1.19023	0.233957	0.566832	1144	Verrucomicrobia(100)	Subdivision3(100)
8982	84.5037	-0.223458	0.188106	-1.18794	0.234859	0.566832	1744	Proteobacteria(89)	Gammaproteobacteria(83)
15755	30.5325	0.259242	0.218276	1.18768	0.234961	0.566832	742	Acidobacteria(100)	Acidobacteria_Gp6(100)	Gp6(100)
3319	36.2053	0.253494	0.213813	1.18559	0.235786	0.566832	798	Proteobacteria(100)	Gammaproteobacteria(100)	Xanthomonadales(100)	Xanthomonadaceae(100)
17156	60.6792	-0.237438	0.200483	-1.18433	0.236282	0.566832	1296	Actinobacteria(99)	Actinobacteria(97)	Gaiellales(95)	Gaiellaceae(95)	Gaiella(95)
12237	29.8747	-0.265043	0.223876	-1.18389	0.236458	0.566832	743	Proteobacteria(100)	Gammaproteobacteria(98)
9084	283.341	-0.201419	0.170157	-1.18372	0.236524	0.566832	6267	Acidobacteria(100)	Acidobacteria_Gp16(100)	Gp16(100)
5130	89.6048	0.237893	0.201416	1.1811	0.237564	0.567712	2092	Acidobacteria(99)	Acidobacteria_Gp17(99)	Gp17(99)
2504	44.8526	-0.263278	0.223044	-1.18038	0.237848	0.567712	918	Proteobacteria(100)	Alphaproteobacteria(100)	Rhodospirillales(100)	Acetobacteraceae(100)
1833	33.6541	0.254844	0.216085	1.17937	0.23825	0.567712	639	Bacteroidetes(99)
4249	59.5974	-0.22987	0.195378	-1.17654	0.239378	0.569082	1295	Proteobacteria(95)	Gammaproteobacteria(89)
4584	81.6209	0.24569	0.209065	1.17519	0.23992	0.569082	1453	Acidobacteria(100)	Acidobacteria_Gp4(100)	Gp4(97)
12978	94.921	-0.211819	0.181109	-1.16956	0.242177	0.569082	2086	unclassified
5954	55.422	0.242541	0.207581	1.16842	0.242639	0.569082	1092	Gemmatimonadetes(100)	Gemmatimonadetes(100)	Gemmatimonadales(100)	Gemmatimonadaceae(100)	Gemmatimonas(100)
2869	49.9686	-0.238189	0.204418	-1.1652	0.243937	0.569082	1125	Actinobacteria(100)	Actinobacteria(100)	Actinomycetales(100)	Microbacteriaceae(100)	Agromyces(89)
17518	39.0267	-0.251699	0.216056	-1.16497	0.244031	0.569082	838	Proteobacteria(97)	Deltaproteobacteria(96)	Myxococcales(88)	Polyangiaceae(72)
13353	55.9049	0.23809	0.204409	1.16477	0.244113	0.569082	1144	Actinobacteria(97)	Actinobacteria(96)	Gaiellales(95)	Gaiellaceae(95)	Gaiella(95)
7964	245.486	0.204049	0.175532	1.16247	0.245046	0.569082	5565	Acidobacteria(100)	Acidobacteria_Gp6(100)	Gp6(100)
4241	228.693	0.18923	0.16312	1.16006	0.246023	0.569082	4685	Verrucomicrobia(94)	Spartobacteria(70)
6454	53.2082	0.23329	0.201686	1.1567	0.247396	0.569082	1304	Bacteroidetes(100)	Sphingobacteriia(100)	Sphingobacteriales(100)	Chitinophagaceae(100)
17529	33.8763	0.248812	0.215241	1.15597	0.247695	0.569082	779	Actinobacteria(100)	Actinobacteria(100)	Gaiellales(100)	Gaiellaceae(100)	Gaiella(100)
12485	112.12	0.196887	0.170434	1.15521	0.248004	0.569082	2343	Proteobacteria(100)	Alphaproteobacteria(100)	Sphingomonadales(100)	Sphingomonadaceae(100)	Sphingomonas(85)
3885	56.1373	0.229091	0.198442	1.15445	0.248317	0.569082	1130	Bacteroidetes(100)	Sphingobacteriia(100)	Sphingobacteriales(100)	Chitinophagaceae(100)	Terrimonas(75)
17511	45.4411	-0.242403	0.210155	-1.15345	0.248727	0.569082	932	Actinobacteria(100)	Actinobacteria(100)	Actinomycetales(100)
17338	64.7124	-0.223265	0.193618	-1.15312	0.248861	0.569082	1255	Actinobacteria(97)
15909	44.1953	-0.238177	0.206604	-1.15282	0.248986	0.569082	982	Actinobacteria(99)
15652	69.9232	-0.227811	0.197613	-1.15281	0.248986	0.569082	1538	Acidobacteria(100)	Acidobacteria_Gp16(100)	Gp16(100)
10935	579.701	-0.150799	0.130917	-1.15187	0.249376	0.569082	11678	Verrucomicrobia(100)	Spartobacteria(100)
11945	66.7395	0.227873	0.197948	1.15118	0.24966	0.569082	1463	Acidobacteria(100)	Acidobacteria_Gp6(100)	Gp6(100)
14049	84.9944	-0.22258	0.193494	-1.15032	0.250012	0.569082	1960	Actinobacteria(91)	Actinobacteria(91)
3729	504.814	0.174354	0.151639	1.1498	0.250225	0.569082	10079	candidate_division_WPS-2(99)
3158	86.7608	-0.222396	0.193426	-1.14978	0.250236	0.569082	1941	Acidobacteria(100)	Acidobacteria_Gp6(100)	Gp6(100)
14011	131.718	-0.215168	0.187192	-1.14945	0.25037	0.569082	2806	Actinobacteria(100)	Actinobacteria(100)	Actinomycetales(100)	Micromonosporaceae(98)
13597	33.0534	-0.253094	0.220224	-1.14926	0.250451	0.569082	656	unclassified
3969	58.1338	-0.240429	0.209359	-1.1484	0.250802	0.569082	1178	Acidobacteria(100)	Acidobacteria_Gp3(100)	Candidatus_Solibacter(78)
5014	78.4659	-0.241646	0.210698	-1.14688	0.251429	0.569082	1638	Acidobacteria(100)	Acidobacteria_Gp6(100)	Gp6(100)
10936	2354.03	-0.151271	0.131901	-1.14685	0.251444	0.569082	50605	Verrucomicrobia(100)	Spartobacteria(100)
16983	72.1984	0.222195	0.193797	1.14653	0.251575	0.569082	1419	Proteobacteria(100)	Betaproteobacteria(99)
6304	58.481	-0.232883	0.203298	-1.14552	0.251992	0.569082	1189	Planctomycetes(99)	Planctomycetia(99)	Planctomycetales(99)	Planctomycetaceae(99)
14761	55.9855	-0.225375	0.197136	-1.14324	0.252938	0.570191	1210	Actinobacteria(86)	Actinobacteria(86)	Acidimicrobiales(71)
17193	141.906	-0.194001	0.170106	-1.14047	0.254091	0.571761	3038	Actinobacteria(100)	Actinobacteria(100)	Gaiellales(100)	Gaiellaceae(100)	Gaiella(100)
7705	126.598	-0.216422	0.190158	-1.13811	0.255073	0.572294	2635	unclassified
9905	131.153	0.186724	0.164122	1.13771	0.255241	0.572294	2698	Proteobacteria(100)	Betaproteobacteria(100)
14159	55.4668	-0.236966	0.208677	-1.13556	0.25614	0.572877	1234	Actinobacteria(100)	Actinobacteria(100)	Actinomycetales(100)	Nocardioidaceae(100)
4480	64.3432	0.226161	0.199471	1.1338	0.256878	0.572877	1357	Verrucomicrobia(100)	Subdivision3(98)
12532	60.3873	0.218091	0.192646	1.13208	0.2576	0.572877	1282	Proteobacteria(100)	Alphaproteobacteria(100)	Sphingomonadales(100)	Sphingomonadaceae(100)	Sphingomonas(98)
2131	105.216	0.203785	0.180027	1.13197	0.257648	0.572877	2220	Proteobacteria(99)	Alphaproteobacteria(98)
9731	129.174	0.211028	0.186728	1.13014	0.258419	0.572877	2652	Proteobacteria(98)	Betaproteobacteria(93)
17322	83.2645	-0.234418	0.207733	-1.12846	0.259125	0.572877	1784	Actinobacteria(98)	Actinobacteria(76)
16131	48.8251	-0.239541	0.212864	-1.12532	0.260451	0.572877	1134	Actinobacteria(100)	Actinobacteria(100)	Actinomycetales(100)	Mycobacteriaceae(100)	Mycobacterium(100)
12338	73.2196	0.220437	0.196081	1.12421	0.260922	0.572877	1403	Acidobacteria(100)	Acidobacteria_Gp4(100)	Gp4(100)
9556	105.859	0.208271	0.185655	1.12182	0.26194	0.572877	2173	Proteobacteria(100)	Betaproteobacteria(98)
10571	34.4024	-0.250862	0.223624	-1.1218	0.261946	0.572877	803	Actinobacteria(83)	Actinobacteria(79)	Solirubrobacterales(75)
1945	101.795	0.222467	0.19835	1.12159	0.262038	0.572877	2295	Bacteroidetes(100)	Bacteroidetes_incertae_sedis(100)	Ohtaekwangia(100)
8609	108.618	-0.246614	0.219929	-1.12133	0.262145	0.572877	2195	Proteobacteria(100)	Alphaproteobacteria(100)	Rhizobiales(100)	Rhizobiaceae(97)	Rhizobium(97)
17013	49.5125	-0.22548	0.201086	-1.12131	0.262155	0.572877	996	Proteobacteria(90)	Deltaproteobacteria(83)
16606	251.468	0.175084	0.156291	1.12025	0.262608	0.572877	5218	Acidobacteria(100)	Acidobacteria_Gp6(100)	Gp6(100)
16086	35.2506	-0.241059	0.215397	-1.11914	0.263082	0.572877	703	unclassified
15291	1885.1	0.162319	0.145093	1.11872	0.263258	0.572877	37865	Acidobacteria(100)	Acidobacteria_Gp6(100)	Gp6(100)
15940	78.8466	-0.212557	0.190005	-1.11869	0.263271	0.572877	1711	Actinobacteria(97)	Actinobacteria(77)	Solirubrobacterales(71)
15461	131.823	-0.206863	0.185267	-1.11657	0.264178	0.572896	2928	Acidobacteria(100)	Acidobacteria_Gp6(100)	Gp6(100)
11983	783.538	-0.146915	0.131582	-1.11653	0.264194	0.572896	17351	Acidobacteria(100)	Acidobacteria_Gp6(100)	Gp6(100)
17368	38.2182	-0.244404	0.219247	-1.11474	0.264961	0.573559	768	Verrucomicrobia(100)	Spartobacteria(100)
6831	66.6194	-0.214492	0.193114	-1.1107	0.266697	0.573559	1318	Acidobacteria(100)	Acidobacteria_Gp25(100)	Gp25(100)
5251	40.6017	0.245751	0.221264	1.11067	0.26671	0.573559	774	Acidobacteria(100)	Acidobacteria_Gp4(100)	Gp4(90)
12218	61.2484	0.2299	0.207281	1.10912	0.267377	0.573559	1281	Acidobacteria(100)	Acidobacteria_Gp17(100)	Gp17(100)
15048	71.4439	-0.217232	0.196081	-1.10787	0.267918	0.573559	1429	Actinobacteria(99)	Actinobacteria(99)	Gaiellales(96)	Gaiellaceae(96)	Gaiella(96)
11452	69.6173	0.232355	0.209882	1.10707	0.268262	0.573559	1339	Planctomycetes(94)	Planctomycetia(94)	Planctomycetales(94)	Planctomycetaceae(94)
1398	46.776	0.226464	0.204882	1.10534	0.269012	0.573559	990	Acidobacteria(100)	Acidobacteria_Gp6(100)	Gp6(100)
15939	36.2068	-0.243155	0.219985	-1.10533	0.269018	0.573559	759	Actinobacteria(100)	Actinobacteria(74)	Solirubrobacterales(74)
4570	61.5358	-0.227881	0.206385	-1.10416	0.269526	0.573559	1216	Planctomycetes(92)	Planctomycetia(92)	Planctomycetales(92)	Planctomycetaceae(92)
16441	36.4332	-0.23996	0.217359	-1.10398	0.269601	0.573559	793	Acidobacteria(100)	Acidobacteria_Gp6(100)	Gp6(100)
15509	77.9837	0.229121	0.207612	1.1036	0.269767	0.573559	1496	Proteobacteria(100)	Alphaproteobacteria(100)	Sphingomonadales(100)	Sphingomonadaceae(100)	Sphingomonas(70)
5016	139.16	-0.205636	0.186419	-1.10308	0.269991	0.573559	3274	Armatimonadetes(100)	Armatimonadetes_gp4(100)
8436	40.9588	-0.228869	0.208169	-1.09944	0.271577	0.574595	932	Actinobacteria(100)	Actinobacteria(100)	Solirubrobacterales(100)	Solirubrobacteraceae(100)	Solirubrobacter(100)
81	29.8483	-0.24601	0.223871	-1.09889	0.271816	0.574595	917	unclassified
9635	121.654	0.209153	0.190346	1.0988	0.271854	0.574595	2455	Acidobacteria(100)	Acidobacteria_Gp3(100)	Gp3(86)
9758	41.6437	0.230085	0.209774	1.09682	0.272718	0.575452	816	Acidobacteria(99)	Acidobacteria_Gp6(99)	Gp6(99)
13410	120.056	0.194455	0.177753	1.09396	0.273971	0.577122	2586	Acidobacteria(100)	Acidobacteria_Gp1(100)	Gp1(100)
1237	302.049	-0.150127	0.137397	-1.09265	0.274547	0.577367	6474	Acidobacteria(100)	Acidobacteria_Gp7(100)	Gp7(100)
5980	51.6271	0.231718	0.212681	1.08951	0.275928	0.578428	1085	Gemmatimonadetes(97)	Gemmatimonadetes(97)	Gemmatimonadales(97)	Gemmatimonadaceae(97)	Gemmatimonas(97)
1961	26.4621	0.241713	0.221876	1.08941	0.275975	0.578428	639	Bacteroidetes(100)	Bacteroidetes_incertae_sedis(74)	Ohtaekwangia(74)
17548	120.914	-0.213978	0.196975	-1.08632	0.277338	0.580316	2696	Actinobacteria(98)	Actinobacteria(98)	Gaiellales(95)	Gaiellaceae(95)	Gaiella(95)
16726	580.683	0.180069	0.166479	1.08164	0.279415	0.582677	12073	Proteobacteria(100)	Alphaproteobacteria(100)	Sphingomonadales(100)	Sphingomonadaceae(100)	Sphingomonas(97)
7819	37.1021	0.225279	0.208768	1.07909	0.280548	0.582677	738	Verrucomicrobia(85)	Subdivision3(76)
112	40.3076	-0.238538	0.221154	-1.0786	0.280765	0.582677	844	Actinobacteria(100)	Actinobacteria(100)	Actinomycetales(100)	Streptosporangiaceae(100)	Nonomuraea(100)
499	55.9412	0.224352	0.208068	1.07826	0.280917	0.582677	1223	Proteobacteria(100)	Gammaproteobacteria(100)	Xanthomonadales(100)	Sinobacteraceae(100)	Steroidobacter(100)
10569	75.8474	-0.213214	0.198135	-1.0761	0.28188	0.582677	1583	Actinobacteria(83)	Actinobacteria(78)	Solirubrobacterales(70)
14928	55.6887	0.238612	0.221843	1.07559	0.282111	0.582677	1284	Proteobacteria(100)	Deltaproteobacteria(92)	Myxococcales(87)
2510	48.6445	-0.232609	0.216523	-1.07429	0.282692	0.582677	954	Planctomycetes(100)	Planctomycetia(100)	Planctomycetales(100)	Planctomycetaceae(100)	Aquisphaera(97)
380	197.238	-0.179194	0.166911	-1.07359	0.283007	0.582677	4344	Actinobacteria(97)	Actinobacteria(97)	Solirubrobacterales(90)
15367	67.3063	-0.213458	0.198927	-1.07305	0.283251	0.582677	1489	Acidobacteria(100)	Acidobacteria_Gp6(100)	Gp6(100)
14389	29.4688	0.239729	0.223422	1.07299	0.283277	0.582677	688	Proteobacteria(100)	Betaproteobacteria(100)	Burkholderiales(100)	Comamonadaceae(92)
11527	1058.99	-0.170521	0.159086	-1.07188	0.283773	0.582677	21379	Acidobacteria(100)	Acidobacteria_Gp4(100)	Gp4(100)
12490	31.7307	0.239332	0.22366	1.07007	0.284587	0.582677	634	Proteobacteria(100)	Alphaproteobacteria(100)	Sphingomonadales(100)	Sphingomonadaceae(100)	Sphingomonas(100)
11441	36.0059	-0.237054	0.221598	-1.06975	0.284732	0.582677	770	Acidobacteria(100)	Acidobacteria_Gp5(100)	Gp5(100)
5557	39.7911	-0.227083	0.212384	-1.06921	0.284975	0.582677	831	unclassified
16025	177.562	0.185807	0.174142	1.06699	0.285977	0.583772	3284	candidate_division_WPS-2(99)
13054	67.9884	0.203285	0.191216	1.06312	0.287728	0.584887	1349	Gemmatimonadetes(98)	Gemmatimonadetes(98)	Gemmatimonadales(98)	Gemmatimonadaceae(98)	Gemmatimonas(98)
5962	50.224	0.230644	0.216983	1.06296	0.287801	0.584887	1179	Gemmatimonadetes(82)	Gemmatimonadetes(82)	Gemmatimonadales(82)	Gemmatimonadaceae(82)	Gemmatimonas(82)
13775	53.1398	0.236466	0.223106	1.05988	0.289197	0.584887	1003	Verrucomicrobia(74)
6453	27.8999	-0.231802	0.218749	-1.05967	0.289295	0.584887	634	Planctomycetes(100)	Planctomycetia(100)	Planctomycetales(100)	Planctomycetaceae(100)	Pirellula(84)
11299	60.0109	-0.21961	0.207274	-1.05952	0.289363	0.584887	1346	Verrucomicrobia(100)	Spartobacteria(100)
4254	70.9798	0.222846	0.210393	1.05919	0.289513	0.584887	1556	Verrucomicrobia(97)	Spartobacteria(90)
10887	43.1911	0.224893	0.212624	1.0577	0.29019	0.584887	795	Verrucomicrobia(100)	Spartobacteria(100)
13185	259.625	0.175359	0.166312	1.0544	0.2917	0.584887	5206	Gemmatimonadetes(96)	Gemmatimonadetes(96)	Gemmatimonadales(96)	Gemmatimonadaceae(96)	Gemmatimonas(96)
15814	192.446	-0.17182	0.163042	-1.05384	0.291958	0.584887	4447	Acidobacteria(100)	Acidobacteria_Gp6(100)	Gp6(100)
7928	43.9143	-0.214447	0.203515	-1.05371	0.292014	0.584887	966	Acidobacteria(98)	Acidobacteria_Gp6(98)	Gp6(98)
9478	97.5245	0.192809	0.183285	1.05196	0.292816	0.584887	1968	Proteobacteria(100)	Betaproteobacteria(100)
13670	77.1103	0.230292	0.218932	1.05189	0.29285	0.584887	1586	Proteobacteria(100)	Alphaproteobacteria(100)	Sphingomonadales(100)	Sphingomonadaceae(99)	Sphingomonas(75)
11264	31.0151	-0.226025	0.2151	-1.05079	0.293357	0.584887	682	Proteobacteria(79)
13864	120.428	-0.193066	0.183818	-1.05031	0.293574	0.584887	2656	Actinobacteria(100)	Actinobacteria(100)	Actinomycetales(98)
14900	31.2561	-0.231329	0.220591	-1.04868	0.294328	0.584887	734	Actinobacteria(99)	Actinobacteria(99)	Gaiellales(91)	Gaiellaceae(91)	Gaiella(91)
10435	83.9879	-0.203816	0.194369	-1.04861	0.294359	0.584887	1854	Actinobacteria(100)
3121	48.5363	0.207307	0.197805	1.04804	0.294621	0.584887	948	Proteobacteria(98)	Betaproteobacteria(95)
17549	85.7173	-0.201345	0.192298	-1.04704	0.295079	0.584887	2037	Actinobacteria(98)	Actinobacteria(98)	Gaiellales(96)	Gaiellaceae(96)	Gaiella(96)
12377	101.144	-0.228532	0.218646	-1.04521	0.295925	0.584887	2188	Acidobacteria(100)	Acidobacteria_Gp4(100)	Gp4(100)
7831	41.1897	-0.22913	0.219383	-1.04443	0.296289	0.584887	824	unclassified
11826	371.482	0.165885	0.158841	1.04435	0.296323	0.584887	7402	Gemmatimonadetes(85)	Gemmatimonadetes(85)	Gemmatimonadales(85)	Gemmatimonadaceae(85)	Gemmatimonas(85)
12589	100.864	0.180178	0.17299	1.04155	0.29762	0.585694	1989	Proteobacteria(100)	Alphaproteobacteria(100)	Rhizobiales(100)
15602	46.9453	-0.219131	0.210409	-1.04145	0.297666	0.585694	1022	Acidobacteria(100)	Acidobacteria_Gp3(100)	Gp3(100)
10570	40.7401	-0.220335	0.211858	-1.04001	0.298334	0.586089	966	Actinobacteria(74)
15508	153.443	0.192241	0.185441	1.03666	0.299892	0.587772	3383	Proteobacteria(100)	Alphaproteobacteria(100)	Sphingomonadales(100)	Sphingomonadaceae(99)
10402	70.1564	0.203708	0.196599	1.03616	0.300129	0.587772	1375	candidate_division_WPS-2(100)
17192	40.4722	-0.226984	0.219644	-1.03341	0.30141	0.589105	909	Actinobacteria(100)	Actinobacteria(100)	Gaiellales(100)	Gaiellaceae(100)	Gaiella(100)
3648	51.8649	0.223591	0.216781	1.03142	0.302346	0.589105	1020	unclassified
2355	74.7295	-0.203379	0.19728	-1.03092	0.30258	0.589105	1851	Proteobacteria(81)
8211	1464.48	-0.148218	0.143806	-1.03068	0.30269	0.589105	31438	Proteobacteria(100)	Alphaproteobacteria(100)	Rhizobiales(100)	Bradyrhizobiaceae(100)	Bradyrhizobium(100)
15703	30.5177	-0.230289	0.223822	-1.02889	0.30353	0.589826	710	Proteobacteria(74)	Deltaproteobacteria(72)
10850	159.916	-0.177041	0.172553	-1.02601	0.304887	0.59091	3418	Actinobacteria(100)	Actinobacteria(100)	Actinomycetales(100)	Mycobacteriaceae(100)	Mycobacterium(100)
16407	416.989	0.164378	0.160259	1.0257	0.305031	0.59091	8678	Acidobacteria(100)	Acidobacteria_Gp4(100)	Gp4(100)
17383	88.0254	-0.197588	0.192885	-1.02438	0.305655	0.591204	1890	Acidobacteria(100)	Acidobacteria_Gp6(100)	Gp6(100)
8138	188.007	0.165771	0.162543	1.01986	0.307795	0.594427	4005	Acidobacteria(100)	Acidobacteria_Gp6(100)	Gp6(100)
437	52.9843	0.21468	0.210802	1.0184	0.308489	0.594636	1039	Gemmatimonadetes(75)	Gemmatimonadetes(75)	Gemmatimonadales(75)	Gemmatimonadaceae(75)	Gemmatimonas(75)
14207	250.465	-0.18815	0.185381	-1.01494	0.310136	0.594636	5191	Actinobacteria(100)	Actinobacteria(100)	Actinomycetales(100)	Micromonosporaceae(100)	Catelliglobosispora(81)
16460	137.46	-0.200983	0.198059	-1.01476	0.310219	0.594636	2691	Acidobacteria(100)	Acidobacteria_Gp6(100)	Gp6(100)
17061	200.824	-0.16259	0.160248	-1.01462	0.310289	0.594636	4393	Actinobacteria(98)	Actinobacteria(98)	Gaiellales(98)	Gaiellaceae(98)	Gaiella(98)
8095	122.066	0.175736	0.173437	1.01326	0.310938	0.594636	2595	Acidobacteria(100)	Acidobacteria_Gp6(100)	Gp6(100)
6128	37.37	-0.222476	0.219859	-1.0119	0.311584	0.594636	887	Proteobacteria(94)	Alphaproteobacteria(83)
886	116.231	0.176676	0.174749	1.01103	0.312003	0.594636	2218	Verrucomicrobia(100)	Opitutae(100)	Opitutales(100)	Opitutaceae(100)	Opitutus(100)
9456	46.5022	0.208073	0.205836	1.01087	0.312079	0.594636	994	Proteobacteria(100)	Betaproteobacteria(100)	Burkholderiales(100)	Oxalobacteraceae(98)	Noviherbaspirillum(91)
8434	49.19	-0.215739	0.213461	-1.01067	0.312173	0.594636	966	Actinobacteria(100)	Actinobacteria(100)	Solirubrobacterales(100)	Solirubrobacteraceae(100)	Solirubrobacter(100)
16252	46.7532	0.205592	0.203872	1.00843	0.313246	0.595249	1031	Verrucomicrobia(100)	Spartobacteria(100)
894	54.4626	0.208439	0.206851	1.00768	0.313609	0.595249	1172	Proteobacteria(99)	Gammaproteobacteria(98)
11006	25.6594	0.224551	0.223467	1.00485	0.314968	0.595249	650	Proteobacteria(100)	Alphaproteobacteria(100)	Rhizobiales(93)
11359	59.5377	-0.199256	0.198477	-1.00393	0.315415	0.595249	1266	Verrucomicrobia(100)	Spartobacteria(100)
15991	95.999	0.195609	0.194899	1.00364	0.31555	0.595249	2047	candidate_division_WPS-2(100)
1827	178.227	0.208719	0.208033	1.0033	0.315717	0.595249	3753	Bacteroidetes(100)	Sphingobacteriia(100)	Sphingobacteriales(100)	Sphingobacteriaceae(100)	Pedobacter(99)
14121	122.326	-0.182123	0.181613	-1.00281	0.315953	0.595249	2630	Actinobacteria(86)	Actinobacteria(86)
6129	154.491	-0.165515	0.165593	-0.999527	0.317539	0.595249	3327	Proteobacteria(98)	Deltaproteobacteria(98)	Myxococcales(98)
11711	47.2841	0.209182	0.209347	0.999213	0.317692	0.595249	1019	unclassified
8347	45.0529	0.207491	0.208363	0.995815	0.31934	0.595249	929	Bacteroidetes(100)	Sphingobacteriia(100)	Sphingobacteriales(100)	Chitinophagaceae(100)	Ferruginibacter(91)
10281	55.7925	0.212632	0.213694	0.99503	0.319722	0.595249	1095	candidate_division_WPS-2(94)
7530	48.3145	0.208823	0.210062	0.994104	0.320172	0.595249	1035	Proteobacteria(98)	Gammaproteobacteria(97)
6731	121.962	-0.174032	0.175117	-0.993804	0.320318	0.595249	2559	Acidobacteria(100)	Acidobacteria_Gp6(100)	Gp6(100)
13967	310.34	-0.221881	0.223292	-0.993681	0.320378	0.595249	6188	Actinobacteria(100)	Actinobacteria(100)	Actinomycetales(100)	Pseudonocardiaceae(99)
12259	650.672	-0.139504	0.140416	-0.993509	0.320462	0.595249	14028	Acidobacteria(100)	Acidobacteria_Gp17(100)	Gp17(100)
1732	43.9833	0.222081	0.223629	0.993075	0.320674	0.595249	1351	Acidobacteria(100)	Acidobacteria_Gp4(100)	Blastocatella(100)
10553	53.3134	0.204322	0.205749	0.993068	0.320677	0.595249	944	candidate_division_WPS-2(85)
12817	155.477	-0.184837	0.186269	-0.992315	0.321044	0.595249	3462	Proteobacteria(100)	Alphaproteobacteria(100)	Rhizobiales(100)
16377	60.1161	0.203588	0.206019	0.988203	0.323053	0.597506	1151	Acidobacteria(100)	Acidobacteria_Gp4(100)	Gp4(100)
7856	25.2342	-0.22011	0.223048	-0.986825	0.323728	0.597506	635	unclassified
15704	42.6804	0.211212	0.214071	0.986647	0.323816	0.597506	865	Proteobacteria(79)	Deltaproteobacteria(75)	Myxococcales(72)
7704	45.1705	-0.208553	0.211842	-0.984475	0.324882	0.597506	864	unclassified
12648	94.1863	-0.188212	0.191247	-0.984133	0.32505	0.597506	2116	Proteobacteria(100)	Alphaproteobacteria(100)	Rhizobiales(100)	Methylobacteriaceae(96)	Microvirga(71)
17458	54.4392	-0.203629	0.206942	-0.983989	0.325121	0.597506	1162	Acidobacteria(100)	Acidobacteria_Gp6(100)	Gp6(100)
16379	146.914	0.165866	0.16882	0.9825	0.325854	0.597975	3080	Acidobacteria(100)	Acidobacteria_Gp4(100)	Gp4(100)
17337	34.516	-0.213839	0.218784	-0.9774	0.328371	0.601412	705	Actinobacteria(97)
16699	132.029	0.165805	0.16975	0.976763	0.328686	0.601412	2712	Proteobacteria(100)	Alphaproteobacteria(100)	Sphingomonadales(100)	Sphingomonadaceae(100)	Sphingomonas(93)
7040	32.2923	-0.210187	0.215489	-0.975394	0.329365	0.601776	805	Actinobacteria(100)	Actinobacteria(100)	Actinomycetales(100)	Nocardioidaceae(100)	Nocardioides(100)
13743	41.4367	-0.212275	0.218299	-0.972403	0.33085	0.603609	822	unclassified
14203	75.067	-0.197449	0.203303	-0.971206	0.331446	0.603816	1466	Actinobacteria(100)	Actinobacteria(100)	Actinomycetales(100)	Micromonosporaceae(98)
3540	168.316	-0.194479	0.200884	-0.968114	0.332987	0.605067	3290	Acidobacteria(86)
15768	43.2821	0.214922	0.222052	0.967893	0.333098	0.605067	872	Proteobacteria(100)	Betaproteobacteria(97)
16212	31.855	0.208726	0.216836	0.962603	0.335747	0.60816	665	Verrucomicrobia(99)	Spartobacteria(99)
15423	415.337	-0.141872	0.148131	-0.957747	0.33819	0.60816	8731	Acidobacteria(100)	Acidobacteria_Gp6(100)	Gp6(100)
5973	46.0057	0.196555	0.205671	0.955674	0.339237	0.60816	995	Gemmatimonadetes(98)	Gemmatimonadetes(98)	Gemmatimonadales(98)	Gemmatimonadaceae(98)	Gemmatimonas(98)
6629	51.1806	-0.203023	0.212486	-0.955465	0.339342	0.60816	1159	Actinobacteria(81)	Actinobacteria(81)
6444	61.0735	-0.202448	0.21251	-0.95265	0.340767	0.60816	1791	Actinobacteria(100)	Actinobacteria(100)	Actinomycetales(100)	Cellulomonadaceae(100)	Cellulomonas(100)
6460	59.2708	0.188763	0.198219	0.952292	0.340949	0.60816	1171	Bacteroidetes(99)	Sphingobacteriia(72)	Sphingobacteriales(72)	Chitinophagaceae(72)
9482	105.342	0.169402	0.177973	0.951837	0.34118	0.60816	2265	Proteobacteria(100)	Betaproteobacteria(99)
11358	45.0801	0.196703	0.206702	0.951625	0.341287	0.60816	929	Verrucomicrobia(100)	Spartobacteria(100)
10375	65.2996	0.193925	0.203813	0.951484	0.341359	0.60816	1309	candidate_division_WPS-2(99)
16304	2145.92	-0.130367	0.137045	-0.951268	0.341468	0.60816	45230	Verrucomicrobia(100)	Spartobacteria(100)
15835	31.8161	0.202276	0.212726	0.950878	0.341666	0.60816	650	unclassified
2827	463.869	0.130933	0.137821	0.95002	0.342102	0.60816	9445	Proteobacteria(100)	Betaproteobacteria(100)
16167	74.0669	-0.180882	0.190483	-0.949601	0.342315	0.60816	1595	Actinobacteria(100)	Actinobacteria(100)	Actinomycetales(100)	Mycobacteriaceae(100)	Mycobacterium(100)
58	44.3919	0.199701	0.210316	0.949525	0.342353	0.60816	954	unclassified
16868	35.1888	0.208998	0.22011	0.949517	0.342358	0.60816	680	Proteobacteria(100)	Alphaproteobacteria(100)	Sphingomonadales(100)	Sphingomonadaceae(100)	Sphingomonas(90)
12352	35.4529	0.204906	0.215902	0.949069	0.342585	0.60816	699	Acidobacteria(100)	Acidobacteria_Gp4(100)
15616	449.118	0.133609	0.140914	0.948158	0.343049	0.60816	9903	Proteobacteria(98)	Gammaproteobacteria(95)
17488	98.3271	-0.173039	0.183643	-0.94226	0.34606	0.612015	1879	Proteobacteria(100)	Alphaproteobacteria(100)	Rhizobiales(100)
16193	85.3698	0.186226	0.197727	0.941834	0.346278	0.612015	1816	Verrucomicrobia(100)	Spartobacteria(100)
17569	111.494	-0.157688	0.167664	-0.940497	0.346962	0.612015	2334	Actinobacteria(93)	Actinobacteria(93)	Gaiellales(91)	Gaiellaceae(91)	Gaiella(91)
25	52.8258	0.187614	0.199619	0.939861	0.347289	0.612015	1065	Bacteroidetes(99)	Sphingobacteriia(91)	Sphingobacteriales(91)	Chitinophagaceae(91)
10264	104.584	-0.170618	0.181752	-0.938741	0.347864	0.612015	2216	candidate_division_WPS-2(73)
9760	166.69	0.168969	0.180103	0.938178	0.348153	0.612015	3472	Acidobacteria(94)	Acidobacteria_Gp6(94)	Gp6(94)
16927	92.4841	-0.198736	0.212306	-0.93608	0.349232	0.612317	2144	Actinobacteria(100)	Actinobacteria(100)	Actinomycetales(100)	Micromonosporaceae(100)	Micromonospora(70)
7965	57.5618	0.194034	0.207653	0.934413	0.350091	0.612317	1120	Acidobacteria(100)	Acidobacteria_Gp6(100)	Gp6(100)
4240	112.254	0.17911	0.191752	0.934069	0.350268	0.612317	2462	unclassified
16951	43.6013	-0.187915	0.201851	-0.930958	0.351875	0.612317	912	Actinobacteria(100)	Actinobacteria(100)	Actinomycetales(100)	Micromonosporaceae(100)
5568	175.242	-0.176069	0.189183	-0.930682	0.352018	0.612317	3468	Planctomycetes(95)	Planctomycetia(95)	Planctomycetales(95)	Planctomycetaceae(95)	Planctomyces(83)
15883	43.0868	0.207391	0.222881	0.930499	0.352113	0.612317	906	candidate_division_WPS-2(98)
3442	60.9055	0.182271	0.195917	0.930347	0.352191	0.612317	1262	Proteobacteria(100)	Alphaproteobacteria(100)	Sphingomonadales(100)	Erythrobacteraceae(97)
6801	56.4576	-0.196757	0.211506	-0.930266	0.352233	0.612317	1195	Proteobacteria(97)	Alphaproteobacteria(95)	Rhodospirillales(95)	Acetobacteraceae(72)
8168	93.1454	0.171302	0.184685	0.927538	0.353647	0.613498	2001	Acidobacteria(100)	Acidobacteria_Gp6(100)	Gp6(100)
10959	396.278	-0.145052	0.15668	-0.925783	0.354559	0.613498	8541	Proteobacteria(100)	Alphaproteobacteria(100)	Rhizobiales(100)	Hyphomicrobiaceae(100)	Pedomicrobium(98)
13187	40.1795	0.199536	0.215639	0.925323	0.354798	0.613498	804	Gemmatimonadetes(92)	Gemmatimonadetes(92)	Gemmatimonadales(92)	Gemmatimonadaceae(92)	Gemmatimonas(92)
10083	70.6239	0.191215	0.206678	0.925183	0.354871	0.613498	1332	candidate_division_WPS-2(73)
14071	45.7536	0.194744	0.210769	0.92397	0.355502	0.613519	909	Acidobacteria(100)	Acidobacteria_Gp5(100)	Gp5(100)
2497	32.092	-0.205654	0.222947	-0.922435	0.356302	0.613519	758	Acidobacteria(100)	Acidobacteria_Gp16(100)	Gp16(100)
17021	35.545	-0.206065	0.223415	-0.92234	0.356351	0.613519	844	Actinobacteria(100)	Actinobacteria(100)	Solirubrobacterales(95)
17369	89.5063	-0.188638	0.204982	-0.920264	0.357435	0.614069	1876	Verrucomicrobia(100)	Spartobacteria(100)
15843	39.9824	0.201105	0.218689	0.919593	0.357786	0.614069	904	unclassified
16017	35.1113	-0.205111	0.22321	-0.918914	0.358141	0.614069	795	candidate_division_WPS-2(82)
798	137.75	0.168459	0.183738	0.91684	0.359226	0.614348	3013	Proteobacteria(100)
11572	74.6675	0.194532	0.21233	0.916175	0.359575	0.614348	1350	Acidobacteria(100)	Acidobacteria_Gp4(100)	Gp4(100)
15651	137.686	-0.167665	0.183111	-0.915644	0.359854	0.614348	2776	Acidobacteria(100)	Acidobacteria_Gp16(100)	Gp16(100)
17336	72.2369	-0.191398	0.209628	-0.913035	0.361224	0.614348	1561	Actinobacteria(99)
13508	54.9431	-0.179827	0.197134	-0.912208	0.361659	0.614348	1081	unclassified
17162	74.4087	-0.166147	0.182416	-0.910815	0.362393	0.614348	1495	Actinobacteria(100)	Actinobacteria(97)	Gaiellales(91)	Gaiellaceae(91)	Gaiella(91)
12278	160.385	0.170713	0.187529	0.910327	0.36265	0.614348	3369	Acidobacteria(100)	Acidobacteria_Gp4(100)	Blastocatella(83)
12667	146.009	-0.161426	0.177408	-0.90991	0.36287	0.614348	3086	Proteobacteria(100)	Alphaproteobacteria(100)	Rhizobiales(100)	Bradyrhizobiaceae(100)	Bradyrhizobium(94)
13754	37.0259	0.20283	0.222978	0.909644	0.36301	0.614348	715	Bacteroidetes(100)	Sphingobacteriia(100)	Sphingobacteriales(100)	Chitinophagaceae(100)	Flavisolibacter(93)
15240	24.8521	-0.199633	0.219552	-0.909276	0.363204	0.614348	644	Proteobacteria(100)	Betaproteobacteria(100)	Burkholderiales(100)	Oxalobacteraceae(100)	Massilia(100)
11060	50.7832	-0.186143	0.205036	-0.907853	0.363956	0.614789	1187	Proteobacteria(91)	Deltaproteobacteria(83)	Myxococcales(82)
15447	214.13	-0.185539	0.204609	-0.906795	0.364515	0.614905	4515	Acidobacteria(100)	Acidobacteria_Gp6(100)	Gp6(100)
6464	69.5897	-0.17811	0.196928	-0.90444	0.365762	0.616179	1475	Bacteroidetes(100)	Sphingobacteriia(100)	Sphingobacteriales(100)	Chitinophagaceae(100)
10765	257.014	0.17274	0.19164	0.901377	0.367388	0.617149	5176	Verrucomicrobia(100)	Spartobacteria(100)
15754	46.4058	0.185727	0.206245	0.900515	0.367846	0.617149	988	Acidobacteria(99)	Acidobacteria_Gp6(99)	Gp6(99)
15167	143.069	-0.162397	0.180384	-0.900287	0.367967	0.617149	2903	unclassified
83	110.541	-0.172204	0.191524	-0.899125	0.368586	0.617149	2518	unclassified
8305	97.2059	0.160113	0.178156	0.898723	0.3688	0.617149	2090	Proteobacteria(99)	Alphaproteobacteria(99)	Caulobacterales(85)	Caulobacteraceae(85)	Phenylobacterium(84)
5947	323.426	0.138872	0.154907	0.896487	0.369993	0.617827	6824	Gemmatimonadetes(88)	Gemmatimonadetes(88)	Gemmatimonadales(88)	Gemmatimonadaceae(88)	Gemmatimonas(88)
17568	70.6308	-0.175199	0.195675	-0.895357	0.370596	0.617827	1478	Actinobacteria(100)	Actinobacteria(100)	Gaiellales(98)	Gaiellaceae(98)	Gaiella(98)
13777	42.2196	0.195336	0.218205	0.895193	0.370684	0.617827	915	Verrucomicrobia(77)	Spartobacteria(73)
1101	52.2888	-0.187107	0.209485	-0.893177	0.371762	0.618014	1158	unclassified
7873	60.0975	-0.174958	0.196271	-0.891411	0.372709	0.618014	1464	Acidobacteria(100)	Acidobacteria_Gp7(100)	Gp7(100)
15852	65.4994	0.171414	0.192321	0.891295	0.372771	0.618014	1244	candidate_division_WPS-2(80)
16218	100.839	0.16627	0.186575	0.891172	0.372837	0.618014	2021	Proteobacteria(100)	Deltaproteobacteria(100)	Myxococcales(100)	Cystobacteraceae(94)	Cystobacter(93)
13033	72.7416	-0.17646	0.198434	-0.889264	0.373861	0.618014	1450	unclassified
12486	38.2568	0.19158	0.215647	0.888397	0.374327	0.618014	677	Proteobacteria(100)	Alphaproteobacteria(100)	Sphingomonadales(100)	Sphingomonadaceae(100)	Sphingomonas(86)
16194	44.651	-0.185237	0.208532	-0.888292	0.374384	0.618014	953	Verrucomicrobia(100)	Spartobacteria(100)
3136	36.4956	0.196134	0.222081	0.883162	0.377149	0.618014	766	Acidobacteria(98)	Acidobacteria_Gp6(98)	Gp6(98)
7583	156.128	0.155762	0.176535	0.882331	0.377598	0.618014	3160	Acidobacteria(99)	Acidobacteria_Gp6(97)	Gp6(97)
5234	96.8573	0.175396	0.199148	0.880733	0.378462	0.618014	2060	Acidobacteria(100)	Acidobacteria_Gp4(100)	Gp4(99)
6133	70.4426	-0.172377	0.196181	-0.87866	0.379585	0.618014	1530	Actinobacteria(97)	Actinobacteria(89)	Gaiellales(79)	Gaiellaceae(79)	Gaiella(79)
12666	41.5569	-0.181109	0.206476	-0.877146	0.380407	0.618014	923	Proteobacteria(100)	Alphaproteobacteria(100)	Rhizobiales(100)	Bradyrhizobiaceae(100)	Bradyrhizobium(100)
11291	164.849	-0.163803	0.186751	-0.877119	0.380422	0.618014	3547	Verrucomicrobia(100)	Spartobacteria(100)
13513	99.6431	0.183434	0.209183	0.876909	0.380536	0.618014	2084	Acidobacteria(100)	Acidobacteria_Gp1(100)	Candidatus_Koribacter(79)
1407	40.7812	-0.189447	0.216333	-0.875719	0.381183	0.618014	823	Acidobacteria(100)	Acidobacteria_Gp6(100)	Gp6(100)
12156	37.6437	-0.183736	0.210115	-0.874457	0.381869	0.618014	903	Acidobacteria(100)	Acidobacteria_Gp6(100)	Gp6(100)
3426	46.3802	0.180433	0.206775	0.872605	0.382878	0.618014	1089	Proteobacteria(100)	Alphaproteobacteria(100)	Sphingomonadales(98)	Erythrobacteraceae(93)
2360	56.1811	0.189341	0.21702	0.87246	0.382958	0.618014	1069	Verrucomicrobia(83)	Subdivision3(70)
15532	79.5808	0.166642	0.191258	0.87129	0.383596	0.618014	1573	Proteobacteria(100)	Alphaproteobacteria(100)	Sphingomonadales(100)	Sphingomonadaceae(99)
7770	60.5769	0.171314	0.196847	0.870291	0.384141	0.618014	1420	Proteobacteria(97)	Gammaproteobacteria(94)
8514	185.84	0.167764	0.192924	0.869587	0.384526	0.618014	3491	Bacteroidetes(100)
16216	36.162	-0.183102	0.210963	-0.867934	0.38543	0.618014	760	Proteobacteria(100)	Deltaproteobacteria(100)	Myxococcales(100)	Cystobacteraceae(92)	Cystobacter(90)
14482	23.1768	-0.108812	0.125649	-0.865996	0.386493	0.618014	647	Proteobacteria(100)	Betaproteobacteria(100)	Burkholderiales(100)
5428	154.455	-0.153403	0.177192	-0.865742	0.386632	0.618014	3357	Proteobacteria(100)	Alphaproteobacteria(100)	Rhizobiales(98)	Phyllobacteriaceae(87)	Mesorhizobium(71)
17081	38.0874	-0.18239	0.210912	-0.864766	0.387167	0.618014	750	Actinobacteria(98)	Actinobacteria(98)	Gaiellales(89)	Gaiellaceae(89)	Gaiella(89)
14164	56.9911	-0.183298	0.212073	-0.864315	0.387415	0.618014	1267	Actinobacteria(100)	Actinobacteria(100)	Actinomycetales(100)	Nocardioidaceae(100)
15910	58.647	-0.181386	0.20997	-0.863865	0.387662	0.618014	1352	Actinobacteria(100)	Actinobacteria(100)	Solirubrobacterales(100)
14922	43.6901	-0.183315	0.212265	-0.863615	0.3878	0.618014	816	Proteobacteria(98)	Deltaproteobacteria(92)	Myxococcales(81)
11166	38.7577	-0.183574	0.212649	-0.863272	0.387988	0.618014	779	Proteobacteria(95)	Gammaproteobacteria(91)
15016	73.3273	-0.166499	0.193024	-0.862584	0.388366	0.618014	1740	Actinobacteria(99)	Actinobacteria(99)	Gaiellales(97)	Gaiellaceae(97)	Gaiella(97)
3715	365.527	0.139209	0.161416	0.862423	0.388455	0.618014	7405	unclassified
15724	36.6886	-0.184637	0.214311	-0.861538	0.388942	0.618014	767	Actinobacteria(100)	Actinobacteria(100)	Actinomycetales(100)
15315	768.735	0.120758	0.140193	0.861365	0.389037	0.618014	15630	Acidobacteria(100)	Acidobacteria_Gp6(100)	Gp6(100)
13746	42.7958	-0.179528	0.20899	-0.859029	0.390325	0.618014	843	Actinobacteria(75)	Actinobacteria(75)
12913	115.952	0.170846	0.198983	0.858597	0.390563	0.618014	2480	Acidobacteria(99)	Acidobacteria_Gp7(97)	Gp7(97)
12442	65.4231	-0.175726	0.204808	-0.858003	0.390891	0.618014	1432	Actinobacteria(100)	Actinobacteria(100)	Solirubrobacterales(100)	Solirubrobacteraceae(100)	Solirubrobacter(100)
12101	52.2199	0.17136	0.19976	0.857829	0.390987	0.618014	1160	Acidobacteria(100)	Acidobacteria_Gp6(100)	Gp6(100)
6379	47.1925	0.175726	0.204994	0.857227	0.391319	0.618014	1032	unclassified
14687	61.9912	-0.179856	0.209942	-0.856694	0.391614	0.618014	1561	Actinobacteria(100)	Actinobacteria(100)	Acidimicrobiales(94)
14542	114.56	-0.161728	0.189799	-0.8521	0.394158	0.618014	2364	Proteobacteria(72)	Deltaproteobacteria(70)
8457	36.988	-0.178877	0.209968	-0.851925	0.394255	0.618014	790	Actinobacteria(100)	Actinobacteria(100)	Solirubrobacterales(100)	Solirubrobacteraceae(100)	Solirubrobacter(100)
12890	57.4793	-0.177107	0.20835	-0.850046	0.3953	0.618014	1177	Acidobacteria(100)	Acidobacteria_Gp7(99)	Gp7(99)
8731	100.516	0.166	0.195413	0.849479	0.395615	0.618014	2106	Bacteroidetes(100)	Sphingobacteriia(100)	Sphingobacteriales(100)	Chitinophagaceae(100)
2476	94.6257	-0.168527	0.198416	-0.849362	0.39568	0.618014	2057	Proteobacteria(92)	Gammaproteobacteria(88)
17456	171.417	-0.148504	0.174916	-0.849001	0.395881	0.618014	3705	Acidobacteria(100)	Acidobacteria_Gp6(100)	Gp6(100)
8307	64.434	0.176686	0.20845	0.847619	0.39665	0.618014	1362	Proteobacteria(100)	Alphaproteobacteria(100)	Caulobacterales(100)	Caulobacteraceae(100)	Phenylobacterium(100)
8474	68.9356	-0.162286	0.191549	-0.847228	0.396868	0.618014	1396	candidate_division_WPS-2(100)
5424	48.6502	-0.176891	0.208853	-0.846961	0.397017	0.618014	1081	Proteobacteria(100)	Alphaproteobacteria(100)	Rhizobiales(100)
9133	96.4842	0.179172	0.211582	0.846818	0.397096	0.618014	1891	Proteobacteria(100)	Gammaproteobacteria(100)	Xanthomonadales(100)	Xanthomonadaceae(100)	Lysobacter(100)
2500	123.344	-0.155341	0.18369	-0.845671	0.397736	0.618014	2456	Acidobacteria(99)	Acidobacteria_Gp16(99)	Gp16(99)
16885	193.969	-0.149646	0.17706	-0.845172	0.398015	0.618014	4390	Actinobacteria(100)	Actinobacteria(100)	Actinomycetales(100)	Nocardioidaceae(100)	Kribbella(100)
10609	95.2157	0.182778	0.216337	0.844876	0.39818	0.618014	1990	Actinobacteria(100)	Actinobacteria(100)	Actinomycetales(100)	Streptosporangiaceae(100)	Herbidospora(71)
11386	30.8968	-0.185775	0.219931	-0.844696	0.398281	0.618014	636	Verrucomicrobia(100)	Spartobacteria(100)
12488	91.3822	-0.162216	0.192206	-0.843968	0.398687	0.618014	1955	Proteobacteria(100)	Alphaproteobacteria(100)	Rhizobiales(100)	Methylobacteriaceae(100)	Microvirga(100)
10495	139.91	-0.165912	0.196775	-0.843159	0.39914	0.618014	3079	Actinobacteria(100)	Actinobacteria(100)	Solirubrobacterales(100)
13136	604.051	0.143247	0.170019	0.842536	0.399488	0.618014	11976	Gemmatimonadetes(98)	Gemmatimonadetes(98)	Gemmatimonadales(98)	Gemmatimonadaceae(98)	Gemmatimonas(98)
9675	29.803	-0.188099	0.223409	-0.841951	0.399816	0.618014	802	Acidobacteria(100)	Acidobacteria_Gp6(100)	Gp6(100)
9307	41.0256	0.176817	0.210033	0.841854	0.39987	0.618014	872	Proteobacteria(100)	Betaproteobacteria(100)	Rhodocyclales(77)	Rhodocyclaceae(77)
8121	128.13	0.156593	0.186199	0.841001	0.400347	0.618014	2725	Acidobacteria(99)	Acidobacteria_Gp6(99)	Gp6(99)
12351	46.8318	0.182034	0.216486	0.840855	0.400429	0.618014	916	Acidobacteria(100)	Acidobacteria_Gp4(100)	Gp4(100)
15886	49.7173	0.170439	0.202889	0.840061	0.400874	0.618014	917	candidate_division_WPS-2(82)
5217	102.202	0.154355	0.184784	0.835324	0.403535	0.619593	1902	Acidobacteria(100)	Acidobacteria_Gp4(100)
4857	44.8265	0.18288	0.219012	0.835025	0.403703	0.619593	942	unclassified
8702	71.1841	0.164239	0.196698	0.834984	0.403727	0.619593	1354	Bacteroidetes(100)	Sphingobacteriia(100)	Sphingobacteriales(100)	Chitinophagaceae(100)
8983	53.2181	0.17323	0.207614	0.834387	0.404063	0.619593	1123	Proteobacteria(93)	Gammaproteobacteria(92)
15834	56.989	0.167019	0.200613	0.832541	0.405104	0.619593	1002	candidate_division_WPS-2(74)
13016	190.513	0.140932	0.169336	0.832266	0.405259	0.619593	4430	Acidobacteria(90)	Acidobacteria_Gp4(90)	Gp4(88)
3144	43.5631	-0.185151	0.222514	-0.83209	0.405358	0.619593	767	Proteobacteria(99)	Betaproteobacteria(90)
16062	113.306	0.1568	0.189116	0.82912	0.407036	0.6214	2254	Bacteroidetes(100)	Sphingobacteriia(100)	Sphingobacteriales(100)	Chitinophagaceae(100)	Terrimonas(97)
11888	65.7506	-0.167568	0.202576	-0.827188	0.408131	0.621685	1422	Acidobacteria(100)	Acidobacteria_Gp6(100)	Gp6(100)
3876	40.6258	0.174446	0.211171	0.826092	0.408752	0.621685	895	Bacteroidetes(100)	Sphingobacteriia(100)	Sphingobacteriales(100)	Chitinophagaceae(100)
15548	52.3435	0.172906	0.20945	0.825524	0.409074	0.621685	1138	Proteobacteria(100)	Alphaproteobacteria(100)	Sphingomonadales(100)	Sphingomonadaceae(100)	Sphingomonas(95)
15708	39.6449	-0.17819	0.216139	-0.824423	0.409699	0.621685	916	Actinobacteria(100)	Actinobacteria(100)	Actinomycetales(100)	Streptomycetaceae(99)	Streptomyces(96)
11621	186.383	-0.156653	0.190273	-0.823306	0.410334	0.621685	3385	Acidobacteria(100)	Acidobacteria_Gp4(100)	Gp4(100)
6848	29.4048	0.180167	0.218862	0.823201	0.410394	0.621685	662	Proteobacteria(99)	Alphaproteobacteria(99)	Rhodospirillales(98)	Rhodospirillaceae(70)
2128	123.211	-0.143743	0.174727	-0.822671	0.410695	0.621685	2650	Proteobacteria(100)	Alphaproteobacteria(100)	Rhizobiales(100)	Bradyrhizobiaceae(100)
17351	59.325	-0.168563	0.205121	-0.821773	0.411206	0.621707	1299	Actinobacteria(100)	Actinobacteria(100)	Actinomycetales(100)	Mycobacteriaceae(100)	Mycobacterium(100)
11187	90.8418	0.15538	0.190203	0.816916	0.413977	0.624889	1937	Verrucomicrobia(94)	Spartobacteria(84)
6144	33.628	-0.171401	0.209964	-0.816336	0.414308	0.624889	750	Actinobacteria(98)	Actinobacteria(93)	Gaiellales(78)	Gaiellaceae(78)	Gaiella(78)
14097	42.0029	-0.168291	0.206843	-0.813617	0.415864	0.625482	860	Actinobacteria(100)	Actinobacteria(100)	Actinomycetales(100)	Nocardioidaceae(100)	Nocardioides(99)
14359	71.0138	0.160371	0.197119	0.813573	0.415889	0.625482	1349	Proteobacteria(100)	Betaproteobacteria(97)
9711	239.97	0.135667	0.167064	0.812069	0.416752	0.625482	4960	Acidobacteria(100)	Acidobacteria_Gp6(100)	Gp6(100)
16487	40.2169	-0.169024	0.208607	-0.810248	0.417798	0.625482	916	Acidobacteria(100)	Acidobacteria_Gp6(100)	Gp6(100)
11622	35.9337	0.18027	0.222766	0.809238	0.418378	0.625482	928	Acidobacteria(100)	Acidobacteria_Gp4(100)	Gp4(100)
6820	30.4394	-0.180026	0.222496	-0.80912	0.418446	0.625482	641	Proteobacteria(100)	Alphaproteobacteria(100)	Rhodospirillales(100)	Rhodospirillaceae(99)	Dongia(92)
16357	33.7421	0.175325	0.216753	0.808873	0.418588	0.625482	729	Acidobacteria(100)	Acidobacteria_Gp4(100)	Gp4(100)
3007	51.2507	0.164556	0.203484	0.808691	0.418693	0.625482	1074	Proteobacteria(99)	Betaproteobacteria(97)
15396	127.072	0.143067	0.17719	0.80742	0.419424	0.625829	2683	Acidobacteria(100)	Acidobacteria_Gp6(100)	Gp6(100)
9729	61.6402	0.156699	0.194567	0.805374	0.420604	0.626829	1262	Proteobacteria(100)	Betaproteobacteria(92)
16836	41.625	0.168322	0.209219	0.804523	0.421095	0.626829	739	Acidobacteria(100)	Acidobacteria_Gp1(100)	Gp1(97)
14205	30.4615	-0.179648	0.223878	-0.802439	0.422299	0.627725	717	Actinobacteria(100)	Actinobacteria(100)	Actinomycetales(100)	Micromonosporaceae(100)
3420	50.8968	0.177994	0.222007	0.801748	0.422699	0.627725	925	unclassified
11337	46.6019	-0.17385	0.217207	-0.800391	0.423485	0.628148	973	Verrucomicrobia(100)	Spartobacteria(100)
4389	147.528	-0.147519	0.184622	-0.799034	0.424271	0.628571	2989	Proteobacteria(100)	Betaproteobacteria(97)
68	91.1598	0.147916	0.185937	0.795515	0.426314	0.630852	1793	Bacteroidetes(100)	Sphingobacteriia(72)	Sphingobacteriales(72)	Chitinophagaceae(71)
8807	325.791	0.132057	0.166515	0.793067	0.427739	0.632214	6611	Bacteroidetes(100)	Cytophagia(99)	Cytophagales(99)	Cytophagaceae(99)	Adhaeribacter(99)
923	38.2505	0.164305	0.207859	0.790465	0.429256	0.633011	803	unclassified
1112	82.5045	0.151511	0.191687	0.79041	0.429288	0.633011	1622	Proteobacteria(100)	Betaproteobacteria(96)
13702	68.8823	0.158031	0.200349	0.788781	0.43024	0.633662	1476	Acidobacteria(100)	Acidobacteria_Gp3(100)	Gp3(94)
1849	41.9605	0.170865	0.216922	0.787677	0.430886	0.633662	955	Bacteroidetes(98)
16875	37.5639	-0.171485	0.218021	-0.786554	0.431543	0.633662	689	Actinobacteria(100)	Actinobacteria(100)	Actinomycetales(100)	Micromonosporaceae(96)
16884	63.152	-0.154369	0.196793	-0.784421	0.432793	0.633662	1442	Actinobacteria(100)	Actinobacteria(100)	Actinomycetales(100)	Nocardioidaceae(100)	Kribbella(100)
17159	70.148	0.148653	0.18981	0.783168	0.433529	0.633662	1549	Actinobacteria(100)	Actinobacteria(100)	Gaiellales(98)	Gaiellaceae(98)	Gaiella(98)
15579	49.4163	0.164984	0.210745	0.782858	0.43371	0.633662	1094	Bacteroidetes(100)	Cytophagia(100)	Cytophagales(100)	Cytophagaceae(100)	Adhaeribacter(100)
10730	38.2119	0.168048	0.214756	0.782507	0.433917	0.633662	750	Bacteroidetes(100)	Sphingobacteriia(100)	Sphingobacteriales(100)	Chitinophagaceae(100)	Terrimonas(84)
887	52.451	-0.174451	0.223101	-0.781936	0.434252	0.633662	1073	Proteobacteria(81)
9137	42.6202	0.161798	0.206932	0.781888	0.43428	0.633662	961	Proteobacteria(100)	Gammaproteobacteria(100)	Xanthomonadales(100)	Xanthomonadaceae(100)	Lysobacter(72)
8965	30.6453	-0.171196	0.219529	-0.779834	0.435489	0.633694	766	unclassified
16365	54.9281	-0.166515	0.213631	-0.779451	0.435714	0.633694	1009	Acidobacteria(99)	Acidobacteria_Gp4(99)	Gp4(99)
10649	52.906	0.167238	0.214619	0.77923	0.435844	0.633694	1026	candidate_division_WPS-2(99)
2272	47.9048	0.155004	0.199576	0.776665	0.437357	0.633694	1044	Bacteroidetes(100)	Sphingobacteriia(100)	Sphingobacteriales(100)	Chitinophagaceae(100)
9995	51.3355	0.156737	0.20217	0.775273	0.438178	0.633694	1036	unclassified
7794	51.6754	0.156295	0.201721	0.774809	0.438453	0.633694	1087	Proteobacteria(100)	Betaproteobacteria(100)	Burkholderiales(100)	Comamonadaceae(95)
1422	47.2217	-0.159352	0.205896	-0.773946	0.438963	0.633694	907	Acidobacteria(97)	Acidobacteria_Gp6(97)	Gp6(97)
17241	66.8838	-0.146922	0.189841	-0.773925	0.438975	0.633694	1480	Actinobacteria(100)	Actinobacteria(100)	Gaiellales(100)	Gaiellaceae(100)	Gaiella(100)
12996	55.2485	0.151635	0.195983	0.773718	0.439098	0.633694	1182	unclassified
10137	73.315	0.147644	0.191017	0.772938	0.439559	0.633694	1431	candidate_division_WPS-2(84)
11410	64.4092	-0.161466	0.209038	-0.772424	0.439863	0.633694	1324	Verrucomicrobia(100)	Spartobacteria(99)
8701	73.302	0.141676	0.184571	0.767592	0.442729	0.636647	1621	Bacteroidetes(100)	Sphingobacteriia(100)	Sphingobacteriales(100)	Chitinophagaceae(100)
8090	516.257	0.120983	0.157728	0.767033	0.443062	0.636647	10277	Acidobacteria(100)	Acidobacteria_Gp6(100)	Gp6(100)
8700	63.232	0.156674	0.204427	0.766403	0.443437	0.636647	1258	Bacteroidetes(100)	Sphingobacteriia(99)	Sphingobacteriales(99)	Chitinophagaceae(98)
10085	47.1638	0.159873	0.20907	0.76469	0.444456	0.637381	962	candidate_division_WPS-2(75)
2718	77.275	-0.163736	0.2145	-0.76334	0.445261	0.637804	1531	Firmicutes(72)
12590	97.4557	-0.140265	0.18414	-0.761728	0.446222	0.638452	2039	Proteobacteria(100)	Alphaproteobacteria(100)	Rhizobiales(100)
13675	37.2585	-0.164358	0.216188	-0.760254	0.447103	0.638981	777	Proteobacteria(100)	Alphaproteobacteria(100)	Caulobacterales(100)	Caulobacteraceae(99)	Phenylobacterium(88)
12810	42.1451	-0.165963	0.219035	-0.7577	0.448631	0.638981	864	Proteobacteria(100)	Alphaproteobacteria(100)	Rhizobiales(100)
5813	233.184	0.121241	0.160321	0.756241	0.449504	0.638981	4616	unclassified
12145	82.0881	0.145476	0.192486	0.755778	0.449782	0.638981	1616	Acidobacteria(100)	Acidobacteria_Gp6(100)	Gp6(100)
16809	117.644	0.149883	0.198599	0.754699	0.450429	0.638981	2548	Gemmatimonadetes(98)	Gemmatimonadetes(98)	Gemmatimonadales(98)	Gemmatimonadaceae(98)	Gemmatimonas(98)
5800	103.275	-0.135532	0.179809	-0.753753	0.450998	0.638981	2123	Planctomycetes(100)	Planctomycetia(100)	Planctomycetales(100)	Planctomycetaceae(100)	Zavarzinella(86)
3721	231.872	-0.135981	0.18047	-0.753482	0.451161	0.638981	5582	Actinobacteria(87)
15238	251.604	0.153688	0.204144	0.752843	0.451544	0.638981	5121	Proteobacteria(100)	Betaproteobacteria(100)	Burkholderiales(100)	Oxalobacteraceae(100)	Massilia(98)
16327	75.9786	-0.143084	0.190168	-0.752407	0.451806	0.638981	1563	Verrucomicrobia(100)	Spartobacteria(100)
16984	78.6959	0.148661	0.197589	0.752373	0.451827	0.638981	1656	Proteobacteria(100)	Betaproteobacteria(99)
16874	32.1603	-0.166869	0.221973	-0.751753	0.4522	0.638981	672	Actinobacteria(100)	Actinobacteria(100)	Actinomycetales(100)	Micromonosporaceae(95)	Catellatospora(70)
10881	36.112	0.162675	0.216943	0.749852	0.453344	0.639876	919	Verrucomicrobia(100)	Spartobacteria(100)
6300	60.7836	-0.151871	0.202991	-0.74817	0.454358	0.640586	1181	Planctomycetes(100)	Planctomycetia(100)	Planctomycetales(100)	Planctomycetaceae(100)	Planctomyces(95)
7013	51.0814	-0.166966	0.223673	-0.746472	0.455382	0.641036	1139	Actinobacteria(100)	Actinobacteria(100)	Actinomycetales(100)	Micromonosporaceae(100)	Actinoplanes(98)
15116	40.259	-0.161954	0.217115	-0.745937	0.455705	0.641036	917	Actinobacteria(99)	Actinobacteria(98)	Gaiellales(94)	Gaiellaceae(94)	Gaiella(94)
6380	84.0059	0.14491	0.194643	0.744491	0.45658	0.641036	1721	Proteobacteria(100)	Alphaproteobacteria(100)	Sphingomonadales(100)	Sphingomonadaceae(100)	Sphingomonas(93)
9085	35.9516	-0.158658	0.213674	-0.742524	0.45777	0.641036	777	Acidobacteria(100)	Acidobacteria_Gp16(100)	Gp16(100)
614	307.536	-0.120523	0.162397	-0.742153	0.457995	0.641036	6308	Proteobacteria(100)	Gammaproteobacteria(100)	Pseudomonadales(100)	Pseudomonadaceae(100)	Pseudomonas(100)
16559	254.502	-0.109283	0.147286	-0.741984	0.458097	0.641036	5322	Acidobacteria(100)	Acidobacteria_Gp6(100)	Gp6(100)
12851	387.52	0.138376	0.186562	0.741719	0.458258	0.641036	8376	Acidobacteria(99)	Acidobacteria_Gp7(97)	Gp7(97)
12708	36.0735	-0.163094	0.220519	-0.73959	0.459549	0.642126	769	Proteobacteria(100)	Alphaproteobacteria(100)	Rhizobiales(100)
17578	55.8805	0.156771	0.212338	0.738308	0.460327	0.642497	1272	Acidobacteria(100)	Acidobacteria_Gp6(100)	Gp6(100)
17459	36.6493	-0.157723	0.21399	-0.737059	0.461086	0.642505	761	Acidobacteria(100)	Acidobacteria_Gp6(100)	Gp6(100)
17015	79.186	0.148786	0.202208	0.735808	0.461848	0.642505	1620	Proteobacteria(82)	Deltaproteobacteria(77)
16305	71.934	-0.153881	0.209354	-0.735026	0.462323	0.642505	1534	Verrucomicrobia(100)	Spartobacteria(100)
12811	75.0872	0.148367	0.201879	0.734928	0.462383	0.642505	1730	Proteobacteria(100)	Alphaproteobacteria(100)	Rhizobiales(100)
17260	33.571	-0.158957	0.216889	-0.732893	0.463623	0.643515	677	Actinobacteria(99)	Actinobacteria(99)	Gaiellales(98)	Gaiellaceae(98)	Gaiella(98)
2469	34.1133	-0.157102	0.214688	-0.731765	0.464312	0.643711	787	unclassified
7875	111.863	0.133049	0.182015	0.730979	0.464792	0.643711	2393	Acidobacteria(100)	Acidobacteria_Gp7(100)	Gp7(100)
12786	90.4984	-0.132332	0.181455	-0.729282	0.465829	0.644328	1875	Proteobacteria(100)	Alphaproteobacteria(100)	Rhizobiales(94)	Hyphomicrobiaceae(75)
6727	99.63	0.132512	0.182058	0.727855	0.466702	0.644328	1925	Acidobacteria(100)	Acidobacteria_Gp6(100)	Gp6(100)
5248	39.2415	0.151642	0.208377	0.727728	0.46678	0.644328	806	Acidobacteria(100)	Acidobacteria_Gp3(100)	Gp3(99)
16649	38.3329	0.158056	0.218035	0.724909	0.468508	0.645051	788	Acidobacteria(100)	Acidobacteria_Gp4(100)	Gp4(99)
6829	60.1281	-0.160001	0.221105	-0.723644	0.469284	0.645051	1357	Proteobacteria(98)	Alphaproteobacteria(94)	Rhodospirillales(94)
17367	54.6805	-0.145267	0.200751	-0.723621	0.469299	0.645051	1062	Verrucomicrobia(100)	Spartobacteria(100)
16592	845.291	-0.115969	0.160319	-0.723366	0.469455	0.645051	17722	Acidobacteria(100)	Acidobacteria_Gp6(100)	Gp6(100)
15363	81.2366	-0.142775	0.197604	-0.72253	0.469969	0.645051	1703	Acidobacteria(100)	Acidobacteria_Gp6(100)	Gp6(100)
11815	79.8761	0.135015	0.187198	0.721243	0.47076	0.645051	1562	Acidobacteria(100)	Acidobacteria_Gp2(100)	Gp2(100)
2821	38.2734	-0.149502	0.20774	-0.719659	0.471735	0.645051	833	Actinobacteria(89)	Actinobacteria(89)	Gaiellales(70)	Gaiellaceae(70)	Gaiella(70)
13105	50.0138	0.147138	0.204467	0.719615	0.471762	0.645051	1043	Gemmatimonadetes(78)	Gemmatimonadetes(78)	Gemmatimonadales(78)	Gemmatimonadaceae(78)	Gemmatimonas(78)
15276	107.172	0.149404	0.207698	0.719334	0.471935	0.645051	2333	Acidobacteria(100)	Acidobacteria_Gp6(100)	Gp6(100)
9104	52.7546	0.141131	0.196485	0.71828	0.472585	0.645235	1147	Acidobacteria(100)	Acidobacteria_Gp16(100)	Gp16(100)
16223	62.1575	0.136985	0.191	0.717197	0.473253	0.645267	1339	Proteobacteria(100)	Deltaproteobacteria(100)	Myxococcales(100)
15769	88.8825	0.138263	0.193059	0.716166	0.473889	0.645267	1788	Proteobacteria(99)	Betaproteobacteria(73)
9481	79.366	0.150522	0.210699	0.714395	0.474983	0.645267	1625	Proteobacteria(100)	Betaproteobacteria(99)
16862	82.403	0.138702	0.194242	0.714069	0.475184	0.645267	1757	Bacteroidetes(100)	Bacteroidetes_incertae_sedis(100)	Ohtaekwangia(100)
17228	189.188	-0.112703	0.157858	-0.71395	0.475258	0.645267	3982	Actinobacteria(100)	Actinobacteria(100)	Gaiellales(100)	Gaiellaceae(100)	Gaiella(100)
14593	42.8605	-0.159681	0.223881	-0.71324	0.475697	0.645267	895	Proteobacteria(96)	Deltaproteobacteria(94)	Myxococcales(92)
15566	40.6941	0.1469	0.2065	0.71138	0.476849	0.64613	820	Bacteroidetes(100)	Sphingobacteriia(100)	Sphingobacteriales(100)	Chitinophagaceae(100)	Parasegetibacter(87)
13807	57.7464	-0.147867	0.209394	-0.706168	0.480084	0.648554	1265	Actinobacteria(100)	Actinobacteria(100)	Actinomycetales(100)
2364	58.5552	0.151478	0.214637	0.70574	0.48035	0.648554	1192	Verrucomicrobia(100)	Subdivision3(100)
8548	58.326	0.147911	0.209746	0.705188	0.480693	0.648554	1118	Proteobacteria(100)	Deltaproteobacteria(100)	Myxococcales(100)	Polyangiaceae(100)	Chondromyces(80)
638	43.5874	-0.150139	0.212912	-0.705166	0.480707	0.648554	887	unclassified
17077	63.9742	-0.153978	0.218704	-0.704047	0.481403	0.648795	1378	Actinobacteria(96)	Actinobacteria(96)	Gaiellales(93)	Gaiellaceae(93)	Gaiella(93)
2490	57.9269	-0.146353	0.208299	-0.702608	0.4823	0.648833	1237	Verrucomicrobia(81)
17509	67.419	-0.141559	0.201553	-0.70234	0.482467	0.648833	1331	Actinobacteria(100)	Actinobacteria(100)	Actinomycetales(100)
11265	132.928	-0.124576	0.178007	-0.699837	0.484029	0.649707	2868	Proteobacteria(75)
1845	68.971	0.132721	0.1897	0.699637	0.484154	0.649707	1249	Bacteroidetes(98)
12057	695.032	0.109369	0.156938	0.696892	0.48587	0.6511	14237	Acidobacteria(100)	Acidobacteria_Gp6(100)	Gp6(100)
12995	33.5955	-0.152759	0.219521	-0.695874	0.486507	0.6511	703	unclassified
11357	135.593	-0.116256	0.16732	-0.694815	0.487171	0.6511	2753	Verrucomicrobia(100)	Spartobacteria(100)
7818	33.3914	0.15044	0.21707	0.69305	0.488278	0.6511	696	Verrucomicrobia(86)	Subdivision3(76)
13889	36.184	-0.152738	0.220581	-0.692433	0.488665	0.6511	727	Actinobacteria(100)	Actinobacteria(100)	Actinomycetales(100)	Micromonosporaceae(98)	Catelliglobosispora(70)
14262	67.3687	-0.150467	0.217339	-0.692316	0.488739	0.6511	1481	Actinobacteria(100)	Actinobacteria(100)	Actinomycetales(100)	Micromonosporaceae(99)
3956	38.6748	0.14906	0.215399	0.69202	0.488925	0.6511	772	Proteobacteria(99)	Gammaproteobacteria(96)	Xanthomonadales(79)	Sinobacteraceae(76)	Steroidobacter(76)
17436	212.887	-0.123367	0.178444	-0.691347	0.489347	0.6511	4750	Acidobacteria(100)	Acidobacteria_Gp6(100)	Gp6(100)
15675	49.3771	-0.142251	0.206352	-0.689361	0.490596	0.652069	1053	Acidobacteria(100)	Acidobacteria_Gp16(100)	Gp16(100)
8308	45.2828	0.138197	0.200818	0.688172	0.491344	0.65227	966	Proteobacteria(100)	Alphaproteobacteria(100)	Rhizobiales(100)
15881	35.4644	0.15324	0.22315	0.686712	0.492264	0.65227	633	candidate_division_WPS-2(96)
15168	50.6256	-0.141279	0.205754	-0.686642	0.492308	0.65227	1060	unclassified
2822	44.6302	0.143732	0.210151	0.683947	0.494009	0.653378	893	Armatimonadetes(91)	Armatimonadetes_gp4(91)
9812	86.4169	0.136038	0.198984	0.683664	0.494187	0.653378	1777	Proteobacteria(97)	Betaproteobacteria(88)
9557	93.195	0.127548	0.186869	0.682551	0.494891	0.653538	1864	Proteobacteria(100)	Betaproteobacteria(100)
16812	46.7012	-0.142249	0.209367	-0.679422	0.496871	0.653538	1053	unclassified
7663	30.2228	-0.149856	0.220642	-0.679182	0.497023	0.653538	668	unclassified
17177	208.725	-0.10897	0.160699	-0.678101	0.497708	0.653538	4484	Actinobacteria(100)	Actinobacteria(100)	Gaiellales(97)	Gaiellaceae(97)	Gaiella(97)
13324	44.2464	0.144396	0.213074	0.677681	0.497974	0.653538	936	Acidobacteria(100)	Acidobacteria_Gp7(97)	Gp7(97)
10631	45.9346	-0.142803	0.210937	-0.676994	0.49841	0.653538	981	Actinobacteria(93)
5943	46.3367	0.143938	0.212614	0.676994	0.49841	0.653538	1077	Gemmatimonadetes(77)	Gemmatimonadetes(77)	Gemmatimonadales(77)	Gemmatimonadaceae(77)	Gemmatimonas(77)
6619	46.0813	-0.147677	0.218173	-0.676883	0.49848	0.653538	949	Actinobacteria(81)	Actinobacteria(81)	Acidimicrobiales(70)
5542	33.0217	-0.143219	0.212007	-0.675538	0.499334	0.653973	780	Proteobacteria(100)	Alphaproteobacteria(97)	Rhizobiales(90)
4787	34.1671	0.150664	0.223644	0.673678	0.500516	0.654837	787	Planctomycetes(92)	Planctomycetia(92)	Planctomycetales(92)	Planctomycetaceae(92)
12282	81.1714	0.138312	0.205923	0.671671	0.501793	0.655684	1752	Acidobacteria(100)	Acidobacteria_Gp4(100)	Gp4(100)
3285	30.9165	-0.150224	0.223875	-0.671017	0.502209	0.655684	743	unclassified
2381	51.9282	-0.137116	0.20486	-0.669316	0.503294	0.656124	1139	Proteobacteria(91)	Deltaproteobacteria(84)	Myxococcales(71)
3872	104.559	0.118796	0.17774	0.668366	0.5039	0.656124	2195	Bacteroidetes(100)	Sphingobacteriia(100)	Sphingobacteriales(100)	Chitinophagaceae(100)	Terrimonas(94)
6625	34.9986	-0.142284	0.212992	-0.668027	0.504117	0.656124	773	Actinobacteria(76)	Actinobacteria(75)
12012	204.359	0.107571	0.161553	0.665859	0.505501	0.657243	4618	Acidobacteria(100)	Acidobacteria_Gp6(100)	Gp6(100)
16625	41.9252	-0.148517	0.223861	-0.663432	0.507054	0.658003	804	Acidobacteria(100)	Acidobacteria_Gp4(100)	Gp4(100)
5025	37.0887	-0.142991	0.215712	-0.662879	0.507408	0.658003	871	Acidobacteria(100)	Acidobacteria_Gp6(100)	Gp6(100)
9761	88.7401	-0.123152	0.186017	-0.66205	0.507939	0.658003	2035	Acidobacteria(93)	Acidobacteria_Gp6(93)	Gp6(93)
9020	71.6003	-0.124963	0.188872	-0.661628	0.508209	0.658003	1386	Proteobacteria(93)	Deltaproteobacteria(86)	Myxococcales(82)
1922	54.6147	0.141819	0.214869	0.660024	0.509238	0.658003	1402	Bacteroidetes(100)	Bacteroidetes_incertae_sedis(72)	Ohtaekwangia(72)
16355	42.7422	-0.137426	0.208229	-0.659978	0.509268	0.658003	978	Acidobacteria(100)	Acidobacteria_Gp4(100)	Gp4(100)
1662	143.587	-0.112549	0.170847	-0.658768	0.510045	0.658003	3033	Proteobacteria(100)	Alphaproteobacteria(100)	Rhizobiales(97)	Hyphomicrobiaceae(94)
13106	94.4317	0.130732	0.198614	0.658219	0.510397	0.658003	1979	Gemmatimonadetes(83)	Gemmatimonadetes(83)	Gemmatimonadales(83)	Gemmatimonadaceae(83)	Gemmatimonas(83)
16280	375.053	0.10572	0.160772	0.657576	0.510811	0.658003	7542	Verrucomicrobia(100)	Spartobacteria(100)
4784	29.7639	0.142394	0.217217	0.65554	0.51212	0.658199	645	Gemmatimonadetes(78)	Gemmatimonadetes(78)	Gemmatimonadales(78)	Gemmatimonadaceae(78)	Gemmatimonas(78)
14924	88.243	0.122709	0.18729	0.655182	0.512351	0.658199	1950	Proteobacteria(99)	Deltaproteobacteria(99)	Myxococcales(95)	Polyangiaceae(86)	Chondromyces(85)
11383	102.798	-0.139481	0.212984	-0.654892	0.512537	0.658199	2032	Verrucomicrobia(100)	Spartobacteria(100)
13755	66.2149	-0.137586	0.21147	-0.650614	0.515295	0.659751	1311	Bacteroidetes(100)	Sphingobacteriia(100)	Sphingobacteriales(100)	Chitinophagaceae(100)
15914	49.6122	-0.139568	0.214576	-0.650435	0.515411	0.659751	1042	Actinobacteria(100)	Actinobacteria(85)	Solirubrobacterales(85)
16804	167.175	0.114524	0.17627	0.649709	0.51588	0.659751	3369	Acidobacteria(100)	Acidobacteria_Gp7(99)	Gp7(99)
9863	71.9563	0.12908	0.198696	0.649633	0.51593	0.659751	1570	Acidobacteria(96)	Acidobacteria_Gp6(96)	Gp6(96)
17380	187.991	-0.0992076	0.152877	-0.648938	0.516378	0.659751	3950	Acidobacteria(100)	Acidobacteria_Gp6(100)	Gp6(100)
10554	924.269	0.107335	0.165733	0.64764	0.517218	0.660151	18280	candidate_division_WPS-2(77)
11647	121.486	0.119307	0.184842	0.645455	0.518632	0.661282	2459	Acidobacteria(100)	Acidobacteria_Gp4(100)	Gp4(100)
16335	44.3841	-0.130559	0.202855	-0.643609	0.519829	0.662135	968	Acidobacteria(100)	Acidobacteria_Gp4(100)	Gp4(100)
7043	44.1413	-0.142826	0.222762	-0.641159	0.521419	0.663486	1033	Actinobacteria(100)	Actinobacteria(100)	Actinomycetales(100)	Pseudonocardiaceae(100)
15191	41.2697	0.141783	0.221566	0.639912	0.52223	0.663843	925	Acidobacteria(100)	Acidobacteria_Gp6(100)	Gp6(100)
9070	40.2789	-0.134863	0.211863	-0.636557	0.524413	0.66469	827	Armatimonadetes(100)	Chthonomonadetes(100)	Chthonomonadales(100)	Chthonomonadaceae(100)	Chthonomonas/Armatimonadetes_gp3(100)
5141	259.305	0.106554	0.167536	0.636005	0.524773	0.66469	5949	Acidobacteria(100)	Acidobacteria_Gp17(100)	Gp17(100)
17405	276.051	-0.10461	0.164781	-0.634843	0.525531	0.66469	5509	Acidobacteria(100)	Acidobacteria_Gp6(100)	Gp6(100)
7994	51.0845	0.130698	0.206175	0.63392	0.526133	0.66469	956	Acidobacteria(100)	Acidobacteria_Gp6(100)	Gp6(100)
10263	750.611	0.0992302	0.156808	0.632812	0.526856	0.66469	15804	unclassified
3699	39.8755	0.136548	0.215798	0.632758	0.526891	0.66469	752	candidate_division_WPS-2(95)
8924	64.8668	0.133587	0.211253	0.632353	0.527156	0.66469	1334	Verrucomicrobia(100)	Subdivision3(100)
16343	37.825	0.137967	0.219102	0.629692	0.528896	0.66469	829	Acidobacteria(100)	Acidobacteria_Gp4(100)	Gp4(100)
16650	193.668	0.115899	0.184547	0.62802	0.529991	0.66469	4100	Acidobacteria(100)	Acidobacteria_Gp4(100)	Gp4(100)
15506	52.0044	-0.130433	0.207847	-0.627542	0.530304	0.66469	1074	Proteobacteria(100)	Alphaproteobacteria(100)	Sphingomonadales(100)	Sphingomonadaceae(100)	Sphingomonas(77)
11781	155.474	0.119373	0.190334	0.627179	0.530542	0.66469	3072	Acidobacteria(100)	Acidobacteria_Gp4(100)	Gp4(100)
7756	48.6081	0.13436	0.214248	0.627123	0.530578	0.66469	959	Proteobacteria(97)	Deltaproteobacteria(78)
13223	45.3963	0.136015	0.216907	0.627066	0.530616	0.66469	816	Gemmatimonadetes(89)	Gemmatimonadetes(89)	Gemmatimonadales(89)	Gemmatimonadaceae(89)	Gemmatimonas(89)
15462	143.18	0.115379	0.184028	0.626965	0.530682	0.66469	2730	Acidobacteria(100)	Acidobacteria_Gp6(100)	Gp6(100)
808	97.7565	0.117088	0.18708	0.625874	0.531397	0.66469	2052	Proteobacteria(100)	Betaproteobacteria(100)	Burkholderiales(100)	Comamonadaceae(100)
1932	63.2322	-0.125488	0.200837	-0.624827	0.532085	0.66469	1184	Bacteroidetes(98)
17279	45.6456	0.136608	0.219002	0.623775	0.532775	0.66469	1029	Acidobacteria(100)	Acidobacteria_Gp6(100)	Gp6(100)
17528	172.652	-0.117619	0.188745	-0.623164	0.533177	0.66469	3486	Actinobacteria(100)	Actinobacteria(100)	Gaiellales(100)	Gaiellaceae(100)	Gaiella(100)
8238	44.4942	-0.134008	0.215256	-0.622555	0.533577	0.66469	876	Proteobacteria(100)	Alphaproteobacteria(100)	Rhizobiales(100)
12536	90.3487	-0.124152	0.19993	-0.620977	0.534615	0.66469	1788	Proteobacteria(100)	Alphaproteobacteria(100)	Sphingomonadales(100)	Sphingomonadaceae(97)
15795	66.8617	0.120758	0.19465	0.620384	0.535005	0.66469	1537	Acidobacteria(100)	Acidobacteria_Gp6(100)	Gp6(100)
7738	846.792	-0.084913	0.136882	-0.620337	0.535036	0.66469	18176	Proteobacteria(100)	Gammaproteobacteria(100)	Xanthomonadales(99)	Sinobacteraceae(99)	Steroidobacter(99)
10208	279.373	0.110864	0.178741	0.62025	0.535093	0.66469	5418	candidate_division_WPS-1(74)
15902	80.035	0.115358	0.186437	0.618748	0.536082	0.665178	1634	candidate_division_WPS-2(71)
16871	32.6837	-0.136433	0.221057	-0.617185	0.537113	0.665178	678	Bacteroidetes(100)	Sphingobacteriia(100)	Sphingobacteriales(100)	Chitinophagaceae(100)
11889	76.7653	0.11911	0.193006	0.617133	0.537147	0.665178	1644	Acidobacteria(99)	Acidobacteria_Gp6(99)	Gp6(99)
8497	74.1746	0.122622	0.198923	0.616433	0.537609	0.665178	1447	Bacteroidetes(98)
11816	48.8189	-0.129295	0.211099	-0.612485	0.540217	0.667699	941	Acidobacteria(100)	Acidobacteria_Gp2(100)	Gp2(100)
6992	51.9825	-0.125939	0.205944	-0.611518	0.540856	0.667699	1287	Actinobacteria(100)	Actinobacteria(100)	Acidimicrobiales(100)	Acidimicrobiaceae(100)	Ilumatobacter(100)
17175	33.3552	-0.129409	0.212328	-0.609476	0.542209	0.667699	738	Actinobacteria(99)	Actinobacteria(99)	Gaiellales(99)	Gaiellaceae(99)	Gaiella(99)
17194	66.2403	-0.119528	0.196273	-0.608989	0.542532	0.667699	1392	Actinobacteria(100)	Actinobacteria(100)	Gaiellales(96)	Gaiellaceae(96)	Gaiella(96)
8404	37.0175	-0.135247	0.222337	-0.608295	0.542992	0.667699	744	Actinobacteria(100)	Actinobacteria(100)	Solirubrobacterales(100)	Solirubrobacteraceae(100)	Solirubrobacter(100)
16864	45.4098	-0.134134	0.220675	-0.607835	0.543297	0.667699	964	Bacteroidetes(100)	Bacteroidetes_incertae_sedis(100)	Ohtaekwangia(100)
13686	73.9093	0.122943	0.202505	0.607109	0.543779	0.667699	1587	Bacteroidetes(99)	Sphingobacteriia(85)	Sphingobacteriales(85)	Chitinophagaceae(84)
15313	492.669	0.0977973	0.161138	0.606914	0.543908	0.667699	10450	Acidobacteria(100)	Acidobacteria_Gp6(100)	Gp6(100)
2811	63.2572	0.121051	0.199742	0.606035	0.544491	0.667761	1290	Acidobacteria(100)	Acidobacteria_Gp11(100)	Gp11(100)
7927	416.497	0.0946995	0.156799	0.603956	0.545873	0.668801	8516	Acidobacteria(100)	Acidobacteria_Gp6(100)	Gp6(100)
12834	99.2476	-0.112358	0.186395	-0.602796	0.546644	0.669092	2095	Proteobacteria(100)	Alphaproteobacteria(100)	Rhizobiales(100)
16249	63.5846	0.117545	0.195712	0.600603	0.548104	0.670225	1296	Verrucomicrobia(100)	Spartobacteria(100)
14425	146.649	-0.103059	0.171859	-0.599671	0.548726	0.670331	2963	Proteobacteria(100)	Betaproteobacteria(100)	Burkholderiales(100)	Comamonadaceae(97)
13091	52.8263	0.127188	0.212511	0.598502	0.549505	0.670629	1131	Gemmatimonadetes(94)	Gemmatimonadetes(94)	Gemmatimonadales(94)	Gemmatimonadaceae(94)	Gemmatimonas(94)
10416	179.225	0.100552	0.168619	0.596327	0.550957	0.671512	3595	candidate_division_WPS-2(87)
13479	31.2425	0.132261	0.221984	0.595813	0.5513	0.671512	716	Planctomycetes(87)	Planctomycetia(87)	Planctomycetales(87)	Planctomycetaceae(87)
12591	79.639	-0.111834	0.18822	-0.594167	0.5524	0.672199	1709	Proteobacteria(100)	Alphaproteobacteria(100)	Rhizobiales(100)
15617	47.5358	0.118499	0.200214	0.59186	0.553944	0.673424	1084	Proteobacteria(99)	Gammaproteobacteria(98)
3004	65.5722	-0.127981	0.217512	-0.588388	0.556272	0.674525	1476	unclassified
8733	66.4657	0.111436	0.18949	0.588084	0.556476	0.674525	1318	Bacteroidetes(100)	Sphingobacteriia(100)	Sphingobacteriales(100)	Chitinophagaceae(100)	Terrimonas(100)
1573	129.576	-0.111694	0.189975	-0.587937	0.556574	0.674525	2765	Proteobacteria(100)	Alphaproteobacteria(100)	Rhizobiales(100)	Xanthobacteraceae(72)	Pseudolabrys(72)
15485	344.211	0.0946203	0.161285	0.586665	0.557429	0.674525	7316	Proteobacteria(100)	Alphaproteobacteria(100)	Sphingomonadales(90)	Sphingomonadaceae(88)
11197	59.2376	0.117992	0.20118	0.586498	0.557541	0.674525	1635	Verrucomicrobia(100)	Spartobacteria(100)
15576	80.1065	0.106417	0.181717	0.58562	0.558131	0.674588	1810	Bacteroidetes(100)	Sphingobacteriia(100)	Sphingobacteriales(100)	Chitinophagaceae(100)
9266	34.4685	0.128983	0.220594	0.584706	0.558746	0.67468	769	Proteobacteria(100)	Gammaproteobacteria(100)	Xanthomonadales(100)	Xanthomonadaceae(100)	Arenimonas(100)
4272	41.0387	-0.128423	0.220751	-0.581756	0.560731	0.676086	843	Proteobacteria(78)
9138	44.326	0.128223	0.220596	0.581258	0.561066	0.676086	854	Proteobacteria(100)	Gammaproteobacteria(100)	Xanthomonadales(100)	Xanthomonadaceae(100)	Lysobacter(100)
15393	943.377	0.0804504	0.13857	0.580574	0.561528	0.676086	19680	Acidobacteria(100)	Acidobacteria_Gp6(100)	Gp6(100)
12874	78.2022	0.119437	0.206143	0.579387	0.562328	0.676399	1238	Acidobacteria(100)	Acidobacteria_Gp7(98)	Gp7(98)
15361	37.9984	-0.128591	0.222567	-0.577763	0.563424	0.677068	696	Acidobacteria(100)	Acidobacteria_Gp6(100)	Gp6(100)
2377	81.2589	0.111666	0.194099	0.575307	0.565084	0.677213	1583	Verrucomicrobia(100)	Subdivision3(100)
9730	128.388	0.103072	0.179195	0.575192	0.565161	0.677213	2627	Proteobacteria(99)	Betaproteobacteria(97)
7620	76.7834	0.106599	0.185583	0.5744	0.565697	0.677213	1620	unclassified
3266	40.3796	0.121702	0.21251	0.57269	0.566855	0.677213	892	Proteobacteria(100)	Deltaproteobacteria(100)	Myxococcales(100)	Polyangiaceae(98)
16047	64.0807	-0.11344	0.198275	-0.572136	0.56723	0.677213	1388	Actinobacteria(86)	Actinobacteria(85)
14524	40.3708	-0.122791	0.215072	-0.570932	0.568046	0.677213	902	Proteobacteria(100)	Betaproteobacteria(95)	Burkholderiales(95)
1248	28.823	0.125146	0.219391	0.570425	0.56839	0.677213	649	unclassified
442	103.151	0.111681	0.196038	0.56969	0.568888	0.677213	2578	Proteobacteria(100)	Alphaproteobacteria(100)	Sphingomonadales(100)	Erythrobacteraceae(90)
5804	41.8498	-0.123669	0.217203	-0.569371	0.569105	0.677213	907	Planctomycetes(99)	Planctomycetia(99)	Planctomycetales(99)	Planctomycetaceae(99)
2814	68.5741	0.115058	0.2027	0.567628	0.570287	0.677213	1474	unclassified
14261	46.3356	0.122424	0.215821	0.567247	0.570546	0.677213	976	Actinobacteria(100)	Actinobacteria(100)	Actinomycetales(100)	Micromonosporaceae(100)
12349	68.4519	0.111829	0.197836	0.565259	0.571897	0.677213	1448	Acidobacteria(100)	Acidobacteria_Gp4(100)	Gp4(86)
3653	43.7658	-0.122707	0.217744	-0.563538	0.573069	0.677213	851	unclassified
17527	110.604	0.102444	0.181973	0.56296	0.573462	0.677213	2433	Actinobacteria(99)	Actinobacteria(99)	Gaiellales(98)	Gaiellaceae(98)	Gaiella(98)
12887	292.798	-0.121553	0.215948	-0.562882	0.573515	0.677213	5718	Acidobacteria(100)	Acidobacteria_Gp7(100)	Gp7(100)
2838	38.7423	0.124262	0.220919	0.562477	0.573791	0.677213	696	Actinobacteria(100)	Actinobacteria(100)	Actinomycetales(100)
3277	89.7217	0.111324	0.197968	0.562335	0.573888	0.677213	1962	unclassified
7387	56.4971	-0.115523	0.20563	-0.561803	0.574251	0.677213	1211	Actinobacteria(97)	Actinobacteria(97)	Acidimicrobiales(84)
17407	34.922	-0.123676	0.220435	-0.561054	0.574761	0.677213	664	Acidobacteria(100)	Acidobacteria_Gp6(100)	Gp6(100)
4590	84.7154	0.105965	0.189305	0.559757	0.575645	0.677213	1680	unclassified
13234	46.93	0.113561	0.203005	0.559399	0.57589	0.677213	956	Gemmatimonadetes(100)	Gemmatimonadetes(100)	Gemmatimonadales(100)	Gemmatimonadaceae(100)	Gemmatimonas(100)
15590	43.7005	-0.120328	0.215171	-0.55922	0.576012	0.677213	856	Planctomycetes(100)	Planctomycetia(100)	Planctomycetales(100)	Planctomycetaceae(100)	Pirellula(99)
15535	31.7396	-0.123601	0.221132	-0.558945	0.576199	0.677213	700	Actinobacteria(99)	Actinobacteria(96)	Solirubrobacterales(93)
17474	61.7842	-0.111884	0.200334	-0.558486	0.576513	0.677213	1404	Proteobacteria(100)	Alphaproteobacteria(100)	Sphingomonadales(100)	Sphingomonadaceae(100)
11036	169.246	0.0910633	0.163845	0.555788	0.578356	0.677914	3469	Verrucomicrobia(93)	Spartobacteria(88)
12015	1121.39	-0.0868388	0.156335	-0.555467	0.578575	0.677914	24777	Acidobacteria(100)	Acidobacteria_Gp6(100)	Gp6(100)
8140	43.6565	0.124029	0.223857	0.554054	0.579542	0.677914	1103	Acidobacteria(100)	Acidobacteria_Gp6(100)	Gp6(100)
12339	42.8309	0.116656	0.210644	0.55381	0.579709	0.677914	847	Acidobacteria(100)	Acidobacteria_Gp4(100)	Gp4(100)
9712	71.5118	-0.106213	0.1919	-0.55348	0.579935	0.677914	1669	Acidobacteria(100)	Acidobacteria_Gp6(100)	Gp6(100)
15516	34.5559	-0.121787	0.220394	-0.552588	0.580546	0.677914	695	Proteobacteria(100)	Alphaproteobacteria(99)	Sphingomonadales(91)	Sphingomonadaceae(89)
14624	52.1876	-0.111658	0.202251	-0.552077	0.580896	0.677914	1231	Actinobacteria(100)	Actinobacteria(100)	Actinomycetales(100)	Nocardioidaceae(100)	Nocardioides(99)
9674	43.2355	-0.122095	0.222322	-0.549181	0.582881	0.679599	920	Acidobacteria(100)	Acidobacteria_Gp6(100)	Gp6(100)
5933	67.9567	0.10975	0.200792	0.546584	0.584664	0.680038	1383	Gemmatimonadetes(86)	Gemmatimonadetes(86)	Gemmatimonadales(86)	Gemmatimonadaceae(86)	Gemmatimonas(86)
3269	57.5679	0.114985	0.210452	0.546372	0.58481	0.680038	1215	unclassified
13966	100.278	-0.100676	0.184341	-0.546139	0.58497	0.680038	2052	Actinobacteria(100)	Actinobacteria(100)	Actinomycetales(100)	Micromonosporaceae(94)
11926	68.877	0.108104	0.198246	0.545301	0.585547	0.680038	1409	Acidobacteria(100)	Acidobacteria_Gp6(100)	Gp6(100)
16085	64.0219	0.111916	0.205533	0.544515	0.586087	0.680038	1257	unclassified
17157	80.4092	-0.102653	0.189357	-0.542114	0.58774	0.680038	1661	Actinobacteria(100)	Actinobacteria(100)	Gaiellales(100)	Gaiellaceae(100)	Gaiella(100)
5534	48.2662	0.12095	0.223194	0.541905	0.587884	0.680038	953	unclassified
7249	42.5567	-0.120825	0.222969	-0.541894	0.587891	0.680038	889	Chloroflexi(70)
15534	202.611	0.0971254	0.179353	0.541532	0.588141	0.680038	4730	Actinobacteria(94)	Actinobacteria(86)	Solirubrobacterales(82)
10674	78.4432	0.101973	0.190185	0.53618	0.591834	0.682486	1577	Bacteroidetes(100)	Sphingobacteriia(100)	Sphingobacteriales(100)	Chitinophagaceae(100)	Terrimonas(98)
16048	34.9493	-0.116321	0.21714	-0.535695	0.592169	0.682486	662	Actinobacteria(82)	Actinobacteria(76)
11370	72.6424	-0.104395	0.194981	-0.535408	0.592368	0.682486	1603	Verrucomicrobia(100)	Spartobacteria(100)
4782	27.9726	-0.119154	0.222589	-0.535309	0.592436	0.682486	740	Planctomycetes(97)	Planctomycetia(97)	Planctomycetales(97)	Planctomycetaceae(97)	Gemmata(74)
11848	54.6534	0.116122	0.218085	0.532462	0.594406	0.684003	1218	Planctomycetes(97)	Planctomycetia(97)	Planctomycetales(97)	Planctomycetaceae(97)
10240	53.1486	0.104338	0.196669	0.530526	0.595747	0.684003	1120	candidate_division_WPS-2(95)
14591	88.2336	0.116987	0.220608	0.530294	0.595908	0.684003	2016	Proteobacteria(95)	Deltaproteobacteria(94)	Myxococcales(93)
3535	79.4224	0.10455	0.197198	0.530179	0.595988	0.684003	1688	candidate_division_WPS-1(74)
16593	62.1349	0.110997	0.209875	0.52887	0.596896	0.684003	1328	Acidobacteria(100)	Acidobacteria_Gp6(100)	Gp6(100)
10439	78.5413	-0.102683	0.194265	-0.528571	0.597103	0.684003	1799	Actinobacteria(100)
7245	55.4459	0.111282	0.210804	0.527894	0.597573	0.684003	1129	Proteobacteria(100)	Betaproteobacteria(100)	Burkholderiales(99)
7225	57.0791	0.109864	0.209379	0.524715	0.599782	0.685905	1304	Proteobacteria(100)	Betaproteobacteria(98)
5247	35.3171	0.109177	0.208767	0.522962	0.601	0.686672	763	Acidobacteria(100)	Acidobacteria_Gp4(100)	Gp4(100)
11440	89.2303	0.101743	0.195674	0.519963	0.603089	0.688431	1775	Acidobacteria(100)	Acidobacteria_Gp5(100)	Gp5(100)
12889	51.94	-0.109571	0.212176	-0.516415	0.605564	0.690627	1100	Acidobacteria(100)	Acidobacteria_Gp7(100)	Gp7(100)
15638	47.1405	0.112179	0.218152	0.514222	0.607097	0.691126	811	Proteobacteria(100)	Deltaproteobacteria(100)	Myxococcales(100)	Myxococcaceae(86)	Corallococcus(80)
13790	67.6773	-0.106369	0.206989	-0.513887	0.607331	0.691126	1507	Proteobacteria(100)	Alphaproteobacteria(100)	Rhodospirillales(100)	Rhodospirillaceae(100)	Skermanella(100)
14517	73.2974	0.101608	0.197903	0.513422	0.607656	0.691126	1585	Proteobacteria(100)	Betaproteobacteria(100)	Burkholderiales(100)	Comamonadaceae(72)
15867	44.6864	0.112888	0.220939	0.510947	0.609388	0.692468	903	candidate_division_WPS-2(95)
495	127.523	-0.0858256	0.168429	-0.509566	0.610356	0.692939	2749	Proteobacteria(100)	Gammaproteobacteria(100)	Xanthomonadales(100)	Sinobacteraceae(100)	Steroidobacter(100)
11471	41.1383	0.105271	0.207044	0.508446	0.61114	0.693202	836	unclassified
7703	47.7431	0.101933	0.201863	0.504961	0.613586	0.69472	1032	Proteobacteria(100)	Deltaproteobacteria(99)	Myxococcales(95)
2524	163.994	0.0877485	0.173773	0.50496	0.613587	0.69472	3244	Proteobacteria(100)	Gammaproteobacteria(100)	Xanthomonadales(100)	Xanthomonadaceae(100)	Arenimonas(99)
16813	54.713	-0.105467	0.209218	-0.504102	0.61419	0.694775	1162	unclassified
2260	47.2798	-0.109046	0.217661	-0.50099	0.616378	0.696621	1194	Bacteroidetes(100)	Sphingobacteriia(100)	Sphingobacteriales(100)	Chitinophagaceae(100)	Flavitalea(79)
16072	42.8166	0.106308	0.212836	0.499485	0.617437	0.69719	895	Bacteroidetes(100)	Sphingobacteriia(100)	Sphingobacteriales(100)	Chitinophagaceae(100)	Flavisolibacter(89)
2254	30.2094	0.107259	0.216108	0.49632	0.619669	0.69901	701	Bacteroidetes(100)
36	51.6645	0.10381	0.209816	0.494766	0.620765	0.69901	1179	Bacteroidetes(100)
14501	105.592	0.0880312	0.177987	0.494593	0.620887	0.69901	2326	Proteobacteria(100)	Betaproteobacteria(100)	Burkholderiales(100)	Comamonadaceae(100)	Acidovorax(76)
15053	79.0846	-0.0956198	0.193585	-0.493942	0.621347	0.69901	1629	Actinobacteria(100)	Actinobacteria(100)	Gaiellales(100)	Gaiellaceae(100)	Gaiella(100)
12381	158.552	0.0867162	0.17601	0.492678	0.62224	0.69901	3401	Acidobacteria(100)	Acidobacteria_Gp4(100)	Gp4(100)
9480	51.0372	0.10513	0.214197	0.49081	0.623561	0.69901	1062	Proteobacteria(98)	Betaproteobacteria(98)
9415	35.2501	-0.106644	0.217332	-0.490695	0.623642	0.69901	772	Proteobacteria(100)	Betaproteobacteria(100)
15244	45.2514	0.10595	0.216115	0.490246	0.62396	0.69901	970	Proteobacteria(100)	Betaproteobacteria(100)	Burkholderiales(100)	Oxalobacteraceae(100)	Massilia(100)
12493	43.5929	0.100753	0.206191	0.488636	0.625099	0.69901	1150	Proteobacteria(100)	Alphaproteobacteria(100)	Sphingomonadales(100)	Sphingomonadaceae(100)	Sphingomonas(95)
14424	377.411	0.0795082	0.162925	0.488006	0.625546	0.69901	7580	Proteobacteria(100)	Betaproteobacteria(100)	Burkholderiales(100)	Comamonadaceae(100)
16473	38.1667	0.106739	0.219041	0.487302	0.626044	0.69901	806	Acidobacteria(100)	Acidobacteria_Gp6(100)	Gp6(100)
7872	183.46	0.0820713	0.168467	0.487164	0.626142	0.69901	3842	Acidobacteria(100)	Acidobacteria_Gp7(100)	Gp7(100)
10677	57.5933	0.0978464	0.20094	0.486942	0.626299	0.69901	1177	Bacteroidetes(100)	Sphingobacteriia(100)	Sphingobacteriales(100)	Chitinophagaceae(100)	Terrimonas(96)
16632	269.949	0.0781616	0.161565	0.483779	0.628543	0.70089	5535	Acidobacteria(100)	Acidobacteria_Gp4(99)	Gp4(99)
10497	38.0948	-0.102297	0.212756	-0.480817	0.630646	0.701021	877	Actinobacteria(97)	Actinobacteria(70)	Solirubrobacterales(70)
899	66.8627	0.0983229	0.204513	0.480766	0.630683	0.701021	1344	Verrucomicrobia(86)	Subdivision3(79)
5009	759.469	0.107454	0.223507	0.480763	0.630685	0.701021	15664	Proteobacteria(100)	Betaproteobacteria(100)	Burkholderiales(100)	Oxalobacteraceae(100)	Duganella(92)
14147	52.3739	-0.102327	0.21354	-0.479192	0.631802	0.701021	1065	Actinobacteria(88)	Actinobacteria(88)
7242	63.0516	-0.0969458	0.202641	-0.478411	0.632358	0.701021	1419	Proteobacteria(100)	Betaproteobacteria(100)	Burkholderiales(100)	Comamonadaceae(100)	Variovorax(96)
7200	32.0637	0.106968	0.223879	0.477795	0.632796	0.701021	1050	unclassified
2830	37.9819	-0.105448	0.220794	-0.477587	0.632944	0.701021	795	unclassified
11037	40.0326	0.103177	0.216159	0.477319	0.633135	0.701021	803	Verrucomicrobia(96)	Spartobacteria(93)
16519	38.6021	0.102209	0.215112	0.475143	0.634685	0.701517	898	Acidobacteria(100)	Acidobacteria_Gp6(100)	Gp6(100)
1861	33.459	0.10235	0.215887	0.474092	0.635435	0.701517	619	Bacteroidetes(100)
12785	72.5839	0.0889778	0.18848	0.472079	0.63687	0.701517	1596	Proteobacteria(100)	Alphaproteobacteria(100)	Rhizobiales(93)
9338	96.5056	0.087486	0.185388	0.471907	0.636993	0.701517	1864	Acidobacteria(100)	Acidobacteria_Gp6(100)	Gp6(100)
9839	75.901	-0.101009	0.214178	-0.471611	0.637205	0.701517	1802	Firmicutes(100)	Bacilli(99)	Bacillales(99)
5423	31.2604	0.103194	0.218886	0.471453	0.637317	0.701517	680	Proteobacteria(100)	Alphaproteobacteria(100)	Rhizobiales(100)
4246	69.7293	-0.0898646	0.190716	-0.471196	0.637501	0.701517	1454	unclassified
2846	65.9603	-0.0951672	0.204416	-0.465557	0.641533	0.704104	1495	Actinobacteria(100)	Actinobacteria(100)	Acidimicrobiales(100)	Acidimicrobiaceae(100)	Ilumatobacter(100)
16376	82.7911	0.0830521	0.178444	0.465423	0.641628	0.704104	1700	Acidobacteria(100)	Acidobacteria_Gp4(100)	Gp4(100)
11884	39.3448	-0.101895	0.219995	-0.463168	0.643244	0.704104	819	Acidobacteria(100)	Acidobacteria_Gp6(100)	Gp6(100)
9136	61.4939	-0.0948677	0.205011	-0.462744	0.643548	0.704104	1406	Proteobacteria(100)	Gammaproteobacteria(100)	Xanthomonadales(100)	Xanthomonadaceae(100)	Lysobacter(100)
9123	47.5215	-0.0986922	0.213874	-0.461449	0.644476	0.704104	1040	Acidobacteria(100)	Acidobacteria_Gp16(100)	Gp16(100)
8562	38.6325	-0.0982962	0.213143	-0.461175	0.644673	0.704104	649	Acidobacteria(99)	Acidobacteria_Gp4(99)	Gp4(99)
14451	115.748	-0.0824297	0.178887	-0.460792	0.644948	0.704104	2224	unclassified
17037	42.3399	-0.100961	0.219213	-0.460562	0.645113	0.704104	974	Actinobacteria(100)	Actinobacteria(100)	Acidimicrobiales(75)
9069	34.9552	0.100589	0.218876	0.459571	0.645824	0.704104	788	Chloroflexi(76)
16959	91.0816	0.096991	0.211174	0.459295	0.646022	0.704104	2185	Actinobacteria(100)	Actinobacteria(100)	Actinomycetales(100)	Pseudonocardiaceae(100)	Lechevalieria(92)
9518	75.4502	0.0563234	0.122675	0.459127	0.646143	0.704104	1279	Firmicutes(100)	Clostridia(100)	Clostridiales(100)	Clostridiaceae_1(100)	Clostridium_sensu_stricto(100)
16847	37.7706	-0.0984548	0.214732	-0.458501	0.646593	0.704104	800	Acidobacteria(100)	Acidobacteria_Gp1(100)	Gp1(100)
17079	97.9758	-0.0807622	0.1768	-0.456799	0.647816	0.704823	2055	Actinobacteria(100)	Actinobacteria(100)	Gaiellales(97)	Gaiellaceae(97)	Gaiella(97)
17579	33.8565	-0.0982573	0.215517	-0.455915	0.648451	0.704902	804	Acidobacteria(100)	Acidobacteria_Gp6(100)	Gp6(100)
7015	45.1174	-0.0940268	0.20691	-0.454434	0.649517	0.705449	1013	Actinobacteria(96)	Actinobacteria(96)
11702	38.0922	-0.0947046	0.209228	-0.452638	0.650809	0.70545	732	Planctomycetes(100)	Planctomycetia(100)	Planctomycetales(100)	Planctomycetaceae(100)	Gemmata(88)
9810	78.3128	0.0894572	0.197831	0.452191	0.651132	0.70545	1526	Proteobacteria(99)	Betaproteobacteria(88)
14519	133.189	-0.0878427	0.194305	-0.452087	0.651206	0.70545	2959	Proteobacteria(100)	Betaproteobacteria(89)	Burkholderiales(89)
15292	73.0729	0.0873478	0.193626	0.451116	0.651906	0.705538	1649	Acidobacteria(100)	Acidobacteria_Gp6(100)	Gp6(100)
7932	155.678	-0.0710614	0.15777	-0.450413	0.652413	0.705538	3283	Acidobacteria(100)	Acidobacteria_Gp6(100)	Gp6(100)
602	229.29	0.0688297	0.153185	0.449324	0.653198	0.705778	4823	Proteobacteria(98)	Gammaproteobacteria(98)
16668	62.117	0.0888905	0.199067	0.446535	0.655211	0.7067	1253	Acidobacteria(100)	Acidobacteria_Gp4(100)	Gp4(100)
13761	45.3223	-0.095546	0.214174	-0.446113	0.655515	0.7067	1031	Proteobacteria(100)	Alphaproteobacteria(100)	Rhodospirillales(100)	Rhodospirillaceae(97)	Dongia(97)
10720	29.9503	0.0995378	0.22328	0.445798	0.655743	0.7067	620	Bacteroidetes(100)	Sphingobacteriia(100)	Sphingobacteriales(100)	Chitinophagaceae(100)
2824	135.383	-0.0790311	0.178288	-0.443279	0.657564	0.707782	3032	Proteobacteria(70)
4572	194.522	-0.0883356	0.19969	-0.442364	0.658226	0.707782	3766	Acidobacteria(100)	Acidobacteria_Gp4(100)	Gp4(100)
13137	105.072	0.0888394	0.200964	0.442066	0.658441	0.707782	1935	Gemmatimonadetes(98)	Gemmatimonadetes(98)	Gemmatimonadales(98)	Gemmatimonadaceae(98)	Gemmatimonas(98)
10247	47.6999	0.0966088	0.219741	0.439648	0.660192	0.708653	899	candidate_division_WPS-2(73)
15781	122.233	-0.0817986	0.186444	-0.438729	0.660858	0.708653	2574	Acidobacteria(99)	Acidobacteria_Gp6(99)	Gp6(99)
11618	490.927	-0.071143	0.162203	-0.438605	0.660948	0.708653	10430	Acidobacteria(100)	Acidobacteria_Gp4(100)	Gp4(100)
17032	46.3528	-0.09003	0.206442	-0.436104	0.662761	0.709623	1073	Actinobacteria(99)	Actinobacteria(99)	Acidimicrobiales(91)
16439	117.293	-0.0757919	0.173916	-0.435796	0.662985	0.709623	2329	Acidobacteria(100)	Acidobacteria_Gp6(100)	Gp6(100)
13236	49.9692	0.0892853	0.205881	0.433675	0.664524	0.710555	1076	Gemmatimonadetes(97)	Gemmatimonadetes(97)	Gemmatimonadales(97)	Gemmatimonadaceae(97)	Gemmatimonas(97)
16997	42.3313	-0.0935281	0.216143	-0.432713	0.665223	0.710555	958	Chloroflexi(76)
5936	376.841	0.0722237	0.167285	0.431741	0.665929	0.710555	7744	Gemmatimonadetes(92)	Gemmatimonadetes(92)	Gemmatimonadales(92)	Gemmatimonadaceae(92)	Gemmatimonas(92)
3702	59.9289	0.0858819	0.199078	0.431399	0.666178	0.710555	1276	Actinobacteria(86)
4392	41.4347	0.0905264	0.210187	0.430695	0.66669	0.710555	906	Acidobacteria(90)	Acidobacteria_Gp6(89)	Gp6(89)
3272	89.8264	0.0787371	0.183435	0.429237	0.667751	0.710623	2077	Proteobacteria(100)	Alphaproteobacteria(100)	Rhodospirillales(100)
13768	50.5294	-0.0943537	0.219913	-0.429049	0.667887	0.710623	1106	Actinobacteria(100)	Actinobacteria(100)	Actinomycetales(99)	Thermomonosporaceae(93)	Actinoallomurus(89)
15694	64.1675	0.0828417	0.193638	0.427817	0.668784	0.710973	1249	Proteobacteria(100)	Betaproteobacteria(99)
4571	119.167	-0.0756089	0.177568	-0.425802	0.670252	0.71193	2302	Acidobacteria(100)	Acidobacteria_Gp4(100)	Gp4(70)
15882	37.4733	0.091754	0.216284	0.424229	0.671399	0.712544	782	candidate_division_WPS-2(93)
9880	552.301	-0.0592862	0.141212	-0.41984	0.674603	0.715126	11391	unclassified
1925	46.1852	0.0928067	0.22132	0.419333	0.674973	0.715126	909	Acidobacteria(100)	Acidobacteria_Gp1(100)	Gp1(99)
4227	120.364	0.0726461	0.173943	0.417644	0.676207	0.715829	2397	Verrucomicrobia(100)	Spartobacteria(99)
1736	143.899	-0.0710907	0.171293	-0.415023	0.678125	0.717253	2738	candidate_division_WPS-2(96)
9709	58.6231	0.0852399	0.208911	0.40802	0.683259	0.722074	1246	Acidobacteria(100)	Acidobacteria_Gp6(100)	Gp6(100)
12084	88.9435	-0.0762222	0.187275	-0.407006	0.684003	0.722252	1807	Acidobacteria(100)	Acidobacteria_Gp6(100)	Gp6(100)
16751	30.8715	-0.0891867	0.220389	-0.404679	0.685713	0.723448	624	Proteobacteria(100)	Alphaproteobacteria(100)	Rhizobiales(100)
7557	61.5603	-0.0821579	0.205087	-0.4006	0.688715	0.725064	1142	Actinobacteria(97)	Actinobacteria(97)	Solirubrobacterales(89)
9792	34.3896	0.0888323	0.222704	0.39888	0.689982	0.725064	694	Acidobacteria(99)	Acidobacteria_Gp6(99)	Gp6(99)
15586	29.3819	-0.0888879	0.223376	-0.39793	0.690682	0.725064	696	Planctomycetes(100)	Planctomycetia(100)	Planctomycetales(100)	Planctomycetaceae(100)	Pirellula(94)
16364	220.609	0.0643772	0.161803	0.397875	0.690723	0.725064	4055	Acidobacteria(100)	Acidobacteria_Gp4(100)	Gp4(100)
379	67.7345	-0.0795463	0.200235	-0.397264	0.691173	0.725064	1351	Actinobacteria(99)	Actinobacteria(98)	Solirubrobacterales(98)	Solirubrobacteraceae(78)	Solirubrobacter(78)
8454	58.6209	-0.0822526	0.207549	-0.396305	0.69188	0.725064	1139	Actinobacteria(100)	Actinobacteria(100)	Solirubrobacterales(100)	Solirubrobacteraceae(100)	Solirubrobacter(100)
6688	33.681	-0.0877904	0.222011	-0.395432	0.692524	0.725064	845	unclassified
8928	52.4674	0.0818616	0.207221	0.395046	0.692809	0.725064	1086	Verrucomicrobia(100)	Subdivision3(100)
14540	107.825	0.0859147	0.217723	0.394605	0.693134	0.725064	2577	Proteobacteria(100)	Deltaproteobacteria(100)	Myxococcales(92)	Polyangiaceae(79)
17261	47.9053	0.0805392	0.204304	0.394212	0.693424	0.725064	959	Actinobacteria(99)	Actinobacteria(98)	Gaiellales(95)	Gaiellaceae(95)	Gaiella(95)
17403	134.801	-0.0659534	0.167432	-0.393912	0.693646	0.725064	2759	Acidobacteria(100)	Acidobacteria_Gp6(100)	Gp6(100)
10238	88.0029	0.081207	0.20654	0.393179	0.694187	0.725064	1860	candidate_division_WPS-1(92)
10139	241.756	-0.0660079	0.168628	-0.391441	0.695471	0.725801	4551	candidate_division_WPS-2(92)
4247	107.094	-0.072507	0.185718	-0.390415	0.69623	0.725988	2267	Verrucomicrobia(100)	Spartobacteria(100)
3967	34.8865	-0.0870151	0.223882	-0.388664	0.697524	0.726362	982	Proteobacteria(78)
16634	69.4107	-0.0787336	0.203045	-0.387764	0.69819	0.726362	1388	Acidobacteria(100)	Acidobacteria_Gp4(100)	Gp4(100)
16715	32.7805	0.0846932	0.218518	0.38758	0.698327	0.726362	696	Proteobacteria(100)	Alphaproteobacteria(100)	Sphingomonadales(95)	Sphingomonadaceae(94)	Sphingomonas(92)
1430	52.6228	-0.078989	0.20514	-0.385049	0.700201	0.727382	1119	Acidobacteria(100)	Acidobacteria_Gp6(100)	Gp6(100)
15908	57.0992	-0.0804405	0.209106	-0.384688	0.700468	0.727382	1154	Actinobacteria(100)	Actinobacteria(97)	Solirubrobacterales(97)	Conexibacteraceae(85)	Conexibacter(85)
4592	92.7028	0.0740733	0.193129	0.383542	0.701318	0.727521	1857	Acidobacteria(100)	Acidobacteria_Gp4(100)	Gp4(100)
4785	51.3868	-0.0814989	0.213416	-0.381878	0.702552	0.727521	1199	Planctomycetes(95)	Planctomycetia(95)	Planctomycetales(95)	Planctomycetaceae(95)
11148	49.1469	-0.0767654	0.201039	-0.381844	0.702577	0.727521	999	Proteobacteria(82)
8772	149.144	0.0637984	0.167285	0.381376	0.702925	0.727521	2914	Bacteroidetes(100)	Sphingobacteriia(100)	Sphingobacteriales(100)	Chitinophagaceae(100)
11851	33.1345	-0.084712	0.222964	-0.379936	0.703993	0.728026	702	Planctomycetes(99)	Planctomycetia(99)	Planctomycetales(99)	Planctomycetaceae(99)
15757	28.1501	0.0839599	0.222683	0.377038	0.706145	0.729489	672	Acidobacteria(100)	Acidobacteria_Gp6(100)	Gp6(100)
1562	111.922	0.0641188	0.171674	0.373492	0.708782	0.729489	2571	Proteobacteria(100)	Alphaproteobacteria(100)	Rhizobiales(100)
7623	178.481	0.0647277	0.173308	0.373483	0.708789	0.729489	3708	unclassified
3289	57.3473	-0.0728711	0.195198	-0.373319	0.708911	0.729489	1247	Proteobacteria(100)	Gammaproteobacteria(100)	Xanthomonadales(100)	Xanthomonadaceae(100)	Lysobacter(75)
9459	102.428	-0.0550121	0.1476	-0.372711	0.709363	0.729489	1979	Proteobacteria(100)	Betaproteobacteria(100)	Burkholderiales(99)	Oxalobacteraceae(98)
5558	47.6466	-0.0823237	0.221365	-0.371891	0.709974	0.729489	1005	Proteobacteria(99)	Alphaproteobacteria(99)	Alphaproteobacteria_incertae_sedis(95)	Geminicoccus(94)
8575	35.0005	-0.0827184	0.222477	-0.371806	0.710037	0.729489	727	Acidobacteria(80)	Acidobacteria_Gp4(78)	Gp4(77)
1111	36.222	0.0822829	0.222213	0.370289	0.711167	0.729489	855	unclassified
6729	84.4339	-0.0700199	0.189249	-0.369988	0.711391	0.729489	1625	Acidobacteria(100)	Acidobacteria_Gp6(100)	Gp6(100)
10882	90.6814	0.0710192	0.193042	0.367895	0.712952	0.729489	1824	Verrucomicrobia(100)	Spartobacteria(100)
13254	153.26	-0.0637659	0.17387	-0.366745	0.713809	0.729489	3357	Actinobacteria(99)	Actinobacteria(98)	Gaiellales(98)	Gaiellaceae(98)	Gaiella(98)
14483	38.1039	0.0797072	0.217409	0.366623	0.7139	0.729489	840	Proteobacteria(100)	Betaproteobacteria(100)	Burkholderiales(100)	Comamonadaceae(77)
15265	57.405	0.0738915	0.201629	0.366472	0.714013	0.729489	1121	Acidobacteria(100)	Acidobacteria_Gp6(100)	Gp6(100)
9305	46.3988	0.0782559	0.213876	0.365894	0.714444	0.729489	909	Proteobacteria(100)	Betaproteobacteria(100)
12325	54.947	-0.0762066	0.208762	-0.36504	0.715081	0.729489	1251	unclassified
12788	93.3349	-0.0647765	0.177739	-0.364448	0.715524	0.729489	1981	Proteobacteria(100)	Alphaproteobacteria(100)	Rhizobiales(84)
10360	34.5623	0.079543	0.218478	0.364078	0.715799	0.729489	734	candidate_division_WPS-2(94)
15515	55.84	-0.0742549	0.204354	-0.363364	0.716333	0.729489	1126	Proteobacteria(100)	Alphaproteobacteria(100)	Sphingomonadales(93)	Sphingomonadaceae(92)
11285	35.0686	-0.0766707	0.211106	-0.363186	0.716466	0.729489	855	Verrucomicrobia(100)	Spartobacteria(100)
4267	78.2966	0.0679659	0.187874	0.361763	0.717529	0.729978	1548	Nitrospirae(100)	Nitrospira(100)	Nitrospirales(100)	Nitrospiraceae(100)	Nitrospira(100)
9552	110.384	0.0653343	0.181601	0.359769	0.71902	0.730902	2270	Proteobacteria(98)	Betaproteobacteria(98)
15394	33.9255	0.0783776	0.219221	0.357528	0.720697	0.731405	783	Acidobacteria(100)	Acidobacteria_Gp6(100)	Gp6(100)
5970	66.044	-0.077528	0.217159	-0.35701	0.721084	0.731405	1255	Gemmatimonadetes(86)	Gemmatimonadetes(86)	Gemmatimonadales(86)	Gemmatimonadaceae(86)	Gemmatimonas(86)
11014	44.7965	0.0764741	0.214353	0.356768	0.721266	0.731405	1062	Proteobacteria(100)	Alphaproteobacteria(100)	Rhizobiales(100)
11571	204.925	0.0595525	0.167559	0.355412	0.722281	0.731842	4545	Acidobacteria(100)	Acidobacteria_Gp4(100)	Gp4(100)
3731	43.7171	-0.0789183	0.222551	-0.354608	0.722884	0.731861	846	candidate_division_WPS-2(99)
5794	123.796	0.0581677	0.165067	0.352389	0.724547	0.73213	2699	unclassified
17406	57.3541	-0.0724304	0.205779	-0.351981	0.724852	0.73213	1259	Acidobacteria(100)	Acidobacteria_Gp6(100)	Gp6(100)
17517	64.1868	0.0743017	0.211828	0.350764	0.725766	0.73213	1273	Proteobacteria(98)	Deltaproteobacteria(97)	Myxococcales(88)
4131	41.4896	-0.0758145	0.216582	-0.350049	0.726302	0.73213	912	Bacteroidetes(100)
8592	426.681	0.0568764	0.162734	0.349505	0.72671	0.73213	9100	Bacteroidetes(100)	Bacteroidetes_incertae_sedis(100)	Ohtaekwangia(100)
12802	75.7202	-0.0697855	0.199851	-0.349188	0.726948	0.73213	1705	Proteobacteria(100)	Alphaproteobacteria(100)	Rhizobiales(100)
4486	72.9607	-0.0688017	0.197329	-0.348665	0.727341	0.73213	1455	Verrucomicrobia(99)	Subdivision3(98)
15109	33.1301	0.0763391	0.21935	0.348024	0.727822	0.73213	655	Actinobacteria(100)	Actinobacteria(100)	Gaiellales(100)	Gaiellaceae(100)	Gaiella(100)
17400	28.0082	-0.0772512	0.223122	-0.346229	0.729171	0.732422	641	Acidobacteria(100)	Acidobacteria_Gp6(100)	Gp6(100)
16050	72.9278	0.0713052	0.206955	0.344544	0.730437	0.732422	1468	Bacteroidetes(100)	Sphingobacteriia(100)	Sphingobacteriales(100)	Chitinophagaceae(100)	Terrimonas(100)
15822	65.7213	0.067061	0.19468	0.344469	0.730494	0.732422	1716	Verrucomicrobia(90)
66	41.3926	-0.0724392	0.210387	-0.344314	0.73061	0.732422	938	Acidobacteria(100)	Acidobacteria_Gp16(100)	Gp16(100)
11677	57.346	-0.0744504	0.216583	-0.34375	0.731034	0.732422	1299	Acidobacteria(100)	Acidobacteria_Gp4(100)	Gp4(100)
3511	55.2752	-0.0687821	0.200882	-0.3424	0.73205	0.732854	1314	candidate_division_WPS-1(84)
7791	218.027	-0.0553189	0.162896	-0.339596	0.734161	0.733332	4530	Proteobacteria(100)	Betaproteobacteria(99)	Burkholderiales(99)	Comamonadaceae(96)
12649	54.9458	-0.0704808	0.208016	-0.338824	0.734743	0.733332	1292	Proteobacteria(100)	Alphaproteobacteria(100)	Rhizobiales(100)	Methylobacteriaceae(92)	Microvirga(75)
17176	139.669	-0.0541882	0.160104	-0.338457	0.735019	0.733332	3115	Actinobacteria(100)	Actinobacteria(100)	Gaiellales(98)	Gaiellaceae(98)	Gaiella(98)
17381	33.7838	0.0724012	0.214011	0.338305	0.735133	0.733332	808	Acidobacteria(100)	Acidobacteria_Gp6(100)	Gp6(100)
12217	148.725	0.0582309	0.172341	0.337881	0.735453	0.733332	3130	Acidobacteria(100)	Acidobacteria_Gp17(100)	Gp17(100)
7581	167.324	-0.05634	0.167899	-0.33556	0.737203	0.734493	3762	Acidobacteria(100)	Acidobacteria_Gp6(100)	Gp6(100)
4236	146.308	0.0610176	0.183718	0.332126	0.739794	0.736489	2992	unclassified
3878	227.684	0.0505713	0.153548	0.329352	0.74189	0.737182	5039	Bacteroidetes(100)	Sphingobacteriia(100)	Sphingobacteriales(100)	Chitinophagaceae(100)
12219	153.769	0.0527871	0.160925	0.328023	0.742894	0.737182	3261	Acidobacteria(100)	Acidobacteria_Gp17(100)	Gp17(100)
16442	50.1636	0.0667515	0.203977	0.32725	0.743479	0.737182	1051	Acidobacteria(100)	Acidobacteria_Gp6(100)	Gp6(100)
16323	205.541	-0.0541312	0.165473	-0.327131	0.743569	0.737182	4102	Verrucomicrobia(100)	Spartobacteria(100)
13275	40.2455	-0.0717016	0.219351	-0.326881	0.743758	0.737182	917	Proteobacteria(98)	Deltaproteobacteria(98)	Myxococcales(98)	Polyangiaceae(71)
9504	53.174	-0.0687717	0.21061	-0.326535	0.744019	0.737182	1129	unclassified
8656	23.6746	0.0721837	0.223868	0.322439	0.74712	0.738658	647	Planctomycetes(100)	Planctomycetia(100)	Planctomycetales(100)	Planctomycetaceae(100)	Pirellula(93)
12559	48.7424	-0.0681899	0.21279	-0.320456	0.748623	0.738658	993	Proteobacteria(100)	Alphaproteobacteria(100)	Rhizobiales(100)	Methylobacteriaceae(100)	Microvirga(100)
13716	46.8733	0.0692128	0.216015	0.320407	0.74866	0.738658	1007	Planctomycetes(100)	Planctomycetia(100)	Planctomycetales(100)	Planctomycetaceae(100)
15815	35.7984	0.068807	0.214964	0.320086	0.748903	0.738658	691	Acidobacteria(100)	Acidobacteria_Gp6(100)	Gp6(100)
3717	36.4073	-0.0708268	0.222029	-0.318998	0.749728	0.738658	664	candidate_division_WPS-2(92)
8889	39.4051	-0.0697739	0.219527	-0.317838	0.750608	0.738658	868	Acidobacteria(100)	Acidobacteria_Gp1(100)	Gp1(89)
12729	86.8984	-0.0561841	0.177992	-0.315655	0.752264	0.738658	2005	Proteobacteria(100)	Alphaproteobacteria(100)	Rhizobiales(100)	Phyllobacteriaceae(100)	Mesorhizobium(99)
17399	47.2461	-0.0704276	0.223371	-0.315295	0.752538	0.738658	1328	Acidobacteria(99)	Acidobacteria_Gp6(99)	Gp6(99)
7569	40.373	-0.0677271	0.214889	-0.315173	0.75263	0.738658	838	Actinobacteria(97)	Actinobacteria(97)	Solirubrobacterales(90)
9052	359.839	-0.0629499	0.200238	-0.314376	0.753236	0.738658	6901	unclassified
5538	52.8051	-0.0677073	0.215486	-0.314207	0.753364	0.738658	1059	unclassified
13055	46.0784	-0.0672319	0.214391	-0.313595	0.753828	0.738658	1090	Gemmatimonadetes(96)	Gemmatimonadetes(96)	Gemmatimonadales(96)	Gemmatimonadaceae(96)	Gemmatimonas(96)
10889	46.0604	-0.0635627	0.202762	-0.313484	0.753913	0.738658	890	Verrucomicrobia(100)	Spartobacteria(100)
7003	70.4691	0.0579154	0.185483	0.31224	0.754858	0.738658	1641	Proteobacteria(99)	Betaproteobacteria(99)
8884	87.7231	-0.0587044	0.188029	-0.312209	0.754881	0.738658	1883	Acidobacteria(100)	Acidobacteria_Gp3(100)	Gp3(100)
7239	59.0549	-0.0634445	0.20326	-0.312134	0.754939	0.738658	1167	Proteobacteria(100)	Betaproteobacteria(100)
600	67.051	-0.0618315	0.199406	-0.310078	0.756502	0.739608	1488	unclassified
14263	109.749	0.0638184	0.206328	0.309305	0.75709	0.739608	2290	Actinobacteria(100)	Actinobacteria(100)	Actinomycetales(100)	Pseudonocardiaceae(100)	Lentzea(72)
9672	89.874	-0.0621416	0.201982	-0.30766	0.758341	0.740254	2045	Acidobacteria(100)	Acidobacteria_Gp6(100)	Gp6(100)
7774	50.5506	0.0638734	0.209253	0.305245	0.760179	0.74107	1048	Proteobacteria(99)	Deltaproteobacteria(99)	Myxococcales(92)	Polyangiaceae(91)	Chondromyces(73)
5550	91.4298	0.0629828	0.206632	0.304806	0.760514	0.74107	1776	Acidobacteria(100)	Acidobacteria_Gp7(99)	Gp7(99)
3432	38.8959	0.0662533	0.218746	0.302878	0.761983	0.74107	759	Gemmatimonadetes(94)	Gemmatimonadetes(94)	Gemmatimonadales(94)	Gemmatimonadaceae(94)	Gemmatimonas(94)
15545	39.2155	-0.0657022	0.217144	-0.302575	0.762214	0.74107	788	Acidobacteria(88)	Acidobacteria_Gp4(88)	Gp4(88)
13896	102.24	-0.0637879	0.211	-0.302313	0.762413	0.74107	1720	Actinobacteria(100)	Actinobacteria(100)	Actinomycetales(100)	Micromonosporaceae(100)
8944	77.4365	-0.0579315	0.191886	-0.301905	0.762724	0.74107	1631	unclassified
8577	44.0464	-0.0652987	0.219145	-0.29797	0.765726	0.743266	768	Acidobacteria(89)	Acidobacteria_Gp4(88)	Gp4(80)
14404	37.4036	0.0647891	0.217861	0.297387	0.766171	0.743266	823	Proteobacteria(100)	Betaproteobacteria(99)
11674	30.0271	0.0642275	0.217705	0.295021	0.767978	0.744347	660	Acidobacteria(100)	Acidobacteria_Gp4(100)	Gp4(100)
497	229.37	0.0466469	0.159193	0.293021	0.769506	0.744347	4678	Acidobacteria(100)	Acidobacteria_Gp6(100)	Gp6(100)
4225	868.378	0.0382997	0.130996	0.292374	0.770001	0.744347	17892	Nitrospirae(100)	Nitrospira(100)	Nitrospirales(100)	Nitrospiraceae(100)	Nitrospira(100)
15942	55.0087	0.0598975	0.205476	0.291506	0.770664	0.744347	1303	Actinobacteria(100)
14844	57.489	-0.0590035	0.202729	-0.291046	0.771016	0.744347	1177	Actinobacteria(98)	Actinobacteria(98)	Gaiellales(92)	Gaiellaceae(92)	Gaiella(92)
11619	273.71	0.0503199	0.174138	0.288966	0.772607	0.744347	5508	Acidobacteria(100)	Acidobacteria_Gp4(100)	Gp4(100)
12730	31.7441	0.0624239	0.217176	0.287434	0.77378	0.744347	681	Proteobacteria(100)	Alphaproteobacteria(100)	Rhizobiales(100)	Phyllobacteriaceae(100)	Mesorhizobium(99)
15544	30.9827	-0.0627425	0.21836	-0.287336	0.773855	0.744347	633	Acidobacteria(90)	Acidobacteria_Gp4(90)	Gp4(90)
14390	48.4063	-0.0602507	0.210466	-0.286273	0.774669	0.744347	988	Proteobacteria(100)	Betaproteobacteria(100)	Burkholderiales(100)
13712	26.2371	-0.0637073	0.223104	-0.28555	0.775223	0.744347	851	Planctomycetes(100)	Planctomycetia(100)	Planctomycetales(100)	Planctomycetaceae(100)
3301	59.0139	0.0573554	0.202313	0.283499	0.776795	0.744347	1272	Proteobacteria(100)	Gammaproteobacteria(100)	Xanthomonadales(97)	Xanthomonadaceae(97)
6471	49.0547	0.0608234	0.215314	0.282487	0.77757	0.744347	1167	Planctomycetes(98)	Planctomycetia(98)	Planctomycetales(98)	Planctomycetaceae(98)
16578	120.338	0.0535907	0.190055	0.281974	0.777963	0.744347	2519	Acidobacteria(100)	Acidobacteria_Gp6(100)	Gp6(100)
14046	36.646	-0.0625506	0.222108	-0.281623	0.778233	0.744347	826	Actinobacteria(90)	Actinobacteria(90)
6461	49.5031	-0.0579155	0.205934	-0.281233	0.778532	0.744347	975	Bacteroidetes(100)	Sphingobacteriia(100)	Sphingobacteriales(100)	Chitinophagaceae(100)
6004	59.7652	0.0559171	0.198851	0.281201	0.778556	0.744347	1104	Gemmatimonadetes(86)	Gemmatimonadetes(86)	Gemmatimonadales(86)	Gemmatimonadaceae(86)	Gemmatimonas(86)
5955	73.6355	0.057131	0.203468	0.280786	0.778875	0.744347	1508	Chloroflexi(84)
10829	46.9492	0.0625427	0.223092	0.280345	0.779213	0.744347	966	Verrucomicrobia(100)	Subdivision3(100)
8625	29.0446	0.0626799	0.223603	0.280318	0.779234	0.744347	628	Proteobacteria(100)	Alphaproteobacteria(100)	Sphingomonadales(94)	Sphingomonadaceae(94)	Sphingomonas(70)
11035	66.549	0.0570023	0.203548	0.280044	0.779444	0.744347	1525	Verrucomicrobia(96)	Spartobacteria(94)
2493	34.0861	-0.0609434	0.217938	-0.279637	0.779756	0.744347	653	Chloroflexi(71)
6140	44.6704	0.0592226	0.213015	0.278021	0.780996	0.744963	889	Actinobacteria(94)	Actinobacteria(87)	Gaiellales(86)	Gaiellaceae(86)	Gaiella(86)
8998	139.167	-0.0458526	0.165449	-0.277139	0.781673	0.745042	3081	Acidobacteria(79)	Acidobacteria_Gp16(79)	Gp16(79)
16080	38.5622	0.0587543	0.214424	0.27401	0.784077	0.746765	821	Verrucomicrobia(100)	Spartobacteria(100)
10990	51.4099	-0.0549685	0.202338	-0.271666	0.785879	0.747913	1069	Proteobacteria(100)	Alphaproteobacteria(100)	Rhizobiales(100)	Hyphomicrobiaceae(100)	Pedomicrobium(92)
15486	36.5684	0.0591599	0.218876	0.27029	0.786937	0.748352	866	Proteobacteria(100)	Alphaproteobacteria(100)	Sphingomonadales(96)	Sphingomonadaceae(95)
4125	78.0462	0.0490631	0.182547	0.26877	0.788107	0.748896	1467	candidate_division_WPS-2(99)
16486	121.753	0.0477761	0.179574	0.266053	0.790199	0.750315	2620	Acidobacteria(100)	Acidobacteria_Gp6(100)	Gp6(100)
16306	49.009	-0.0538721	0.205008	-0.262781	0.79272	0.752139	1038	Verrucomicrobia(100)	Spartobacteria(100)
10187	133.536	-0.0470967	0.180042	-0.261587	0.79364	0.752442	2905	candidate_division_WPS-2(100)
8593	117.423	-0.0459592	0.178574	-0.257367	0.796895	0.754613	2447	Bacteroidetes(100)	Bacteroidetes_incertae_sedis(98)	Ohtaekwangia(98)
7221	132.787	0.046753	0.182062	0.256798	0.797335	0.754613	3050	Proteobacteria(100)	Betaproteobacteria(100)	Burkholderiales(100)	Comamonadaceae(96)
16605	173.415	0.0443388	0.173011	0.256278	0.797736	0.754613	3805	Acidobacteria(100)	Acidobacteria_Gp6(100)	Gp6(100)
12577	33.9347	0.0570482	0.223637	0.255093	0.798651	0.754909	661	unclassified
17291	29.6987	0.054791	0.21581	0.253885	0.799584	0.755222	673	Actinobacteria(100)	Actinobacteria(100)	Actinomycetales(100)	Intrasporangiaceae(100)
9553	146.223	0.04029	0.160891	0.250417	0.802265	0.756185	3051	Proteobacteria(99)	Betaproteobacteria(98)
8239	60.705	0.0555825	0.222776	0.249499	0.802975	0.756185	1417	Proteobacteria(100)	Alphaproteobacteria(100)	Rhizobiales(100)
16698	209.093	0.0404969	0.162527	0.24917	0.803229	0.756185	4024	Proteobacteria(100)	Alphaproteobacteria(100)	Sphingomonadales(100)	Sphingomonadaceae(99)	Sphingomonas(80)
12100	146.848	0.0456228	0.184378	0.247442	0.804566	0.756185	2870	Acidobacteria(100)	Acidobacteria_Gp6(100)	Gp6(100)
7760	72.8558	0.048676	0.196953	0.247145	0.804796	0.756185	1492	Proteobacteria(98)	Deltaproteobacteria(88)	Myxococcales(76)
14340	39.3366	-0.0508171	0.205779	-0.24695	0.804947	0.756185	749	Proteobacteria(100)	Betaproteobacteria(100)
17502	42.4624	0.0523126	0.213006	0.245592	0.805998	0.756185	865	Acidobacteria(100)	Acidobacteria_Gp1(100)	Gp1(100)
13655	37.5647	-0.0525629	0.215727	-0.243655	0.807498	0.756185	752	Proteobacteria(100)	Alphaproteobacteria(99)	Sphingomonadales(91)	Sphingomonadaceae(80)
10301	53.1765	0.0510252	0.209661	0.24337	0.807718	0.756185	1176	Actinobacteria(85)
5127	156.151	-0.0447277	0.184162	-0.242872	0.808104	0.756185	3378	Acidobacteria(100)	Acidobacteria_Gp17(100)	Gp17(100)
11254	29.3019	0.054292	0.223879	0.242506	0.808388	0.756185	715	Verrucomicrobia(99)	Spartobacteria(99)
10111	228.289	0.041624	0.17182	0.242254	0.808584	0.756185	4803	unclassified
2831	58.6501	-0.0525027	0.217739	-0.241127	0.809457	0.756185	1166	Actinobacteria(100)	Actinobacteria(100)	Actinomycetales(100)	Cryptosporangiaceae(100)	Cryptosporangium(100)
16429	789.713	0.0338347	0.140393	0.241	0.809555	0.756185	16113	Acidobacteria(100)	Acidobacteria_Gp4(100)	Gp4(100)
10968	68.2771	0.0475816	0.197538	0.240873	0.809654	0.756185	1440	candidate_division_WPS-2(89)
16870	41.9389	0.0511171	0.213872	0.239008	0.811099	0.756971	913	Bacteroidetes(100)	Sphingobacteriia(98)	Sphingobacteriales(98)	Chitinophagaceae(98)
8487	92.3162	0.0485812	0.204829	0.23718	0.812517	0.757544	1684	Bacteroidetes(99)
8960	56.0363	0.0492259	0.208005	0.236657	0.812923	0.757544	1162	unclassified
8157	42.2152	-0.0504761	0.214912	-0.234869	0.814311	0.758265	961	Acidobacteria(100)	Acidobacteria_Gp6(100)	Gp6(100)
8607	90.9302	-0.0484844	0.207168	-0.234034	0.814958	0.758265	2046	Proteobacteria(100)	Alphaproteobacteria(100)	Rhizobiales(100)	Rhizobiaceae(100)	Rhizobium(100)
9554	35.1623	-0.0497078	0.213419	-0.232912	0.81583	0.758265	736	Proteobacteria(100)	Betaproteobacteria(99)
7367	254.097	-0.0358643	0.154238	-0.232526	0.81613	0.758265	5365	Actinobacteria(99)	Actinobacteria(99)	Gaiellales(96)	Gaiellaceae(96)	Gaiella(96)
11829	54.0866	0.0485842	0.209627	0.231765	0.816721	0.758265	1212	Gemmatimonadetes(81)	Gemmatimonadetes(81)	Gemmatimonadales(81)	Gemmatimonadaceae(81)	Gemmatimonas(81)
802	62.9977	-0.0433478	0.188645	-0.229785	0.818259	0.758487	1267	Proteobacteria(100)	Betaproteobacteria(100)	Burkholderiales(98)
12322	65.4094	-0.0469851	0.205162	-0.229014	0.818858	0.758487	1416	Acidobacteria(77)	Acidobacteria_Gp16(77)	Gp16(77)
12081	65.2017	-0.0462152	0.201971	-0.228821	0.819008	0.758487	1294	Acidobacteria(100)	Acidobacteria_Gp6(100)	Gp6(100)
3741	73.2839	0.0448636	0.196477	0.228341	0.819381	0.758487	1388	unclassified
12955	75.9034	-0.0450322	0.198848	-0.226466	0.820839	0.759277	1561	unclassified
8808	65.2625	-0.0432884	0.192457	-0.224925	0.822038	0.759824	1270	Bacteroidetes(100)	Cytophagia(100)	Cytophagales(100)	Cytophagaceae(100)	Adhaeribacter(97)
7238	131.731	0.0476608	0.213823	0.222899	0.823614	0.760282	2598	Proteobacteria(100)	Betaproteobacteria(100)	Burkholderiales(99)	Comamonadaceae(97)
12198	33.4062	0.049451	0.222849	0.221904	0.824388	0.760282	666	Acidobacteria(100)	Acidobacteria_Gp6(100)	Gp6(100)
11817	101.896	-0.0402293	0.182179	-0.220823	0.82523	0.760282	2079	Acidobacteria(100)	Acidobacteria_Gp2(100)	Gp2(100)
11215	63.6999	0.0422568	0.192525	0.219488	0.82627	0.760282	1399	Proteobacteria(79)
15424	117.777	-0.0391724	0.179667	-0.218028	0.827407	0.760282	2305	Acidobacteria(100)	Acidobacteria_Gp6(100)	Gp6(100)
15546	41.884	-0.0439268	0.201637	-0.217851	0.827546	0.760282	792	Proteobacteria(100)	Alphaproteobacteria(100)	Sphingomonadales(100)	Sphingomonadaceae(99)	Sphingomonas(82)
5589	57.5876	-0.04486	0.206079	-0.217683	0.827676	0.760282	1286	Proteobacteria(100)	Alphaproteobacteria(100)	Rhizobiales(98)
8612	30.249	0.0485433	0.223225	0.217463	0.827847	0.760282	660	Proteobacteria(100)	Alphaproteobacteria(100)	Rhizobiales(100)	Rhizobiaceae(99)	Rhizobium(99)
16950	105.504	0.0446913	0.207713	0.215159	0.829643	0.760282	2314	Actinobacteria(100)	Actinobacteria(100)	Actinomycetales(100)	Micromonosporaceae(100)
15156	153.619	0.0361179	0.168438	0.214429	0.830213	0.760282	3199	Proteobacteria(95)	Gammaproteobacteria(92)
12260	39.7611	-0.0471905	0.220661	-0.21386	0.830656	0.760282	791	Acidobacteria(100)	Acidobacteria_Gp17(100)	Gp17(100)
1214	74.7008	0.0461351	0.215734	0.213852	0.830662	0.760282	1664	Verrucomicrobia(77)
6732	163.589	0.0357237	0.167449	0.21334	0.831061	0.760282	3311	Acidobacteria(100)	Acidobacteria_Gp6(100)	Gp6(100)
17212	47.8155	-0.0453801	0.21344	-0.212613	0.831629	0.760282	960	Actinobacteria(97)	Actinobacteria(97)	Gaiellales(96)	Gaiellaceae(96)	Gaiella(96)
4596	46.0398	-0.046826	0.220244	-0.21261	0.831631	0.760282	918	Acidobacteria(100)	Acidobacteria_Gp4(100)	Gp4(100)
15823	72.3191	0.0420592	0.200539	0.209731	0.833878	0.76178	1656	Verrucomicrobia(84)
10828	126.287	-0.0390879	0.187228	-0.208772	0.834626	0.761908	2820	Verrucomicrobia(100)	Subdivision3(100)
7906	150.697	0.0379071	0.183672	0.206384	0.836491	0.762811	3374	Acidobacteria(100)	Acidobacteria_Gp6(100)	Gp6(100)
13789	115.37	-0.0427993	0.207817	-0.205947	0.836832	0.762811	2707	Proteobacteria(100)	Alphaproteobacteria(100)	Rhodospirillales(100)	Rhodospirillaceae(100)	Skermanella(100)
12733	53.8669	0.044632	0.219136	0.203673	0.838609	0.763684	1165	Proteobacteria(100)	Alphaproteobacteria(100)	Rhizobiales(100)
14520	40.5388	0.0432546	0.212907	0.203162	0.839009	0.763684	903	Proteobacteria(100)	Betaproteobacteria(81)	Burkholderiales(81)
14927	39.5078	0.0439533	0.218828	0.200857	0.84081	0.764768	968	Proteobacteria(98)	Deltaproteobacteria(96)	Myxococcales(83)
9381	89.6309	-0.0407123	0.20416	-0.199414	0.841939	0.765239	1965	Acidobacteria(99)	Acidobacteria_Gp6(99)	Gp6(99)
5978	91.6561	0.0370326	0.187721	0.197275	0.843613	0.76586	1827	Gemmatimonadetes(98)	Gemmatimonadetes(98)	Gemmatimonadales(98)	Gemmatimonadaceae(98)	Gemmatimonas(98)
15181	108.002	0.0352439	0.1791	0.196783	0.843997	0.76586	2117	Proteobacteria(100)	Gammaproteobacteria(100)	Enterobacteriales(100)	Enterobacteriaceae(100)	Escherichia/Shigella(83)
16799	58.8449	0.0377189	0.192342	0.196103	0.84453	0.76586	1327	Acidobacteria(98)	Acidobacteria_Gp7(83)	Gp7(83)
16808	133.839	-0.0362014	0.186235	-0.194386	0.845874	0.76586	2705	Gemmatimonadetes(100)	Gemmatimonadetes(100)	Gemmatimonadales(100)	Gemmatimonadaceae(100)	Gemmatimonas(100)
9881	61.6526	0.0374095	0.192526	0.194309	0.845934	0.76586	1369	unclassified
2520	58.2686	0.040826	0.212075	0.192508	0.847344	0.76586	1171	Proteobacteria(90)	Deltaproteobacteria(86)	Myxococcales(83)
9314	66.6146	-0.0378209	0.19664	-0.192336	0.847479	0.76586	1350	Proteobacteria(100)	Betaproteobacteria(98)
5569	59.1796	-0.0386466	0.201437	-0.191855	0.847856	0.76586	1387	Planctomycetes(98)	Planctomycetia(98)	Planctomycetales(98)	Planctomycetaceae(98)	Planctomyces(77)
10188	85.0055	0.036238	0.189216	0.191516	0.848121	0.76586	1770	candidate_division_WPS-2(94)
16998	40.3428	-0.0417376	0.21953	-0.190122	0.849214	0.766193	816	Chloroflexi(84)	Anaerolineae(79)	Anaerolineales(79)	Anaerolineaceae(79)
3744	34.1101	0.0422564	0.223006	0.189485	0.849713	0.766193	685	Actinobacteria(100)	Actinobacteria(98)	Solirubrobacterales(98)	Conexibacteraceae(71)	Conexibacter(71)
15056	41.9971	-0.0420168	0.22275	-0.188628	0.850385	0.766248	888	Actinobacteria(99)	Actinobacteria(99)	Gaiellales(99)	Gaiellaceae(99)	Gaiella(99)
17408	152.642	0.0332936	0.178984	0.186015	0.852433	0.766755	3211	Acidobacteria(100)	Acidobacteria_Gp6(100)	Gp6(100)
10728	34.1045	0.0415139	0.22357	0.185686	0.852691	0.766755	791	Bacteroidetes(100)	Sphingobacteriia(100)	Sphingobacteriales(100)	Chitinophagaceae(100)	Flavisolibacter(90)
10025	34.1932	0.039477	0.215045	0.183575	0.854347	0.766755	661	unclassified
15601	93.5668	0.0339171	0.185195	0.183142	0.854686	0.766755	2091	Acidobacteria(100)	Acidobacteria_Gp3(100)	Gp3(100)
9199	58.7422	-0.0376602	0.205839	-0.18296	0.85483	0.766755	1197	Acidobacteria(100)	Acidobacteria_Gp16(100)	Gp16(100)
8878	121.974	-0.0330127	0.180823	-0.182569	0.855136	0.766755	2511	Acidobacteria(100)	Acidobacteria_Gp3(100)	Gp3(100)
11147	70.8365	-0.0346393	0.190075	-0.18224	0.855394	0.766755	1476	Proteobacteria(83)
7688	300.759	0.0288355	0.158724	0.181671	0.855841	0.766755	6372	Proteobacteria(97)	Deltaproteobacteria(89)	Myxococcales(83)
10847	80.566	-0.0381265	0.21129	-0.180446	0.856802	0.767068	1652	Actinobacteria(100)	Actinobacteria(100)	Actinomycetales(100)	Mycobacteriaceae(100)	Mycobacterium(100)
16002	40.1127	-0.0372551	0.207539	-0.179509	0.857538	0.767178	806	candidate_division_WPS-2(96)
17097	188.996	-0.0330122	0.186088	-0.177401	0.859193	0.767628	3995	Proteobacteria(97)	Deltaproteobacteria(92)	Myxococcales(89)	Polyangiaceae(72)
16664	65.4591	-0.0392892	0.2223	-0.17674	0.859713	0.767628	1610	Acidobacteria(100)	Acidobacteria_Gp4(100)	Gp4(100)
9904	68.0681	0.0362611	0.205412	0.176529	0.859878	0.767628	1592	Proteobacteria(100)	Betaproteobacteria(100)
4859	290.988	0.0298388	0.170044	0.175477	0.860705	0.76764	6038	Verrucomicrobia(99)	Subdivision3(98)
1396	104.841	0.0347521	0.198636	0.174953	0.861116	0.76764	2309	Acidobacteria(100)	Acidobacteria_Gp6(100)	Gp6(100)
9992	125.402	0.0304831	0.177961	0.171291	0.863995	0.768538	2426	Acidobacteria(99)	Acidobacteria_Gp1(95)
12789	33.6686	0.038114	0.222723	0.171127	0.864124	0.768538	702	Proteobacteria(100)	Alphaproteobacteria(100)	Rhizobiales(94)
10236	120.988	0.0312448	0.183323	0.170436	0.864667	0.768538	2399	candidate_division_WPS-2(85)
13418	49.0477	0.0338285	0.198779	0.170181	0.864868	0.768538	991	Acidobacteria(100)	Acidobacteria_Gp1(100)	Gp1(98)
13325	41.2679	0.0351219	0.206876	0.169772	0.865189	0.768538	971	Acidobacteria(100)	Acidobacteria_Gp7(92)	Gp7(92)
5807	43.6334	0.0362538	0.216271	0.167632	0.866873	0.768615	874	unclassified
16461	51.7722	0.034062	0.203528	0.167358	0.867088	0.768615	1193	Acidobacteria(100)	Acidobacteria_Gp6(100)	Gp6(100)
13473	45.8315	-0.0337193	0.201995	-0.166931	0.867424	0.768615	1007	Planctomycetes(100)	Planctomycetia(100)	Planctomycetales(100)	Planctomycetaceae(100)	Zavarzinella(95)
11004	51.8611	-0.0362472	0.217954	-0.166307	0.867916	0.768615	1159	Proteobacteria(100)	Alphaproteobacteria(100)	Rhizobiales(94)	Hyphomicrobiaceae(76)
8063	253.198	-0.0287616	0.174128	-0.165175	0.868806	0.768615	5436	Acidobacteria(100)	Acidobacteria_Gp6(100)	Gp6(100)
17213	60.6344	0.0336632	0.204037	0.164986	0.868955	0.768615	1296	Actinobacteria(100)	Actinobacteria(100)	Gaiellales(99)	Gaiellaceae(99)	Gaiella(99)
9857	324.801	0.0254134	0.15527	0.163672	0.869989	0.768986	6781	Acidobacteria(95)	Acidobacteria_Gp6(95)	Gp6(95)
14356	195.141	0.028315	0.174755	0.162027	0.871285	0.769589	4240	Proteobacteria(100)	Betaproteobacteria(100)
15623	39.9163	-0.0117676	0.0737366	-0.159589	0.873205	0.770179	2962	Firmicutes(87)	Clostridia(82)
8669	42.767	-0.0333612	0.21196	-0.157394	0.874935	0.770179	964	Planctomycetes(100)	Planctomycetia(100)	Planctomycetales(100)	Planctomycetaceae(100)	Pirellula(98)
11643	144.844	-0.0290782	0.18556	-0.156705	0.875477	0.770179	2769	Acidobacteria(100)	Acidobacteria_Gp4(100)	Gp4(100)
11190	39.222	-0.0329088	0.210285	-0.156496	0.875642	0.770179	1009	Verrucomicrobia(96)	Spartobacteria(81)
12979	183.288	0.0263161	0.168732	0.155964	0.876062	0.770179	3881	unclassified
2140	74.0107	-0.0312939	0.201233	-0.155511	0.876419	0.770179	1514	Proteobacteria(100)	Alphaproteobacteria(83)	Rhizobiales(83)
4585	54.7503	0.0318414	0.204981	0.155338	0.876555	0.770179	1119	unclassified
900	61.127	-0.029415	0.189848	-0.15494	0.876869	0.770179	1269	Armatimonadetes(100)	Armatimonadetes_gp4(100)
14269	32.0694	-0.0335479	0.22061	-0.152069	0.879133	0.771479	694	Actinobacteria(100)	Actinobacteria(100)	Actinomycetales(100)	Micromonosporaceae(98)
9383	135.283	-0.0283458	0.187098	-0.151502	0.87958	0.771479	2888	Acidobacteria(100)	Acidobacteria_Gp6(100)	Gp6(100)
10183	89.4175	0.0306132	0.204296	0.149847	0.880885	0.771939	1725	candidate_division_WPS-2(85)
8703	34.2724	0.0325343	0.218005	0.149237	0.881367	0.771939	648	Bacteroidetes(100)	Sphingobacteriia(100)	Sphingobacteriales(100)	Chitinophagaceae(100)
14918	56.5342	-0.0328085	0.221302	-0.148252	0.882144	0.771939	1258	Proteobacteria(98)	Deltaproteobacteria(98)	Myxococcales(96)	Polyangiaceae(73)
14064	47.3996	-0.0301245	0.205106	-0.146873	0.883232	0.771939	1029	Acidobacteria(100)	Acidobacteria_Gp5(100)	Gp5(100)
15782	56.6738	-0.0315406	0.214874	-0.146787	0.8833	0.771939	1366	Acidobacteria(99)	Acidobacteria_Gp6(99)	Gp6(99)
16189	280.844	0.0246771	0.170234	0.144959	0.884743	0.771939	5398	Verrucomicrobia(100)	Spartobacteria(100)
11297	77.9974	-0.0286256	0.198055	-0.144534	0.885079	0.771939	1588	Verrucomicrobia(100)	Spartobacteria(100)
10163	57.189	-0.02801	0.194612	-0.143927	0.885558	0.771939	1273	Actinobacteria(97)	Actinobacteria(76)
7580	30.8608	0.0312527	0.217568	0.143646	0.88578	0.771939	734	Acidobacteria(100)	Acidobacteria_Gp6(100)	Gp6(100)
7195	102.239	0.0262743	0.183692	0.143035	0.886263	0.771939	2132	Armatimonadetes(99)	Armatimonadia(98)	Armatimonadales(98)	Armatimonadaceae(98)	Armatimonas/Armatimonadetes_gp1(98)
7687	40.5608	-0.031263	0.222174	-0.140714	0.888096	0.772978	812	Proteobacteria(99)	Deltaproteobacteria(96)	Myxococcales(89)
12195	121.974	0.0270246	0.196573	0.137479	0.890653	0.772978	2478	Acidobacteria(100)	Acidobacteria_Gp6(100)	Gp6(100)
1923	67.2663	0.0264283	0.193301	0.136721	0.891251	0.772978	1528	unclassified
16234	48.5676	0.0279215	0.204535	0.136512	0.891417	0.772978	1063	Proteobacteria(97)	Deltaproteobacteria(93)	Myxococcales(87)	Haliangiaceae(70)	Haliangium(70)
12011	90.807	-0.0284835	0.208824	-0.136399	0.891506	0.772978	2218	Acidobacteria(100)	Acidobacteria_Gp6(100)	Gp6(100)
5959	69.2083	-0.0267697	0.19653	-0.136212	0.891654	0.772978	1351	Gemmatimonadetes(92)	Gemmatimonadetes(92)	Gemmatimonadales(92)	Gemmatimonadaceae(92)	Gemmatimonas(92)
931	42.9245	0.0282523	0.208552	0.135469	0.892241	0.772978	871	Proteobacteria(89)
9361	46.7601	0.0286088	0.211476	0.135281	0.892389	0.772978	990	Acidobacteria(100)	Acidobacteria_Gp6(99)	Gp6(99)
14899	32.5715	-0.0293536	0.219504	-0.133727	0.893618	0.773097	699	Actinobacteria(100)	Actinobacteria(99)	Gaiellales(93)	Gaiellaceae(93)	Gaiella(93)
12956	133.202	-0.0255097	0.191725	-0.133053	0.894151	0.773097	2828	unclassified
9650	32.9511	-0.0286836	0.217869	-0.131655	0.895257	0.773097	775	Actinobacteria(100)	Actinobacteria(100)	Actinomycetales(100)	Intrasporangiaceae(100)	Terrabacter(100)
1220	141.118	-0.023862	0.182242	-0.130936	0.895826	0.773097	2721	Verrucomicrobia(94)	Subdivision3(75)
17064	35.0685	-0.0269305	0.21002	-0.128228	0.897968	0.773097	750	Actinobacteria(97)	Actinobacteria(97)	Gaiellales(95)	Gaiellaceae(95)	Gaiella(95)
11128	129.522	-0.0248088	0.194275	-0.1277	0.898387	0.773097	2877	unclassified
2492	219.953	0.0216227	0.169508	0.127562	0.898496	0.773097	4259	Proteobacteria(97)	Deltaproteobacteria(95)	Myxococcales(92)	Cystobacteraceae(70)
13162	45.634	-0.0267582	0.212339	-0.126017	0.899719	0.773097	848	Gemmatimonadetes(92)	Gemmatimonadetes(92)	Gemmatimonadales(92)	Gemmatimonadaceae(92)	Gemmatimonas(92)
14403	189.506	0.0206515	0.164245	0.125736	0.899941	0.773097	3797	Proteobacteria(100)	Betaproteobacteria(96)
809	46.6864	-0.0252362	0.201122	-0.125477	0.900146	0.773097	955	Proteobacteria(100)	Betaproteobacteria(86)
15344	68.9493	0.0236497	0.189425	0.12485	0.900642	0.773097	1409	Acidobacteria(100)	Acidobacteria_Gp6(100)	Gp6(100)
4482	60.0683	0.0260202	0.208612	0.124731	0.900737	0.773097	1098	Verrucomicrobia(99)	Subdivision3(97)
10419	233.119	0.023299	0.18769	0.124135	0.901208	0.773097	4805	unclassified
10377	119.125	0.0230031	0.185505	0.124002	0.901314	0.773097	2375	candidate_division_WPS-2(95)
9883	96.2931	0.0228666	0.185284	0.123414	0.901779	0.773097	1970	unclassified
13676	38.6679	0.0256646	0.210672	0.121823	0.903039	0.773648	804	Proteobacteria(100)	Alphaproteobacteria(100)	Caulobacterales(100)	Caulobacteraceae(100)	Phenylobacterium(83)
11282	67.3979	0.0227956	0.191381	0.119111	0.905187	0.773911	1251	Verrucomicrobia(100)	Spartobacteria(100)
11062	84.979	0.0233811	0.197573	0.118341	0.905797	0.773911	1756	Proteobacteria(97)	Deltaproteobacteria(91)	Myxococcales(88)
16016	285.826	0.0196695	0.168423	0.116786	0.90703	0.773911	5404	candidate_division_WPS-2(86)
16024	253.56	0.0181787	0.155915	0.116594	0.907182	0.773911	4982	candidate_division_WPS-2(96)
11949	38.0362	0.024631	0.211632	0.116386	0.907347	0.773911	725	Acidobacteria(100)	Acidobacteria_Gp6(100)	Gp6(100)
629	108.542	0.0223509	0.192338	0.116206	0.907489	0.773911	2259	Proteobacteria(100)	Deltaproteobacteria(97)	Myxococcales(88)
1960	36.2331	-0.0255312	0.220528	-0.115773	0.907833	0.773911	787	Proteobacteria(97)	Alphaproteobacteria(97)
6142	58.1875	0.0228204	0.198297	0.115082	0.90838	0.773911	1254	Actinobacteria(98)	Actinobacteria(90)	Gaiellales(82)	Gaiellaceae(82)	Gaiella(82)
11948	126.264	-0.022628	0.200952	-0.112604	0.910345	0.773911	2763	Acidobacteria(99)	Acidobacteria_Gp6(99)	Gp6(99)
1953	36.101	-0.0238504	0.212852	-0.112052	0.910783	0.773911	684	unclassified
8456	34.08	-0.024568	0.2193	-0.112029	0.9108	0.773911	747	Actinobacteria(100)	Actinobacteria(100)	Solirubrobacterales(100)	Solirubrobacteraceae(99)	Solirubrobacter(99)
17227	53.4227	0.0230526	0.206155	0.111822	0.910965	0.773911	1135	Actinobacteria(100)	Actinobacteria(100)	Gaiellales(100)	Gaiellaceae(100)	Gaiella(100)
4574	81.8099	0.02176	0.195496	0.111307	0.911373	0.773911	1635	Planctomycetes(95)	Planctomycetia(95)	Planctomycetales(95)	Planctomycetaceae(95)
11573	49.3579	0.0221518	0.203791	0.108699	0.913441	0.774437	870	Acidobacteria(100)	Acidobacteria_Gp4(100)	Gp4(100)
803	37.8947	-0.0229276	0.213015	-0.107634	0.914286	0.774437	824	Proteobacteria(100)	Betaproteobacteria(99)
15155	388.112	0.0174525	0.165175	0.105661	0.915852	0.774437	8717	Proteobacteria(98)	Gammaproteobacteria(96)
5021	59.2018	-0.0223825	0.212069	-0.105543	0.915945	0.774437	1376	Acidobacteria(100)	Acidobacteria_Gp6(100)	Gp6(100)
13014	36.9551	-0.0232456	0.220618	-0.105366	0.916085	0.774437	743	Acidobacteria(100)	Acidobacteria_Gp4(100)	Gp4(100)
16	29.4846	0.0234341	0.222836	0.105163	0.916246	0.774437	689	Proteobacteria(99)	Deltaproteobacteria(99)	Myxococcales(89)
607	115.827	-0.0199802	0.191004	-0.104606	0.916688	0.774437	2351	Proteobacteria(99)	Deltaproteobacteria(90)	Myxococcales(79)
6458	30.8445	0.0229073	0.223009	0.102719	0.918186	0.774437	686	Acidobacteria(100)	Acidobacteria_Gp3(100)	Gp3(95)
16798	90.3395	-0.0207122	0.202407	-0.10233	0.918495	0.774437	1845	Acidobacteria(100)	Acidobacteria_Gp7(97)	Gp7(97)
15783	27.7387	0.0219701	0.221239	0.0993046	0.920896	0.774437	653	Acidobacteria(100)	Acidobacteria_Gp6(100)	Gp6(100)
11385	135.845	0.0190437	0.192152	0.0991075	0.921053	0.774437	2787	Verrucomicrobia(100)	Spartobacteria(100)
12103	71.3117	0.018882	0.194008	0.0973258	0.922468	0.774437	1537	Acidobacteria(100)	Acidobacteria_Gp6(100)	Gp6(100)
9124	35.1445	0.0217152	0.223476	0.0971699	0.922591	0.774437	764	Acidobacteria(100)	Acidobacteria_Gp16(100)	Gp16(100)
9517	86.3199	0.00999279	0.10321	0.0968198	0.92287	0.774437	1321	Firmicutes(100)	Clostridia(100)	Clostridiales(100)	Clostridiaceae_1(100)	Clostridium_sensu_stricto(100)
64	39.7244	-0.0210708	0.218142	-0.0965924	0.92305	0.774437	869	Bacteroidetes(98)
3014	15.3104	-0.0206724	0.216207	-0.0956136	0.923827	0.774437	646	unclassified
10960	50.592	-0.020011	0.209842	-0.0953622	0.924027	0.774437	1061	Proteobacteria(100)	Alphaproteobacteria(100)	Rhizobiales(100)	Hyphomicrobiaceae(100)	Pedomicrobium(100)
9360	39.5386	0.0199115	0.21096	0.0943854	0.924803	0.774437	884	Proteobacteria(100)	Betaproteobacteria(100)
5587	36.4876	-0.0202143	0.221137	-0.0914108	0.927166	0.774437	767	candidate_division_WPS-1(72)
16823	159.188	0.0164146	0.179677	0.0913561	0.92721	0.774437	3370	Acidobacteria(100)	Acidobacteria_Gp1(100)	Gp1(100)
9264	472.044	-0.0142999	0.156734	-0.0912371	0.927304	0.774437	9536	Proteobacteria(100)	Gammaproteobacteria(100)	Xanthomonadales(100)	Xanthomonadaceae(100)	Lysobacter(100)
1103	54.0975	0.0194151	0.213487	0.0909426	0.927538	0.774437	1248	Proteobacteria(100)	Betaproteobacteria(87)
11528	109.65	-0.0195789	0.21559	-0.0908152	0.927639	0.774437	1869	Acidobacteria(100)	Acidobacteria_Gp4(100)	Gp4(100)
17135	126.308	-0.0167375	0.18465	-0.0906443	0.927775	0.774437	2631	Actinobacteria(99)	Actinobacteria(98)	Gaiellales(95)	Gaiellaceae(95)	Gaiella(95)
16334	39.1798	0.0198657	0.219169	0.090641	0.927778	0.774437	838	Acidobacteria(100)	Acidobacteria_Gp4(100)	Gp4(100)
16765	197.329	-0.0147108	0.164501	-0.0894267	0.928743	0.774437	3993	Proteobacteria(100)	Alphaproteobacteria(100)	Rhizobiales(99)
10080	53.7253	0.0191425	0.21575	0.0887255	0.9293	0.774437	1142	unclassified
10719	70.1114	0.0173771	0.19803	0.0877502	0.930075	0.774437	1573	Bacteroidetes(100)	Sphingobacteriia(100)	Sphingobacteriales(100)	Chitinophagaceae(100)
11222	66.901	-0.0167789	0.19182	-0.0874722	0.930296	0.774437	1304	Proteobacteria(81)
4498	35.2523	0.019075	0.218803	0.0871788	0.930529	0.774437	875	Acidobacteria(100)	Acidobacteria_Gp5(100)	Gp5(100)
13593	73.0541	0.0166648	0.194493	0.0856831	0.931718	0.774563	1362	Proteobacteria(98)	Alphaproteobacteria(97)	Rhodospirillales(92)
3524	42.2631	0.00960168	0.112484	0.0853607	0.931975	0.774563	1046	candidate_division_WPS-2(92)
8160	646.43	-0.0114377	0.1355	-0.0844106	0.93273	0.774563	14365	Acidobacteria(100)	Acidobacteria_Gp6(100)	Gp6(100)
10417	67.5974	-0.0174225	0.207709	-0.0838791	0.933153	0.774563	1388	candidate_division_WPS-2(78)
7988	1946.27	0.0123682	0.153759	0.0804391	0.935888	0.77632	40633	Acidobacteria(100)	Acidobacteria_Gp6(100)	Gp6(100)
3879	41.2636	0.016945	0.215295	0.0787061	0.937266	0.776863	900	Bacteroidetes(100)	Sphingobacteriia(100)	Sphingobacteriales(100)	Chitinophagaceae(100)
16438	65.9396	-0.0148398	0.193084	-0.0768568	0.938737	0.776863	1390	Acidobacteria(100)	Acidobacteria_Gp6(100)	Gp6(100)
12058	41.0409	0.0162144	0.211346	0.0767198	0.938846	0.776863	897	Acidobacteria(100)	Acidobacteria_Gp6(100)	Gp6(100)
17284	86.3497	-0.0155856	0.203737	-0.0764986	0.939022	0.776863	1738	Acidobacteria(100)	Acidobacteria_Gp6(100)	Gp6(100)
17283	67.5579	-0.0141263	0.187575	-0.0753101	0.939968	0.777049	1460	Acidobacteria(100)	Acidobacteria_Gp6(100)	Gp6(100)
11405	40.2618	0.015882	0.214834	0.073927	0.941068	0.777049	898	Verrucomicrobia(100)	Spartobacteria(100)
1654	45.405	0.0152516	0.206441	0.0738787	0.941107	0.777049	1041	Proteobacteria(100)	Alphaproteobacteria(100)	Rhizobiales(99)	Hyphomicrobiaceae(95)	Pedomicrobium(83)
10022	132.388	0.0131833	0.182271	0.0723278	0.942341	0.777556	2753	candidate_division_WPS-2(72)
16905	114.188	-0.014041	0.200033	-0.0701931	0.94404	0.778445	3006	Actinobacteria(100)	Actinobacteria(100)	Actinomycetales(100)	Micromonosporaceae(100)	Virgisporangium(100)
15993	56.5493	0.0144388	0.210928	0.0684536	0.945425	0.778563	1181	candidate_division_WPS-2(99)
9457	58.988	0.00973633	0.142234	0.068453	0.945425	0.778563	890	Proteobacteria(100)	Betaproteobacteria(100)	Burkholderiales(100)	Oxalobacteraceae(100)
14358	102.775	-0.0121011	0.180979	-0.066865	0.946689	0.779092	2074	Proteobacteria(100)	Betaproteobacteria(100)
15207	85.9416	-0.0138682	0.21138	-0.0656079	0.94769	0.779157	1542	Acidobacteria(100)	Acidobacteria_Gp6(100)	Gp6(100)
10359	41.2492	0.0139539	0.216396	0.0644833	0.948585	0.779157	743	candidate_division_WPS-2(91)
15365	42.9578	0.0133302	0.206916	0.0644235	0.948633	0.779157	969	Acidobacteria(99)	Acidobacteria_Gp6(99)	Gp6(99)
8999	65.6945	-0.0123294	0.196707	-0.0626792	0.950022	0.779787	1191	unclassified
10912	103.935	0.0115476	0.189032	0.0610881	0.951289	0.780316	1987	Verrucomicrobia(100)	Spartobacteria(100)
7243	113.481	0.00892027	0.148143	0.0602139	0.951985	0.780376	2818	Proteobacteria(100)	Betaproteobacteria(100)	Burkholderiales(100)	Comamonadaceae(100)
12184	65.9477	0.0107593	0.203711	0.0528165	0.957878	0.783516	1325	Acidobacteria(100)	Acidobacteria_Gp6(100)	Gp6(100)
1565	25.4146	-0.0117449	0.223828	-0.0524726	0.958152	0.783516	665	Proteobacteria(100)	Alphaproteobacteria(100)	Rhodobacterales(100)	Rhodobacteraceae(100)
12382	120.327	0.00890194	0.171416	0.0519317	0.958583	0.783516	2277	Acidobacteria(100)	Acidobacteria_Gp4(100)	Gp4(100)
10699	95.7197	-0.0106891	0.2062	-0.0518388	0.958657	0.783516	1968	Bacteroidetes(100)	Sphingobacteriia(100)	Sphingobacteriales(100)	Chitinophagaceae(100)	Flavisolibacter(100)
11927	207.152	0.00869995	0.16899	0.051482	0.958941	0.783516	4172	Acidobacteria(100)	Acidobacteria_Gp6(100)	Gp6(100)
14750	46.9628	0.0104468	0.211907	0.0492991	0.960681	0.784349	984	Actinobacteria(98)	Actinobacteria(98)	Acidimicrobiales(89)
7870	185.024	0.00767716	0.160112	0.0479486	0.961757	0.784349	3810	Acidobacteria(100)	Acidobacteria_Gp7(100)	Gp7(100)
10688	56.4017	-0.0104721	0.219394	-0.0477319	0.96193	0.784349	1050	Bacteroidetes(100)	Sphingobacteriia(100)	Sphingobacteriales(100)	Chitinophagaceae(100)	Terrimonas(100)
880	40.8634	-0.00898633	0.209635	-0.0428664	0.965808	0.784349	955	unclassified
504	45.8506	0.00492849	0.115459	0.0426861	0.965952	0.784349	934	Proteobacteria(100)	Betaproteobacteria(100)	Rhodocyclales(93)	Rhodocyclaceae(93)	Azospira(86)
16282	81.65	-0.00800052	0.187634	-0.0426389	0.965989	0.784349	1791	Verrucomicrobia(100)	Spartobacteria(100)
13237	47.2403	-0.00883064	0.208709	-0.0423108	0.966251	0.784349	934	Gemmatimonadetes(97)	Gemmatimonadetes(97)	Gemmatimonadales(97)	Gemmatimonadaceae(97)	Gemmatimonas(97)
7528	107.457	0.00814723	0.193673	0.0420671	0.966445	0.784349	2587	Proteobacteria(100)	Gammaproteobacteria(98)
6621	56.7779	0.0089182	0.214203	0.0416344	0.96679	0.784349	1236	Actinobacteria(72)	Actinobacteria(72)
10647	41.6335	0.00903004	0.216958	0.0416212	0.966801	0.784349	812	candidate_division_WPS-2(97)
14689	33.1526	-0.00903396	0.217336	-0.0415667	0.966844	0.784349	690	Actinobacteria(95)	Actinobacteria(95)	Acidimicrobiales(89)
17434	50.8395	0.00810617	0.205439	0.0394577	0.968525	0.785204	1094	Acidobacteria(100)	Acidobacteria_Gp6(100)	Gp6(100)
5024	51.3257	-0.00778554	0.20209	-0.0385251	0.969269	0.785299	1055	Acidobacteria(100)	Acidobacteria_Gp6(100)	Gp6(100)
815	54.7855	-0.00744685	0.204644	-0.0363893	0.970972	0.785577	1232	Proteobacteria(100)	Betaproteobacteria(100)
4390	83.1707	-0.00740114	0.205664	-0.0359866	0.971293	0.785577	1650	Acidobacteria(100)	Acidobacteria_Gp6(100)	Gp6(100)
15317	75.5228	-0.00711861	0.202634	-0.0351304	0.971976	0.785577	1690	Acidobacteria(100)	Acidobacteria_Gp6(100)	Gp6(100)
8997	207.713	0.00576405	0.165681	0.0347901	0.972247	0.785577	4507	Acidobacteria(76)	Acidobacteria_Gp16(76)	Gp16(76)
12912	72.2654	0.00691577	0.202419	0.0341655	0.972745	0.785577	1526	Acidobacteria(100)	Acidobacteria_Gp7(99)	Gp7(99)
13859	45.5628	-0.00705314	0.219838	-0.0320834	0.974406	0.786411	1024	Actinobacteria(82)	Actinobacteria(81)
12146	39.4797	-0.00696414	0.223873	-0.0311076	0.975184	0.786532	777	Acidobacteria(100)	Acidobacteria_Gp6(100)	Gp6(100)
11010	113.557	-0.00526735	0.181141	-0.0290787	0.976802	0.786652	2913	Proteobacteria(100)	Alphaproteobacteria(100)	Rhizobiales(100)	Hyphomicrobiaceae(96)	Devosia(96)
13476	154.461	0.00467266	0.166712	0.0280283	0.97764	0.786652	3070	Planctomycetes(100)	Planctomycetia(100)	Planctomycetales(100)	Planctomycetaceae(100)	Zavarzinella(100)
15189	59.2265	0.00551578	0.19802	0.0278546	0.977778	0.786652	1148	Acidobacteria(100)	Acidobacteria_Gp6(100)	Gp6(100)
89	60.2149	0.00594547	0.214064	0.0277743	0.977842	0.786652	1240	Proteobacteria(98)	Deltaproteobacteria(94)	Myxococcales(87)	Cystobacteraceae(78)
12852	68.9422	0.00574476	0.215504	0.0266573	0.978733	0.786863	2178	Acidobacteria(99)	Acidobacteria_Gp7(99)	Gp7(99)
13763	39.9561	-0.00491694	0.220437	-0.0223054	0.982204	0.788913	1162	Proteobacteria(100)	Alphaproteobacteria(100)	Rhodospirillales(100)	Rhodospirillaceae(100)	Dongia(100)
12803	32.3932	0.00465622	0.219327	0.0212296	0.983062	0.788913	724	Proteobacteria(100)	Alphaproteobacteria(100)	Rhizobiales(100)
10138	226.333	0.00366529	0.173766	0.0210933	0.983171	0.788913	4389	candidate_division_WPS-2(92)
898	122.586	0.003611	0.181222	0.0199259	0.984103	0.789045	2649	Proteobacteria(98)	Gammaproteobacteria(98)	Xanthomonadales(87)	Sinobacteraceae(85)	Steroidobacter(85)
6797	40.1876	0.004202	0.21761	0.0193097	0.984594	0.789045	865	Proteobacteria(99)	Alphaproteobacteria(99)	Rhodospirillales(98)
9196	34.6841	0.00394427	0.216316	0.0182338	0.985452	0.789228	756	Acidobacteria(100)	Acidobacteria_Gp16(100)	Gp16(100)
804	230.981	0.00316227	0.197678	0.0159971	0.987237	0.789678	4715	Proteobacteria(100)	Betaproteobacteria(100)	Burkholderiales(100)	Comamonadaceae(97)	Acidovorax(73)
9728	442.291	0.00229365	0.143798	0.0159505	0.987274	0.789678	9164	Proteobacteria(100)	Betaproteobacteria(95)
11830	62.6633	-0.00291304	0.208869	-0.0139467	0.988872	0.790002	1101	Gemmatimonadetes(97)	Gemmatimonadetes(97)	Gemmatimonadales(97)	Gemmatimonadaceae(97)	Gemmatimonas(97)
10376	164.683	-0.00242719	0.183218	-0.0132476	0.98943	0.790002	3086	candidate_division_WPS-2(98)
5967	44.2079	0.0028714	0.219665	0.0130717	0.989571	0.790002	873	Gemmatimonadetes(99)	Gemmatimonadetes(99)	Gemmatimonadales(99)	Gemmatimonadaceae(99)	Gemmatimonas(99)
8671	62.6765	0.00234279	0.196229	0.011939	0.990474	0.79022	1193	Planctomycetes(100)	Planctomycetia(100)	Planctomycetales(100)	Planctomycetaceae(100)	Pirellula(97)
15446	85.7084	-0.00211884	0.205724	-0.0102994	0.991782	0.79076	2147	Acidobacteria(100)	Acidobacteria_Gp6(100)	Gp6(100)
1850	81.0997	0.00153436	0.189216	0.00810901	0.99353	0.791417	1850	unclassified
10114	54.0792	-0.00164153	0.213606	-0.00768486	0.993868	0.791417	1182	candidate_division_WPS-2(82)
10012	128.798	-0.00136674	0.20709	-0.00659975	0.994734	0.791531	2803	Proteobacteria(100)	Alphaproteobacteria(100)	Sphingomonadales(100)	Erythrobacteraceae(83)
8285	171.919	0.000913268	0.176946	0.00516128	0.995882	0.791531	3825	Proteobacteria(100)	Alphaproteobacteria(100)	Caulobacterales(100)	Caulobacteraceae(100)	Phenylobacterium(100)
3119	40.5871	0.000758666	0.217151	0.00349373	0.997212	0.791531	784	Proteobacteria(100)	Betaproteobacteria(97)	Burkholderiales(71)
2835	62.6843	0.000475963	0.20072	0.00237128	0.998108	0.791531	1388	Planctomycetes(99)	Planctomycetia(99)	Planctomycetales(99)	Planctomycetaceae(99)	Pirellula(77)
6614	81.3074	-0.00038911	0.181721	-0.00214124	0.998292	0.791531	1692	Actinobacteria(90)	Actinobacteria(90)	Acidimicrobiales(89)	Acidimicrobineae_incertae_sedis(74)	Aciditerrimonas(74)
8475	190.728	-0.000302538	0.181031	-0.00167119	0.998667	0.791531	3732	candidate_division_WPS-2(71)
13348	76.0169	-0.000124032	0.190826	-0.000649977	0.999481	0.791531	1522	Actinobacteria(97)	Actinobacteria(97)	Gaiellales(92)	Gaiellaceae(92)	Gaiella(92)
13406	69.0739	8.40511e-05	0.186005	0.000451875	0.999639	0.791531	1342	Acidobacteria(100)	Acidobacteria_Gp1(100)	Gp1(100)
10401	51.0562	7.70353e-05	0.20183	0.000381684	0.999695	0.791531	1116	candidate_division_WPS-2(100)
7240	180.21	-0.163597	0.123559	-1.32403	NA		3331	Proteobacteria(100)	Betaproteobacteria(97)	Burkholderiales(97)
1099	145.538	-0.171516	0.111891	-1.53289	NA		2628	Proteobacteria(98)	Gammaproteobacteria(98)
12854	92.4833	0.305821	0.209863	1.45724	NA		1624	Acidobacteria(100)	Acidobacteria_Gp7(97)	Gp7(97)
15179	42.9048	0.0255074	0.0816148	0.312534	NA		1131	Proteobacteria(100)	Gammaproteobacteria(100)	Enterobacteriales(100)	Enterobacteriaceae(100)
15719	51.988	-0.275508	0.178736	-1.54143	NA		956	Actinobacteria(100)	Actinobacteria(100)	Actinomycetales(100)	Streptomycetaceae(100)	Streptomyces(100)
15624	10.7443	-0.027644	0.0656073	-0.421356	NA		803	Firmicutes(75)
