# Supplementary material for: The Effect of Root Exudate 7,4′-Dihydroxyflavone and Naringenin on Soil Bacterial Community Structure
Source: PLoS One. 2016 Jan 11;11(1):e0146555. doi: 10.1371/journal.pone.0146555 (PMC4709137; doi:10.1371/journal.pone.0146555)
Supplement: S4 Table — (XLSX) [file pone.0146555.s005.xlsx]

## Sheet: Sheet1
Table S4. DESeq2 results comparing the low and high treatments from the naringenin experiment
log2(fold change): Fold change of the normalized abundance in the high treatment compared to the low treatment on a log2 scale.
lfcSE: Standard error
Size: Total abundance in the low and high treatment samples. Not normalized.
OTUs were classifed in mothur according to the RDP reference release 10. Values in parentheses are % bootstrap support.
OTU#	Mean Normalized Abundance	log2(fold change)	lfcSE	Wald statistic	p-value	q-value	Size	Phylum	Classis	Ordo	Familia	Genus
9457	33.599	1.05691	0.221161	4.77893	1.7623e-06	0.00239342	890	Proteobacteria(100)	Betaproteobacteria(100)	Burkholderiales(100)	Oxalobacteraceae(100)
15740	72.1992	-0.734006	0.18649	-3.9359	8.28846e-05	0.0563679	1655	Actinobacteria(100)	Actinobacteria(100)	Actinomycetales(100)	Intrasporangiaceae(100)
15277	67.3036	0.701506	0.18948	3.70227	0.000213679	0.0741346	1310	Acidobacteria(99)	Acidobacteria_Gp6(99)	Gp6(99)
6658	40.1949	0.818216	0.221312	3.69712	0.000218059	0.0741346	653	Bacteroidetes(100)	Sphingobacteriia(100)	Sphingobacteriales(100)	Chitinophagaceae(100)
11528	75.9346	0.728441	0.208527	3.49327	0.000477143	0.129773	1869	Acidobacteria(100)	Acidobacteria_Gp4(100)	Gp4(100)
1262	50.7529	0.70495	0.204994	3.43888	0.000584132	0.132394	932	unclassified
8537	36.2709	0.740581	0.219995	3.36636	0.000761676	0.147972	661	Bacteroidetes(95)
6138	43.2785	-0.641483	0.205883	-3.11576	0.0018347	0.311876	952	Actinobacteria(92)	Actinobacteria(88)	Acidimicrobiales(70)
9692	69.869	-0.627568	0.203933	-3.07732	0.00208872	0.315606	1734	Firmicutes(100)	Bacilli(100)	Bacillales(100)	Bacillaceae_1(89)	Bacillus(82)
10089	39.106	0.629992	0.209428	3.00816	0.00262834	0.34959	669	unclassified
7904	99.9472	0.53386	0.178939	2.98348	0.0028499	0.34959	1980	Acidobacteria(100)	Acidobacteria_Gp6(100)	Gp6(100)
81	43.6141	-0.654273	0.221663	-2.95165	0.00316079	0.34959	917	unclassified
8534	64.6432	0.593386	0.204229	2.90549	0.00366679	0.34959	1319	Bacteroidetes(97)
2810	69.7798	-0.5961	0.20596	-2.89425	0.0038006	0.34959	1583	Actinobacteria(100)	Actinobacteria(100)	Actinomycetales(100)	Microbacteriaceae(100)	Agromyces(98)
9648	79.5818	-0.565976	0.19784	-2.86077	0.00422608	0.34959	1801	Actinobacteria(100)	Actinobacteria(100)	Actinomycetales(100)	Intrasporangiaceae(90)
6990	125.444	-0.504923	0.176738	-2.85691	0.00427794	0.34959	2701	Actinobacteria(100)	Actinobacteria(100)	Actinomycetales(100)	Nocardioidaceae(100)	Nocardioides(97)
6149	49.5236	0.484441	0.170898	2.83468	0.00458718	0.34959	741	Proteobacteria(100)	Deltaproteobacteria(100)	Myxococcales(100)	Polyangiaceae(100)	Sorangium(99)
6991	33.3518	-0.613937	0.216794	-2.8319	0.00462727	0.34959	844	Actinobacteria(100)	Actinobacteria(100)	Actinomycetales(100)	Nakamurellaceae(100)	Nakamurella(100)
7376	32.1245	-0.61082	0.22021	-2.7738	0.00554054	0.387485	743	Actinobacteria(99)	Actinobacteria(99)	Gaiellales(74)	Gaiellaceae(74)	Gaiella(74)
10237	190.773	0.46579	0.168482	2.76463	0.00569872	0.387485	3686	unclassified
13712	38.2321	-0.584596	0.216435	-2.70102	0.00691277	0.396581	851	Planctomycetes(100)	Planctomycetia(100)	Planctomycetales(100)	Planctomycetaceae(100)
3967	49.8163	-0.584197	0.217759	-2.68277	0.00730156	0.396581	982	Proteobacteria(78)
4584	69.9742	0.553552	0.209986	2.63614	0.00838563	0.396581	1453	Acidobacteria(100)	Acidobacteria_Gp4(100)	Gp4(97)
15239	53.0754	0.547316	0.208041	2.63081	0.00851823	0.396581	1169	Proteobacteria(100)	Betaproteobacteria(100)	Burkholderiales(100)	Oxalobacteraceae(100)	Massilia(100)
11947	250.283	0.393403	0.150416	2.61544	0.00891121	0.396581	5253	Acidobacteria(100)	Acidobacteria_Gp6(100)	Gp6(100)
9569	150.278	-0.482127	0.185198	-2.60331	0.00923294	0.396581	3536	Actinobacteria(100)	Actinobacteria(100)	Actinomycetales(100)	Geodermatophilaceae(100)	Blastococcus(88)
10064	100.637	0.452111	0.173689	2.60298	0.00924161	0.396581	2022	unclassified
13839	124.094	-0.486649	0.18701	-2.60226	0.00926115	0.396581	2872	Actinobacteria(100)	Actinobacteria(100)	Actinomycetales(100)	Pseudonocardiaceae(100)	Pseudonocardia(100)
8486	87.448	0.521439	0.201059	2.59347	0.00950132	0.396581	1782	Bacteroidetes(99)
2826	49.4008	-0.532359	0.206983	-2.572	0.0101114	0.396581	1082	unclassified
17303	35.7185	-0.544613	0.212419	-2.56386	0.0103516	0.396581	870	Actinobacteria(100)
6444	73.9464	-0.523028	0.204114	-2.56243	0.0103943	0.396581	1791	Actinobacteria(100)	Actinobacteria(100)	Actinomycetales(100)	Cellulomonadaceae(100)	Cellulomonas(100)
7961	239.413	0.36797	0.143897	2.55717	0.0105527	0.396581	4889	Acidobacteria(99)	Acidobacteria_Gp6(99)	Gp6(99)
12239	60.3283	0.515704	0.20191	2.55412	0.0106455	0.396581	1294	Acidobacteria(100)	Acidobacteria_Gp17(100)	Gp17(100)
14687	72.7515	-0.482794	0.190818	-2.53013	0.0114021	0.396581	1561	Actinobacteria(100)	Actinobacteria(100)	Acidimicrobiales(94)
4111	40.3131	-0.538064	0.213279	-2.52281	0.0116421	0.396581	844	Proteobacteria(100)	Alphaproteobacteria(100)	Rhizobiales(100)	Hyphomicrobiaceae(99)	Hyphomicrobium(89)
16899	101.419	-0.47315	0.188694	-2.5075	0.0121588	0.396581	2391	Actinobacteria(100)	Actinobacteria(100)	Actinomycetales(100)	Pseudonocardiaceae(100)	Pseudonocardia(88)
4578	92.7333	0.478281	0.190766	2.50717	0.0121704	0.396581	1905	Acidobacteria(100)	Acidobacteria_Gp4(100)	Gp4(99)
15637	405.632	-0.409217	0.163385	-2.50462	0.0122583	0.396581	9127	Proteobacteria(100)	Deltaproteobacteria(100)	Myxococcales(100)	Myxococcaceae(89)	Corallococcus(85)
9651	57.1037	-0.510134	0.203722	-2.50407	0.0122773	0.396581	1295	Actinobacteria(100)	Actinobacteria(100)	Actinomycetales(100)	Kineosporiaceae(99)	Kineosporia(81)
8040	667.958	0.334847	0.134163	2.49583	0.0125663	0.396581	13636	Acidobacteria(100)	Acidobacteria_Gp6(100)	Gp6(100)
12186	99.4476	0.431854	0.173125	2.49446	0.0126148	0.396581	2008	Acidobacteria(100)	Acidobacteria_Gp6(100)	Gp6(100)
15738	82.3166	-0.449575	0.180505	-2.49066	0.0127507	0.396581	1755	Actinobacteria(100)	Actinobacteria(100)	Actinomycetales(100)	Intrasporangiaceae(100)
16893	92.4105	-0.429529	0.172854	-2.48493	0.0129577	0.396581	2117	Actinobacteria(100)	Actinobacteria(100)	Actinomycetales(100)	Pseudonocardiaceae(100)	Pseudonocardia(94)
9675	39.5695	-0.546246	0.220578	-2.47643	0.0132704	0.396581	802	Acidobacteria(100)	Acidobacteria_Gp6(100)	Gp6(100)
13806	177.141	-0.407255	0.16471	-2.47256	0.0134147	0.396581	4055	Actinobacteria(100)	Actinobacteria(100)	Actinomycetales(100)	Thermomonosporaceae(78)	Actinoallomurus(76)
5712	39.389	-0.539758	0.221829	-2.43322	0.0149653	0.413264	1087	Firmicutes(100)	Bacilli(100)	Bacillales(100)	Alicyclobacillaceae(100)	Tumebacillus(100)
12436	186.351	-0.417316	0.17319	-2.40958	0.0159711	0.413264	3929	Actinobacteria(100)	Actinobacteria(98)	Solirubrobacterales(95)	Solirubrobacteraceae(92)	Solirubrobacter(92)
16364	190.713	0.38981	0.162015	2.40601	0.0161276	0.413264	4055	Acidobacteria(100)	Acidobacteria_Gp4(100)	Gp4(100)
1011	104.678	-0.452666	0.188342	-2.40342	0.0162424	0.413264	2262	Actinobacteria(95)	Actinobacteria(95)
9938	31.4356	-0.51941	0.217085	-2.39265	0.016727	0.413264	720	unclassified
9976	94.9346	-0.485014	0.203072	-2.38839	0.0169226	0.413264	2075	unclassified
15822	87.98	-0.466929	0.196112	-2.38094	0.0172687	0.413264	1716	Verrucomicrobia(90)
16004	87.0944	0.45875	0.193599	2.36958	0.0178081	0.413264	1939	candidate_division_WPS-2(94)
17399	63.7367	-0.510069	0.21552	-2.36669	0.017948	0.413264	1328	Acidobacteria(99)	Acidobacteria_Gp6(99)	Gp6(99)
9620	202.204	-0.466356	0.197298	-2.36371	0.0180929	0.413264	4690	Actinobacteria(100)	Actinobacteria(100)	Actinomycetales(100)	Micrococcaceae(100)	Arthrobacter(100)
8514	165.62	0.425008	0.179887	2.36263	0.0181456	0.413264	3491	Bacteroidetes(100)
3875	155.39	0.426314	0.181337	2.35095	0.0187256	0.413264	3189	Bacteroidetes(100)	Sphingobacteriia(100)	Sphingobacteriales(100)	Chitinophagaceae(100)	Terrimonas(76)
3960	35.7009	-0.518962	0.220809	-2.35028	0.0187593	0.413264	850	Proteobacteria(80)	Deltaproteobacteria(72)
8699	55.489	0.456958	0.194457	2.34993	0.0187772	0.413264	1011	Bacteroidetes(100)	Sphingobacteriia(100)	Sphingobacteriales(100)	Chitinophagaceae(100)	Flavitalea(82)
16834	73.7557	0.455597	0.193913	2.34949	0.018799	0.413264	1416	Acidobacteria(100)	Acidobacteria_Gp1(100)	Gp1(100)
8380	101.45	-0.453292	0.193017	-2.34846	0.0188515	0.413264	2347	Actinobacteria(84)	Actinobacteria(79)	Solirubrobacterales(75)
1737	72.7844	-0.475333	0.203194	-2.33931	0.0193195	0.413264	1662	Actinobacteria(100)	Actinobacteria(99)	Solirubrobacterales(99)	Solirubrobacteraceae(95)	Solirubrobacter(95)
8400	40.1461	-0.488734	0.209146	-2.33681	0.0194491	0.413264	825	Actinobacteria(100)	Actinobacteria(100)	Solirubrobacterales(100)	Solirubrobacteraceae(100)	Solirubrobacter(100)
15360	69.9479	0.473255	0.203064	2.33057	0.0197759	0.413743	1431	Acidobacteria(100)	Acidobacteria_Gp6(100)	Gp6(100)
13897	568.498	-0.392335	0.169852	-2.30986	0.0208959	0.4299	12145	Actinobacteria(100)	Actinobacteria(100)	Actinomycetales(100)	Pseudonocardiaceae(100)	Pseudonocardia(92)
12439	90.2008	-0.444377	0.193776	-2.29324	0.021834	0.4299	1936	Actinobacteria(100)	Actinobacteria(100)	Solirubrobacterales(100)	Solirubrobacteraceae(100)	Solirubrobacter(100)
10113	162.801	0.403427	0.176125	2.29057	0.0219882	0.4299	3257	candidate_division_WPS-2(83)
15900	158.697	0.395269	0.17267	2.28916	0.02207	0.4299	3161	unclassified
15884	319.14	0.327125	0.143155	2.28511	0.0223065	0.4299	6390	candidate_division_WPS-2(82)
16192	1513.97	-0.321496	0.141179	-2.27722	0.0227729	0.4299	31469	Verrucomicrobia(100)	Spartobacteria(100)
14901	60.6942	-0.450432	0.198308	-2.27138	0.023124	0.4299	1392	Actinobacteria(100)	Actinobacteria(100)	Gaiellales(91)	Gaiellaceae(91)	Gaiella(91)
7040	38.8695	-0.484611	0.21417	-2.26274	0.0236518	0.4299	805	Actinobacteria(100)	Actinobacteria(100)	Actinomycetales(100)	Nocardioidaceae(100)	Nocardioides(100)
16190	42.2465	0.49427	0.218455	2.26257	0.0236623	0.4299	855	Verrucomicrobia(100)	Spartobacteria(100)
9603	69.3092	-0.446773	0.19753	-2.26181	0.0237094	0.4299	1560	Actinobacteria(100)	Actinobacteria(100)	Actinomycetales(100)	Microbacteriaceae(100)
8943	90.727	-0.436244	0.194384	-2.24424	0.0248172	0.430157	2134	unclassified
8926	87.9116	0.413103	0.184692	2.23671	0.0253051	0.430157	1720	Verrucomicrobia(100)	Subdivision3(100)
12589	91.7043	0.386072	0.172705	2.23544	0.0253885	0.430157	1989	Proteobacteria(100)	Alphaproteobacteria(100)	Rhizobiales(100)
893	93.4879	0.405063	0.181234	2.23503	0.0254155	0.430157	1802	Verrucomicrobia(96)	Subdivision3(95)
11423	76.2361	0.421173	0.189018	2.22822	0.025866	0.430157	1608	Verrucomicrobia(95)	Subdivision3(93)
3128	41.268	0.478063	0.215308	2.22037	0.0263938	0.430157	729	Proteobacteria(71)
10299	247.831	-0.400961	0.181694	-2.20679	0.0273288	0.430157	5454	Actinobacteria(100)	Actinobacteria(94)	Solirubrobacterales(89)	Conexibacteraceae(86)	Conexibacter(86)
14622	47.7096	-0.460293	0.208923	-2.20317	0.0275829	0.430157	1044	Actinobacteria(92)	Actinobacteria(91)
16404	1037.55	0.295576	0.134234	2.20195	0.0276687	0.430157	21385	Acidobacteria(100)	Acidobacteria_Gp4(100)	Gp4(100)
9635	109.151	0.424373	0.192995	2.19888	0.0278866	0.430157	2455	Acidobacteria(100)	Acidobacteria_Gp3(100)	Gp3(86)
15840	424.013	0.274967	0.125301	2.19445	0.0282027	0.430157	8616	unclassified
7051	42.4343	-0.452792	0.206838	-2.18911	0.0285889	0.430157	1028	Actinobacteria(100)	Actinobacteria(100)	Actinomycetales(100)
14659	178.089	-0.374108	0.171241	-2.18469	0.0289118	0.430157	4152	Actinobacteria(97)	Actinobacteria(91)	Solirubrobacterales(86)	Conexibacteraceae(82)	Conexibacter(82)
14240	30.1142	-0.470249	0.215424	-2.1829	0.0290433	0.430157	695	Actinobacteria(97)	Actinobacteria(97)
7570	216.07	-0.366717	0.168588	-2.17522	0.0296135	0.430157	4881	Actinobacteria(99)	Actinobacteria(98)	Solirubrobacterales(89)
10083	63.446	0.417228	0.191951	2.17362	0.0297339	0.430157	1332	candidate_division_WPS-2(73)
15238	228.735	0.379508	0.175159	2.16664	0.0302622	0.430157	5121	Proteobacteria(100)	Betaproteobacteria(100)	Burkholderiales(100)	Oxalobacteraceae(100)	Massilia(98)
7002	205.004	-0.373958	0.172879	-2.16312	0.0305321	0.430157	4572	Actinobacteria(100)	Actinobacteria(100)	Actinomycetales(100)	Nocardioidaceae(100)	Nocardioides(97)
7000	81.803	-0.426346	0.197215	-2.16183	0.0306309	0.430157	1809	Actinobacteria(100)	Actinobacteria(100)	Actinomycetales(100)	Micromonosporaceae(100)
1012	112.071	-0.400078	0.185166	-2.16065	0.0307227	0.430157	2647	Actinobacteria(89)	Actinobacteria(89)
6382	34.3394	0.478189	0.221654	2.15737	0.0309768	0.430157	751	Planctomycetes(96)	Planctomycetia(96)	Planctomycetales(96)	Planctomycetaceae(96)	Zavarzinella(75)
12438	288.103	-0.333739	0.155017	-2.15292	0.031325	0.430157	6369	Actinobacteria(100)	Actinobacteria(100)	Solirubrobacterales(100)	Solirubrobacteraceae(100)	Solirubrobacter(100)
11157	33.6667	0.460256	0.214006	2.15067	0.031502	0.430157	718	Proteobacteria(99)	Deltaproteobacteria(93)	Myxococcales(89)	Polyangiaceae(89)
7034	67.5759	0.459429	0.213696	2.14992	0.0315615	0.430157	1305	Actinobacteria(100)	Actinobacteria(100)	Actinomycetales(100)	Pseudonocardiaceae(100)
11198	84.4671	0.425315	0.198021	2.14783	0.0317271	0.430157	1584	Verrucomicrobia(99)	Spartobacteria(90)
11127	159.12	0.363512	0.169465	2.14506	0.0319478	0.430157	3380	unclassified
17021	41.3669	-0.457569	0.215109	-2.12715	0.0334079	0.431182	844	Actinobacteria(100)	Actinobacteria(100)	Solirubrobacterales(95)
7366	80.6346	-0.39492	0.185673	-2.12696	0.0334233	0.431182	1829	Actinobacteria(100)	Actinobacteria(100)	Actinomycetales(100)	Nocardioidaceae(100)	Nocardioides(100)
12592	191.578	-0.355429	0.16741	-2.1231	0.0337451	0.431182	4321	Proteobacteria(100)	Alphaproteobacteria(100)	Rhizobiales(100)
14123	30.945	-0.455166	0.214507	-2.12192	0.0338445	0.431182	695	Actinobacteria(81)	Actinobacteria(81)
4593	186.423	0.400297	0.189025	2.1177	0.0342006	0.431182	3504	Acidobacteria(100)	Acidobacteria_Gp4(100)	Gp4(100)
8516	66.9248	0.424228	0.200744	2.11328	0.0345769	0.431182	1317	Bacteroidetes(98)
16049	64.0303	0.405309	0.191996	2.11103	0.0347701	0.431182	1314	Bacteroidetes(100)	Sphingobacteriia(100)	Sphingobacteriales(100)	Chitinophagaceae(100)	Terrimonas(100)
10967	55.9639	-0.419015	0.198636	-2.10946	0.0349046	0.431182	1208	Actinobacteria(98)	Actinobacteria(90)
14096	39.78	-0.450582	0.214002	-2.1055	0.0352476	0.431182	897	Actinobacteria(100)	Actinobacteria(100)	Actinomycetales(100)	Nocardioidaceae(100)	Nocardioides(100)
11197	78.1101	-0.404344	0.19205	-2.10541	0.0352553	0.431182	1635	Verrucomicrobia(100)	Spartobacteria(100)
15814	204.481	-0.315717	0.150242	-2.10139	0.0356069	0.431182	4447	Acidobacteria(100)	Acidobacteria_Gp6(100)	Gp6(100)
6992	60.5714	-0.405483	0.193192	-2.09887	0.0358288	0.431182	1287	Actinobacteria(100)	Actinobacteria(100)	Acidimicrobiales(100)	Acidimicrobiaceae(100)	Ilumatobacter(100)
12833	35.3053	-0.446206	0.213595	-2.08903	0.0367051	0.43719	869	Proteobacteria(100)	Alphaproteobacteria(100)	Rhizobiales(100)
7646	40.5536	-0.448771	0.215342	-2.08399	0.0371609	0.43719	841	Proteobacteria(100)	Deltaproteobacteria(98)	Myxococcales(96)
4118	416.478	-0.340952	0.163719	-2.08255	0.0372925	0.43719	9221	Proteobacteria(100)	Alphaproteobacteria(100)	Rhizobiales(100)	Hyphomicrobiaceae(95)	Hyphomicrobium(86)
13223	37.609	0.448833	0.217873	2.06007	0.0393921	0.455013	816	Gemmatimonadetes(89)	Gemmatimonadetes(89)	Gemmatimonadales(89)	Gemmatimonadaceae(89)	Gemmatimonas(89)
83	123.454	-0.388207	0.18853	-2.05913	0.039482	0.455013	2518	unclassified
3290	67.2946	0.406736	0.198848	2.04547	0.0408086	0.46045	1317	unclassified
10887	39.7382	0.4187	0.205004	2.04239	0.0411125	0.46045	795	Verrucomicrobia(100)	Spartobacteria(100)
17029	51.1727	-0.408347	0.199993	-2.0418	0.0411712	0.46045	1169	Actinobacteria(93)	Actinobacteria(93)	Acidimicrobiales(80)
15638	38.9016	0.44136	0.216596	2.03771	0.041579	0.46045	811	Proteobacteria(100)	Deltaproteobacteria(100)	Myxococcales(100)	Myxococcaceae(86)	Corallococcus(80)
15834	50.3044	0.408246	0.200821	2.03289	0.042064	0.46045	1002	candidate_division_WPS-2(74)
14180	80.791	-0.385358	0.190518	-2.02269	0.0431053	0.46045	1792	Actinobacteria(100)	Actinobacteria(100)	Actinomycetales(100)	Micromonosporaceae(96)
12569	33.957	0.432385	0.213848	2.02193	0.0431838	0.46045	714	unclassified
1943	43.7807	-0.427112	0.211391	-2.02048	0.0433333	0.46045	988	Acidobacteria(100)	Acidobacteria_Gp1(100)	Gp1(100)
15653	164.367	-0.354937	0.176069	-2.01589	0.043811	0.46045	3514	Acidobacteria(100)	Acidobacteria_Gp16(100)	Gp16(100)
16894	65.2881	-0.39542	0.196275	-2.01462	0.0439445	0.46045	1503	Actinobacteria(100)	Actinobacteria(100)	Actinomycetales(100)	Pseudonocardiaceae(100)	Pseudonocardia(90)
15883	38.0718	0.43965	0.218296	2.01401	0.044009	0.46045	906	candidate_division_WPS-2(98)
13330	110.476	-0.395203	0.196235	-2.01393	0.0440168	0.46045	2568	Actinobacteria(100)	Actinobacteria(100)	Actinomycetales(98)
10553	45.9117	0.434237	0.2171	2.00017	0.0454818	0.472143	944	candidate_division_WPS-2(85)
9135	134.22	0.323425	0.162061	1.99569	0.0459672	0.473567	2632	Proteobacteria(100)	Gammaproteobacteria(100)	Xanthomonadales(100)	Xanthomonadaceae(100)	Lysobacter(100)
6303	44.4066	0.424068	0.213344	1.98772	0.0468423	0.47751	919	Planctomycetes(100)	Planctomycetia(100)	Planctomycetales(100)	Planctomycetaceae(100)	Planctomyces(97)
11190	48.4964	-0.401013	0.202239	-1.98286	0.0473826	0.47751	1009	Verrucomicrobia(96)	Spartobacteria(81)
4775	112.458	0.356933	0.180026	1.98268	0.0474034	0.47751	2207	Acidobacteria(98)	Acidobacteria_Gp4(98)	Gp4(98)
11577	45.582	0.414059	0.209511	1.97631	0.0481197	0.481162	861	Acidobacteria(100)	Acidobacteria_Gp4(100)	Gp4(100)
2360	50.103	0.412581	0.209875	1.96584	0.0493169	0.48235	1069	Verrucomicrobia(83)	Subdivision3(70)
15207	69.5667	0.395311	0.201483	1.962	0.049762	0.48235	1542	Acidobacteria(100)	Acidobacteria_Gp6(100)	Gp6(100)
13164	67.2927	0.3887	0.198481	1.95837	0.050186	0.48235	1390	Gemmatimonadetes(89)	Gemmatimonadetes(89)	Gemmatimonadales(89)	Gemmatimonadaceae(89)	Gemmatimonas(89)
4391	234.209	-0.392225	0.200657	-1.9547	0.0506189	0.48235	5646	Firmicutes(100)	Bacilli(100)	Bacillales(100)
1563	418.311	-0.294507	0.150752	-1.95359	0.0507497	0.48235	9287	Proteobacteria(100)	Alphaproteobacteria(100)	Rhizobiales(100)	Xanthobacteraceae(77)
442	128.86	-0.345352	0.176926	-1.95195	0.0509437	0.48235	2578	Proteobacteria(100)	Alphaproteobacteria(100)	Sphingomonadales(100)	Erythrobacteraceae(90)
149	45.041	-0.409747	0.21	-1.95118	0.0510359	0.48235	1066	Actinobacteria(87)	Actinobacteria(87)	Acidimicrobiales(79)
9621	56.295	-0.43248	0.221689	-1.95084	0.0510761	0.48235	1163	Actinobacteria(100)	Actinobacteria(100)	Actinomycetales(100)	Micrococcaceae(99)	Arthrobacter(95)
17256	97.4573	-0.339625	0.17464	-1.94472	0.0518088	0.485437	2520	Actinobacteria(100)	Actinobacteria(100)	Gaiellales(100)	Gaiellaceae(100)	Gaiella(100)
16134	159.088	-0.37355	0.192386	-1.94167	0.0521768	0.485437	3904	Actinobacteria(100)	Actinobacteria(100)	Actinomycetales(100)	Mycobacteriaceae(100)	Mycobacterium(100)
10247	39.8145	0.415513	0.214844	1.93402	0.0531101	0.485437	899	candidate_division_WPS-2(73)
16538	77.7898	-0.362386	0.187982	-1.92777	0.0538838	0.485437	1739	Acidobacteria(100)	Acidobacteria_Gp6(100)	Gp6(100)
5032	55.2185	-0.393233	0.204205	-1.92568	0.0541444	0.485437	1419	Acidobacteria(100)	Acidobacteria_Gp6(100)	Gp6(100)
2355	84.6293	-0.39874	0.207242	-1.92403	0.0543507	0.485437	1851	Proteobacteria(81)
9103	184.56	-0.346727	0.180221	-1.92391	0.0543664	0.485437	4025	Acidobacteria(100)	Acidobacteria_Gp16(100)	Gp16(100)
13072	146.757	0.336163	0.174946	1.92152	0.0546659	0.485437	3044	Gemmatimonadetes(93)	Gemmatimonadetes(93)	Gemmatimonadales(93)	Gemmatimonadaceae(93)	Gemmatimonas(93)
12338	67.3654	0.379313	0.197435	1.9212	0.0547061	0.485437	1403	Acidobacteria(100)	Acidobacteria_Gp4(100)	Gp4(100)
16189	249.003	0.294249	0.153327	1.91909	0.0549727	0.485437	5398	Verrucomicrobia(100)	Spartobacteria(100)
14897	227.518	-0.304006	0.159171	-1.90993	0.0561426	0.487167	5294	Actinobacteria(99)	Actinobacteria(99)	Gaiellales(88)	Gaiellaceae(88)	Gaiella(88)
14204	70.8547	-0.383243	0.200926	-1.90739	0.0564707	0.487167	1616	Actinobacteria(100)	Actinobacteria(100)	Actinomycetales(100)	Micromonosporaceae(100)	Actinoplanes(73)
16132	80.8788	-0.389434	0.204257	-1.90659	0.0565736	0.487167	1825	Actinobacteria(100)	Actinobacteria(100)	Actinomycetales(100)	Mycobacteriaceae(100)	Mycobacterium(100)
12587	44.0137	-0.41551	0.217976	-1.90622	0.0566222	0.487167	920	Proteobacteria(100)	Alphaproteobacteria(100)	Rhizobiales(99)
881	108.557	0.315868	0.166295	1.89944	0.0575067	0.487167	2112	Verrucomicrobia(100)	Opitutae(100)	Opitutales(100)	Opitutaceae(100)	Opitutus(100)
12280	155.586	0.332212	0.175158	1.89665	0.0578748	0.487167	2811	Acidobacteria(100)	Acidobacteria_Gp4(100)
7395	96.3508	-0.346843	0.182916	-1.89618	0.0579357	0.487167	2212	Actinobacteria(100)	Actinobacteria(100)	Gaiellales(100)	Gaiellaceae(100)	Gaiella(100)
11335	587.029	-0.303325	0.160029	-1.89544	0.0580344	0.487167	13194	Verrucomicrobia(100)	Spartobacteria(100)
16269	63.5571	-0.384845	0.204328	-1.88346	0.0596377	0.497554	1335	Verrucomicrobia(100)	Spartobacteria(100)
10319	48.2649	0.395785	0.211738	1.86922	0.0615922	0.507833	966	candidate_division_WPS-1(71)
16220	50.3315	0.379796	0.203262	1.86851	0.0616915	0.507833	935	Proteobacteria(100)	Deltaproteobacteria(100)	Myxococcales(100)	Myxococcaceae(71)
8487	80.1413	0.34523	0.184974	1.86637	0.06199	0.507833	1684	Bacteroidetes(99)
11372	31.3288	-0.408409	0.21949	-1.86072	0.0627835	0.511254	824	Verrucomicrobia(100)	Spartobacteria(100)
12437	47.8375	-0.377857	0.203415	-1.85757	0.0632304	0.511827	1161	Actinobacteria(100)	Actinobacteria(100)	Solirubrobacterales(100)	Solirubrobacteraceae(95)	Solirubrobacter(95)
9200	171.216	-0.314494	0.169881	-1.85127	0.0641313	0.516049	3779	Acidobacteria(100)	Acidobacteria_Gp16(100)	Gp16(100)
15265	48.0054	0.389704	0.21115	1.84562	0.0649468	0.519536	1121	Acidobacteria(100)	Acidobacteria_Gp6(100)	Gp6(100)
11422	167.916	0.303449	0.165659	1.83177	0.0669858	0.532713	3436	Verrucomicrobia(98)	Subdivision3(94)
1845	61.6336	0.355402	0.194473	1.82751	0.067623	0.533411	1249	Bacteroidetes(98)
15852	60.0414	0.346074	0.190252	1.81903	0.0689068	0.533411	1244	candidate_division_WPS-2(80)
7528	125.617	-0.313126	0.172538	-1.81482	0.069552	0.533411	2587	Proteobacteria(100)	Gammaproteobacteria(98)
11928	51.681	-0.388905	0.214457	-1.81344	0.0697636	0.533411	1566	Acidobacteria(100)	Acidobacteria_Gp6(100)	Gp6(100)
2869	55.1061	-0.381819	0.211201	-1.80784	0.0706311	0.533411	1125	Actinobacteria(100)	Actinobacteria(100)	Actinomycetales(100)	Microbacteriaceae(100)	Agromyces(89)
7070	40.2846	-0.384539	0.213027	-1.80512	0.0710556	0.533411	1059	Actinobacteria(100)	Actinobacteria(100)	Actinomycetales(100)	Pseudonocardiaceae(100)
4782	34.383	-0.396029	0.219398	-1.80507	0.0710641	0.533411	740	Planctomycetes(97)	Planctomycetia(97)	Planctomycetales(97)	Planctomycetaceae(97)	Gemmata(74)
10377	101.129	0.341734	0.189377	1.80452	0.0711506	0.533411	2375	candidate_division_WPS-2(95)
14120	123.674	-0.346413	0.191978	-1.80444	0.0711619	0.533411	2791	Actinobacteria(77)	Actinobacteria(77)
12485	106.632	0.301115	0.167191	1.80102	0.0716991	0.533411	2343	Proteobacteria(100)	Alphaproteobacteria(100)	Sphingomonadales(100)	Sphingomonadaceae(100)	Sphingomonas(85)
14164	62.3937	-0.360295	0.200704	-1.79516	0.0726287	0.533411	1267	Actinobacteria(100)	Actinobacteria(100)	Actinomycetales(100)	Nocardioidaceae(100)
12441	180.05	-0.31582	0.176482	-1.78953	0.0735298	0.533411	4165	Actinobacteria(99)	Actinobacteria(99)	Solirubrobacterales(99)	Solirubrobacteraceae(99)	Solirubrobacter(99)
11572	66.87	0.381847	0.213462	1.78882	0.0736431	0.533411	1350	Acidobacteria(100)	Acidobacteria_Gp4(100)	Gp4(100)
7856	28.2313	-0.392616	0.219571	-1.78811	0.073759	0.533411	635	unclassified
15264	67.0888	-0.350202	0.195856	-1.78806	0.0737668	0.533411	1787	Acidobacteria(100)	Acidobacteria_Gp6(100)	Gp6(100)
3276	659.868	0.276268	0.154668	1.78621	0.074066	0.533411	13178	Proteobacteria(100)	Gammaproteobacteria(100)	Xanthomonadales(100)	Xanthomonadaceae(100)
11060	55.8665	-0.356158	0.199537	-1.78492	0.074274	0.533411	1187	Proteobacteria(91)	Deltaproteobacteria(83)	Myxococcales(82)
17050	66.9583	-0.353267	0.198189	-1.78248	0.0746714	0.533411	1586	Actinobacteria(99)	Actinobacteria(99)	Gaiellales(97)	Gaiellaceae(97)	Gaiella(97)
14481	365.392	-0.313631	0.176355	-1.77841	0.0753359	0.533411	8539	Proteobacteria(100)	Betaproteobacteria(100)	Burkholderiales(100)
9518	52.7864	0.254796	0.143401	1.77681	0.0755989	0.533411	1279	Firmicutes(100)	Clostridia(100)	Clostridiales(100)	Clostridiaceae_1(100)	Clostridium_sensu_stricto(100)
12874	62.9587	0.372867	0.209927	1.77617	0.0757043	0.533411	1238	Acidobacteria(100)	Acidobacteria_Gp7(98)	Gp7(98)
9505	46.956	-0.373527	0.210848	-1.77155	0.0764693	0.533411	1135	unclassified
9811	147.253	0.3321	0.187541	1.77081	0.0765917	0.533411	3036	Proteobacteria(98)
6829	65.4204	-0.354805	0.200641	-1.76836	0.0770014	0.533411	1357	Proteobacteria(98)	Alphaproteobacteria(94)	Rhodospirillales(94)
495	106.376	0.297687	0.168384	1.7679	0.0770769	0.533411	2749	Proteobacteria(100)	Gammaproteobacteria(100)	Xanthomonadales(100)	Sinobacteraceae(100)	Steroidobacter(100)
13896	80.9994	0.363028	0.205479	1.76674	0.0772719	0.533411	1720	Actinobacteria(100)	Actinobacteria(100)	Actinomycetales(100)	Micromonosporaceae(100)
10910	74.6356	-0.341033	0.193416	-1.76321	0.077865	0.534791	1800	Actinobacteria(100)	Actinobacteria(100)	Actinomycetales(100)	Geodermatophilaceae(100)
7581	189.659	-0.313708	0.179053	-1.75204	0.0797669	0.542815	3762	Acidobacteria(100)	Acidobacteria_Gp6(100)	Gp6(100)
10688	45.5571	0.367152	0.210296	1.74588	0.0808322	0.542815	1050	Bacteroidetes(100)	Sphingobacteriia(100)	Sphingobacteriales(100)	Chitinophagaceae(100)	Terrimonas(100)
16787	149.02	-0.274178	0.157196	-1.74418	0.0811275	0.542815	3377	Proteobacteria(100)	Alphaproteobacteria(100)	Rhizobiales(100)
12011	110.658	-0.360991	0.207607	-1.73882	0.082066	0.542815	2218	Acidobacteria(100)	Acidobacteria_Gp6(100)	Gp6(100)
7931	178.987	0.289859	0.166777	1.738	0.0822104	0.542815	3528	Acidobacteria(100)	Acidobacteria_Gp6(100)	Gp6(100)
13328	393.119	-0.294269	0.169392	-1.73721	0.0823509	0.542815	8633	Actinobacteria(99)	Actinobacteria(99)	Actinomycetales(99)	Thermomonosporaceae(75)
8090	486.336	0.251433	0.144963	1.73447	0.0828352	0.542815	10277	Acidobacteria(100)	Acidobacteria_Gp6(100)	Gp6(100)
16750	289.266	-0.295621	0.17057	-1.73314	0.083071	0.542815	6471	Proteobacteria(100)	Alphaproteobacteria(100)	Rhizobiales(100)
11359	64.853	-0.347914	0.200835	-1.73233	0.0832142	0.542815	1266	Verrucomicrobia(100)	Spartobacteria(100)
10936	2484.95	-0.270005	0.155916	-1.73173	0.0833224	0.542815	50605	Verrucomicrobia(100)	Spartobacteria(100)
13842	79.791	-0.334186	0.193228	-1.72949	0.0837218	0.542815	1766	Actinobacteria(100)	Actinobacteria(100)	Actinomycetales(100)	Pseudonocardiaceae(100)	Pseudonocardia(100)
17550	124.804	-0.306792	0.177447	-1.72892	0.0838231	0.542815	2717	Actinobacteria(98)	Actinobacteria(98)	Gaiellales(97)	Gaiellaceae(97)	Gaiella(97)
7810	58.7433	0.338174	0.195951	1.72581	0.0843813	0.542862	1072	Verrucomicrobia(100)	Opitutae(100)	Opitutales(100)	Opitutaceae(100)	Opitutus(99)
9689	94.8974	-0.365117	0.212112	-1.72134	0.0851889	0.542862	2179	Firmicutes(100)	Bacilli(100)	Bacillales(100)	Planococcaceae(70)
2497	36.5109	-0.378125	0.219966	-1.71901	0.0856121	0.542862	758	Acidobacteria(100)	Acidobacteria_Gp16(100)	Gp16(100)
17530	52.511	-0.363289	0.211343	-1.71895	0.0856227	0.542862	1143	Actinobacteria(100)	Actinobacteria(99)	Gaiellales(97)	Gaiellaceae(97)	Gaiella(97)
12679	153.524	-0.323378	0.188669	-1.71399	0.0865299	0.542862	3703	Proteobacteria(100)	Alphaproteobacteria(100)	Rhizobiales(100)
4125	68.1304	0.318422	0.186185	1.71024	0.087221	0.542862	1467	candidate_division_WPS-2(99)
12493	56.7224	-0.351435	0.205644	-1.70895	0.0874607	0.542862	1150	Proteobacteria(100)	Alphaproteobacteria(100)	Sphingomonadales(100)	Sphingomonadaceae(100)	Sphingomonas(95)
7873	65.9684	-0.341485	0.200333	-1.70459	0.0882713	0.542862	1464	Acidobacteria(100)	Acidobacteria_Gp7(100)	Gp7(100)
6453	30.778	-0.370361	0.217551	-1.70241	0.0886794	0.542862	634	Planctomycetes(100)	Planctomycetia(100)	Planctomycetales(100)	Planctomycetaceae(100)	Pirellula(84)
7559	47.29	-0.358042	0.210724	-1.6991	0.0892996	0.542862	1084	Actinobacteria(96)	Actinobacteria(96)	Solirubrobacterales(88)
13857	163.139	-0.298058	0.175569	-1.69767	0.0895699	0.542862	3805	Actinobacteria(100)	Actinobacteria(100)	Actinomycetales(100)	Nocardioidaceae(100)	Marmoricola(100)
14122	186.687	-0.296017	0.174712	-1.69431	0.0902055	0.542862	4205	Actinobacteria(95)	Actinobacteria(95)
2687	179.121	0.29924	0.176726	1.69324	0.0904091	0.542862	3583	Proteobacteria(100)	Betaproteobacteria(100)
13763	51.2758	-0.367054	0.216796	-1.69309	0.0904389	0.542862	1162	Proteobacteria(100)	Alphaproteobacteria(100)	Rhodospirillales(100)	Rhodospirillaceae(100)	Dongia(100)
12237	32.581	-0.375382	0.221823	-1.69226	0.0905963	0.542862	743	Proteobacteria(100)	Gammaproteobacteria(98)
16624	56.2572	0.336639	0.199166	1.69024	0.0909815	0.542862	1147	Acidobacteria(100)	Acidobacteria_Gp4(100)	Gp4(100)
13073	82.4357	0.334158	0.197916	1.68838	0.0913388	0.542862	1550	Gemmatimonadetes(93)	Gemmatimonadetes(93)	Gemmatimonadales(93)	Gemmatimonadaceae(93)	Gemmatimonas(93)
11285	41.7085	-0.356323	0.21116	-1.68746	0.0915153	0.542862	855	Verrucomicrobia(100)	Spartobacteria(100)
14062	124.251	0.279471	0.165754	1.68606	0.0917849	0.542862	2334	Acidobacteria(100)	Acidobacteria_Gp5(100)	Gp5(100)
15940	82.7946	-0.313828	0.186148	-1.6859	0.0918143	0.542862	1711	Actinobacteria(97)	Actinobacteria(77)	Solirubrobacterales(71)
14146	74.6755	-0.320017	0.190675	-1.67833	0.0932818	0.549152	1663	Actinobacteria(80)	Actinobacteria(80)
14822	140.616	-0.270993	0.163096	-1.66155	0.0966025	0.566134	3210	Actinobacteria(98)	Actinobacteria(98)	Gaiellales(97)	Gaiellaceae(97)	Gaiella(97)
7009	62.8125	-0.350865	0.211725	-1.65717	0.0974847	0.566134	1392	Actinobacteria(100)	Actinobacteria(100)	Actinomycetales(100)	Nakamurellaceae(100)	Nakamurella(100)
899	57.218	0.357424	0.215718	1.6569	0.097539	0.566134	1344	Verrucomicrobia(86)	Subdivision3(79)
10537	148.467	0.289318	0.17532	1.65023	0.0988966	0.566134	3022	candidate_division_WPS-2(81)
17113	167.269	-0.260081	0.157882	-1.64731	0.0994941	0.566134	3883	Actinobacteria(100)	Actinobacteria(100)	Gaiellales(99)	Gaiellaceae(99)	Gaiella(99)
7994	45.1897	0.346569	0.210487	1.6465	0.0996599	0.566134	956	Acidobacteria(100)	Acidobacteria_Gp6(100)	Gp6(100)
15849	52.2605	0.338623	0.20641	1.64053	0.100894	0.566134	981	unclassified
11827	591.083	0.292893	0.178622	1.63974	0.101059	0.566134	11274	Gemmatimonadetes(91)	Gemmatimonadetes(91)	Gemmatimonadales(91)	Gemmatimonadaceae(91)	Gemmatimonas(91)
15823	86.7671	-0.313065	0.191008	-1.63902	0.10121	0.566134	1656	Verrucomicrobia(84)
8091	1611.88	0.21987	0.134215	1.63819	0.101382	0.566134	33891	Acidobacteria(100)	Acidobacteria_Gp6(100)	Gp6(100)
16739	107.154	-0.280113	0.171394	-1.63433	0.10219	0.566134	2407	Proteobacteria(100)	Alphaproteobacteria(100)	Rhizobiales(100)
7853	33.4996	-0.352824	0.215916	-1.63408	0.102242	0.566134	825	unclassified
17324	123.105	-0.280297	0.171566	-1.63375	0.10231	0.566134	2778	Actinobacteria(100)	Actinobacteria(77)
9337	98.6104	-0.301181	0.184772	-1.63002	0.103098	0.566134	2158	Acidobacteria(100)	Acidobacteria_Gp6(98)	Gp6(98)
11010	133.433	-0.312873	0.192098	-1.62872	0.103372	0.566134	2913	Proteobacteria(100)	Alphaproteobacteria(100)	Rhizobiales(100)	Hyphomicrobiaceae(96)	Devosia(96)
2703	59.4803	-0.342752	0.210949	-1.62481	0.104204	0.566134	1343	Acidobacteria(100)	Acidobacteria_Gp6(100)	Gp6(100)
13699	57.8398	0.31949	0.197019	1.62162	0.104885	0.566134	1282	Acidobacteria(100)	Acidobacteria_Gp3(100)	Gp3(100)
7965	53.7422	0.327036	0.201688	1.6215	0.104911	0.566134	1120	Acidobacteria(100)	Acidobacteria_Gp6(100)	Gp6(100)
10746	227.733	0.291947	0.180286	1.61936	0.10537	0.566134	4321	Bacteroidetes(100)	Sphingobacteriia(100)	Sphingobacteriales(100)	Chitinophagaceae(100)	Terrimonas(84)
2469	38.093	-0.340306	0.2102	-1.61896	0.105455	0.566134	787	unclassified
16194	48.6062	-0.333181	0.206178	-1.61599	0.106097	0.566134	953	Verrucomicrobia(100)	Spartobacteria(100)
17300	312.853	-0.249403	0.154423	-1.61507	0.106296	0.566134	7113	Actinobacteria(100)
11035	80.2681	-0.309857	0.192203	-1.61213	0.106933	0.566134	1525	Verrucomicrobia(96)	Spartobacteria(94)
10554	884.799	0.205362	0.127529	1.61032	0.107328	0.566134	18280	candidate_division_WPS-2(77)
6727	90.9213	0.305521	0.18992	1.60868	0.107685	0.566134	1925	Acidobacteria(100)	Acidobacteria_Gp6(100)	Gp6(100)
9729	57.1545	0.308001	0.191695	1.60672	0.108116	0.566134	1262	Proteobacteria(100)	Betaproteobacteria(92)
16836	37.9581	0.339179	0.211353	1.6048	0.108539	0.566134	739	Acidobacteria(100)	Acidobacteria_Gp1(100)	Gp1(97)
1099	120.288	-0.185304	0.115518	-1.60412	0.108688	0.566134	2628	Proteobacteria(98)	Gammaproteobacteria(98)
14624	57.7704	-0.310076	0.193342	-1.60377	0.108765	0.566134	1231	Actinobacteria(100)	Actinobacteria(100)	Actinomycetales(100)	Nocardioidaceae(100)	Nocardioides(99)
5016	148.251	-0.314806	0.196327	-1.60348	0.10883	0.566134	3274	Armatimonadetes(100)	Armatimonadetes_gp4(100)
15650	353.532	-0.252188	0.157384	-1.60238	0.109072	0.566134	7618	Acidobacteria(100)	Acidobacteria_Gp16(100)	Gp16(100)
12145	75.0276	0.309385	0.194363	1.59178	0.111433	0.573598	1616	Acidobacteria(100)	Acidobacteria_Gp6(100)	Gp6(100)
10208	260.683	0.256647	0.161431	1.58982	0.111875	0.573598	5418	candidate_division_WPS-1(74)
15910	63.0793	-0.322036	0.202727	-1.58852	0.112168	0.573598	1352	Actinobacteria(100)	Actinobacteria(100)	Solirubrobacterales(100)
15865	285.914	0.245114	0.154809	1.58333	0.113346	0.573598	5385	candidate_division_WPS-2(84)
17473	82.8152	0.345721	0.218371	1.58318	0.11338	0.573598	1637	Proteobacteria(100)	Alphaproteobacteria(100)	Sphingomonadales(100)	Sphingomonadaceae(100)	Sphingomonas(87)
16822	44.1559	0.339515	0.214738	1.58106	0.113864	0.573598	883	Acidobacteria(100)	Acidobacteria_Gp1(99)	Gp1(99)
15881	30.3155	0.349491	0.221063	1.58096	0.113887	0.573598	633	candidate_division_WPS-2(96)
9731	124.087	0.288624	0.182768	1.57919	0.114293	0.573598	2652	Proteobacteria(98)	Betaproteobacteria(93)
11622	64.817	-0.329895	0.208909	-1.57913	0.114306	0.573598	928	Acidobacteria(100)	Acidobacteria_Gp4(100)	Gp4(100)
4506	25.4702	-0.349	0.221525	-1.57545	0.115154	0.575726	678	unclassified
9762	58.2221	0.312929	0.199646	1.56742	0.117017	0.581577	1205	Acidobacteria(100)	Acidobacteria_Gp6(100)	Gp6(100)
14049	86.7402	-0.287252	0.183702	-1.56369	0.117892	0.581577	1960	Actinobacteria(91)	Actinobacteria(91)
10701	113.761	0.284239	0.182122	1.56071	0.118593	0.581577	2352	Bacteroidetes(100)	Sphingobacteriia(100)	Sphingobacteriales(100)	Chitinophagaceae(100)	Flavisolibacter(81)
1837	198.573	0.345987	0.221709	1.56055	0.118631	0.581577	3821	Bacteroidetes(100)
17020	225.579	-0.284808	0.182617	-1.55959	0.118856	0.581577	5241	Actinobacteria(100)	Actinobacteria(97)	Solirubrobacterales(93)
4498	43.886	-0.330393	0.211865	-1.55945	0.11889	0.581577	875	Acidobacteria(100)	Acidobacteria_Gp5(100)	Gp5(100)
13775	49.0492	0.343383	0.221725	1.54869	0.121457	0.584537	1003	Verrucomicrobia(74)
16328	90.9336	0.292456	0.188915	1.54809	0.121601	0.584537	1720	Verrucomicrobia(100)	Spartobacteria(100)
11673	107.215	0.286395	0.185029	1.54784	0.121661	0.584537	2661	Acidobacteria(100)	Acidobacteria_Gp4(100)	Gp4(100)
16335	49.7232	-0.319186	0.206634	-1.5447	0.12242	0.584537	968	Acidobacteria(100)	Acidobacteria_Gp4(100)	Gp4(100)
2824	146.007	-0.254205	0.164641	-1.544	0.122589	0.584537	3032	Proteobacteria(70)
15578	513.944	0.222065	0.143881	1.5434	0.122734	0.584537	10498	Bacteroidetes(100)	Cytophagia(100)	Cytophagales(100)	Cytophagaceae(100)	Adhaeribacter(100)
11927	185.688	0.243359	0.158019	1.54006	0.123545	0.584537	4172	Acidobacteria(100)	Acidobacteria_Gp6(100)	Gp6(100)
13137	94.288	0.301432	0.19575	1.53989	0.123588	0.584537	1935	Gemmatimonadetes(98)	Gemmatimonadetes(98)	Gemmatimonadales(98)	Gemmatimonadaceae(98)	Gemmatimonas(98)
6814	58.0557	-0.323704	0.210237	-1.53971	0.123631	0.584537	1453	Proteobacteria(100)	Alphaproteobacteria(100)	Rhodospirillales(100)	Rhodospirillaceae(100)	Skermanella(100)
12490	30.5061	0.335831	0.218598	1.5363	0.124465	0.584537	634	Proteobacteria(100)	Alphaproteobacteria(100)	Sphingomonadales(100)	Sphingomonadaceae(100)	Sphingomonas(100)
4227	109.229	0.270522	0.176254	1.53484	0.124824	0.584537	2397	Verrucomicrobia(100)	Spartobacteria(99)
3420	46.3662	0.334876	0.218191	1.53478	0.124837	0.584537	925	unclassified
16558	370.946	-0.255873	0.166884	-1.53324	0.125218	0.584537	8310	Acidobacteria(100)	Acidobacteria_Gp6(100)	Gp6(100)
9187	117.274	-0.256501	0.167492	-1.53142	0.125665	0.584537	2697	Proteobacteria(92)	Deltaproteobacteria(80)	Myxococcales(75)
2858	122.607	-0.260203	0.170047	-1.53018	0.125973	0.584537	2845	Actinobacteria(100)	Actinobacteria(100)	Acidimicrobiales(99)	Acidimicrobiaceae(97)	Ilumatobacter(97)
16025	167.58	0.286533	0.187452	1.52856	0.126372	0.584537	3284	candidate_division_WPS-2(99)
8562	29.7738	0.330895	0.216826	1.52609	0.126988	0.585362	649	Acidobacteria(99)	Acidobacteria_Gp4(99)	Gp4(99)
9813	47.4278	0.323302	0.212495	1.52146	0.128145	0.585362	859	Proteobacteria(99)	Betaproteobacteria(91)
13136	579.452	0.231009	0.151837	1.52143	0.128151	0.585362	11976	Gemmatimonadetes(98)	Gemmatimonadetes(98)	Gemmatimonadales(98)	Gemmatimonadaceae(98)	Gemmatimonas(98)
15723	49.5919	-0.321655	0.211483	-1.52095	0.128273	0.585362	1105	Actinobacteria(100)	Actinobacteria(100)	Actinomycetales(100)	Kineosporiaceae(80)	Kineosporia(78)
11252	28.9579	-0.3305	0.21847	-1.51279	0.130333	0.590747	676	Verrucomicrobia(100)	Spartobacteria(100)
15571	43.5352	0.324852	0.215022	1.51078	0.130843	0.590747	878	Bacteroidetes(100)	Sphingobacteriia(100)	Sphingobacteriales(100)	Chitinophagaceae(100)
3014	31.7843	-0.253334	0.167695	-1.51068	0.13087	0.590747	646	unclassified
8450	377.285	-0.252882	0.167797	-1.50708	0.131791	0.590747	8393	Actinobacteria(100)	Actinobacteria(100)	Solirubrobacterales(100)	Solirubrobacteraceae(100)	Solirubrobacter(100)
1925	40.4851	0.324014	0.215108	1.50628	0.131994	0.590747	909	Acidobacteria(100)	Acidobacteria_Gp1(100)	Gp1(99)
1394	590.494	0.234116	0.155452	1.50603	0.132059	0.590747	12190	Acidobacteria(98)	Acidobacteria_Gp6(98)	Gp6(98)
17322	84.1689	-0.288894	0.192642	-1.49964	0.133708	0.594292	1784	Actinobacteria(98)	Actinobacteria(76)
15043	320.366	-0.216326	0.144259	-1.49957	0.133726	0.594292	7345	Actinobacteria(100)	Actinobacteria(100)	Gaiellales(100)	Gaiellaceae(100)	Gaiella(100)
15695	33.1161	-0.326082	0.217804	-1.49713	0.134359	0.595162	699	Proteobacteria(100)	Betaproteobacteria(100)
3285	34.7032	-0.328586	0.219934	-1.49402	0.135171	0.595997	743	unclassified
12560	33.8212	-0.324896	0.217606	-1.49305	0.135424	0.595997	871	Proteobacteria(100)	Alphaproteobacteria(100)	Rhizobiales(100)	Methylobacteriaceae(99)	Microvirga(99)
3741	63.8343	0.298439	0.200452	1.48883	0.136532	0.598936	1388	unclassified
7529	288.788	0.230569	0.155384	1.48387	0.137844	0.602746	5778	Proteobacteria(92)	Gammaproteobacteria(90)
5533	191.565	0.263629	0.178006	1.48101	0.138604	0.604129	3584	Acidobacteria(99)	Acidobacteria_Gp7(98)	Gp7(98)
16024	231.145	0.219922	0.148861	1.47736	0.139579	0.606434	4982	candidate_division_WPS-2(96)
12108	106.043	-0.282361	0.191396	-1.47527	0.140139	0.606926	2374	Acidobacteria(100)	Acidobacteria_Gp6(100)	Gp6(100)
5959	57.7368	0.302574	0.205437	1.47283	0.140797	0.607842	1351	Gemmatimonadetes(92)	Gemmatimonadetes(92)	Gemmatimonadales(92)	Gemmatimonadaceae(92)	Gemmatimonas(92)
16869	47.9151	0.318737	0.216869	1.46972	0.141637	0.609533	901	Proteobacteria(100)	Alphaproteobacteria(100)	Sphingomonadales(99)	Sphingomonadaceae(98)	Sphingomonas(96)
5397	272.674	-0.269802	0.183891	-1.46718	0.142326	0.609607	6224	Proteobacteria(100)	Alphaproteobacteria(100)	Rhizobiales(100)	Methylobacteriaceae(100)	Microvirga(100)
16665	227.785	0.208683	0.142314	1.46636	0.142551	0.609607	4664	Acidobacteria(100)	Acidobacteria_Gp4(100)	Gp4(100)
15186	518.503	0.209132	0.143123	1.4612	0.143961	0.610899	10961	Acidobacteria(100)	Acidobacteria_Gp6(100)	Gp6(100)
10986	28.546	-0.320098	0.219291	-1.4597	0.144374	0.610899	665	Proteobacteria(100)	Alphaproteobacteria(100)	Rhizobiales(100)	Hyphomicrobiaceae(100)	Pedomicrobium(89)
1562	127.207	-0.228967	0.156933	-1.45901	0.144562	0.610899	2571	Proteobacteria(100)	Alphaproteobacteria(100)	Rhizobiales(100)
5550	80.0893	0.302829	0.2077	1.45802	0.144836	0.610899	1776	Acidobacteria(100)	Acidobacteria_Gp7(99)	Gp7(99)
16277	72.0169	-0.31065	0.213367	-1.45594	0.145408	0.610899	1586	Verrucomicrobia(93)	Verrucomicrobiae(75)	Verrucomicrobiales(75)	Verrucomicrobiaceae(75)
13325	49.5422	-0.292182	0.200791	-1.45515	0.145626	0.610899	971	Acidobacteria(100)	Acidobacteria_Gp7(92)	Gp7(92)
17257	57.1824	-0.289841	0.19998	-1.44935	0.14724	0.610899	1302	Actinobacteria(100)	Actinobacteria(100)	Gaiellales(100)	Gaiellaceae(100)	Gaiella(100)
17039	29.2777	-0.318526	0.219904	-1.44847	0.147485	0.610899	633	Actinobacteria(97)	Actinobacteria(97)	Acidimicrobiales(83)
13898	166.2	-0.275048	0.190216	-1.44597	0.148185	0.610899	3672	Actinobacteria(100)	Actinobacteria(100)	Actinomycetales(100)	Micromonosporaceae(100)	Dactylosporangium(100)
15291	1849.7	0.193891	0.134229	1.44448	0.148605	0.610899	37865	Acidobacteria(100)	Acidobacteria_Gp6(100)	Gp6(100)
15704	39.7734	0.313247	0.217225	1.44204	0.149291	0.610899	865	Proteobacteria(79)	Deltaproteobacteria(75)	Myxococcales(72)
15016	76.3549	-0.260021	0.180483	-1.44069	0.149671	0.610899	1740	Actinobacteria(99)	Actinobacteria(99)	Gaiellales(97)	Gaiellaceae(97)	Gaiella(97)
3158	88.6777	-0.275542	0.191284	-1.44049	0.149728	0.610899	1941	Acidobacteria(100)	Acidobacteria_Gp6(100)	Gp6(100)
9761	94.5402	-0.255774	0.177716	-1.43923	0.150086	0.610899	2035	Acidobacteria(93)	Acidobacteria_Gp6(93)	Gp6(93)
14311	295.499	-0.241001	0.16748	-1.43899	0.150154	0.610899	6466	Actinobacteria(100)	Actinobacteria(100)	Actinomycetales(100)
8700	59.5579	0.274865	0.192247	1.42975	0.152789	0.610899	1258	Bacteroidetes(100)	Sphingobacteriia(99)	Sphingobacteriales(99)	Chitinophagaceae(98)
1850	93.6015	-0.274994	0.192733	-1.42681	0.153635	0.610899	1850	unclassified
7927	391.634	0.220714	0.15473	1.42644	0.153741	0.610899	8516	Acidobacteria(100)	Acidobacteria_Gp6(100)	Gp6(100)
4241	226.061	0.210046	0.147473	1.4243	0.154359	0.610899	4685	Verrucomicrobia(94)	Spartobacteria(70)
7200	44.0672	-0.31555	0.221583	-1.42407	0.154426	0.610899	1050	unclassified
10138	203.717	0.225636	0.1585	1.42357	0.154572	0.610899	4389	candidate_division_WPS-2(92)
15782	67.7421	-0.306699	0.215569	-1.42274	0.154812	0.610899	1366	Acidobacteria(99)	Acidobacteria_Gp6(99)	Gp6(99)
16487	42.9201	-0.289402	0.203764	-1.42028	0.155526	0.610899	916	Acidobacteria(100)	Acidobacteria_Gp6(100)	Gp6(100)
497	209.819	0.232763	0.163947	1.41975	0.155681	0.610899	4678	Acidobacteria(100)	Acidobacteria_Gp6(100)	Gp6(100)
14237	131.012	-0.26412	0.186191	-1.41854	0.156032	0.610899	2999	Actinobacteria(86)	Actinobacteria(85)
9262	326.43	0.263922	0.18616	1.41772	0.156273	0.610899	6325	Proteobacteria(100)	Gammaproteobacteria(100)	Xanthomonadales(100)	Xanthomonadaceae(100)
8624	638.915	0.219471	0.154933	1.41655	0.156614	0.610899	12936	Proteobacteria(100)	Alphaproteobacteria(100)	Sphingomonadales(88)	Sphingomonadaceae(86)	Sphingomonas(83)
8702	66.5944	0.279376	0.197553	1.41419	0.157308	0.610899	1354	Bacteroidetes(100)	Sphingobacteriia(100)	Sphingobacteriales(100)	Chitinophagaceae(100)
3729	495.414	0.20409	0.144382	1.41354	0.157498	0.610899	10079	candidate_division_WPS-2(99)
3727	56.861	0.277964	0.196699	1.41315	0.157613	0.610899	1142	candidate_division_WPS-2(91)
16377	56.8587	0.290917	0.205907	1.41285	0.157699	0.610899	1151	Acidobacteria(100)	Acidobacteria_Gp4(100)	Gp4(100)
14338	96.7505	0.267363	0.189365	1.41189	0.157983	0.610899	1988	Proteobacteria(100)	Betaproteobacteria(100)
15703	31.7714	-0.311782	0.221232	-1.4093	0.158747	0.610899	710	Proteobacteria(74)	Deltaproteobacteria(72)
7756	45.0793	0.28731	0.20403	1.40818	0.159079	0.610899	959	Proteobacteria(97)	Deltaproteobacteria(78)
13769	32.9784	-0.311081	0.220971	-1.40779	0.159194	0.610899	717	Actinobacteria(99)	Actinobacteria(99)	Actinomycetales(99)	Thermomonosporaceae(84)	Actinoallomurus(76)
15809	44.6894	0.298879	0.212442	1.40687	0.159466	0.610899	893	Proteobacteria(100)	Betaproteobacteria(95)
14424	356.275	0.20289	0.144832	1.40087	0.161254	0.610899	7580	Proteobacteria(100)	Betaproteobacteria(100)	Burkholderiales(100)	Comamonadaceae(100)
16430	561.981	0.221126	0.15807	1.39891	0.161839	0.610899	10702	Acidobacteria(100)	Acidobacteria_Gp4(100)	Gp4(100)
9084	286.497	-0.23733	0.169839	-1.39738	0.162298	0.610899	6267	Acidobacteria(100)	Acidobacteria_Gp16(100)	Gp16(100)
16712	56.151	0.296364	0.212442	1.39503	0.163006	0.610899	1044	Proteobacteria(100)	Alphaproteobacteria(100)	Sphingomonadales(100)	Sphingomonadaceae(100)	Sphingomonas(100)
8941	31.0745	-0.308183	0.221013	-1.39441	0.163193	0.610899	680	Acidobacteria(100)	Acidobacteria_Gp16(100)	Gp16(100)
5801	62.1135	-0.273053	0.195912	-1.39375	0.163393	0.610899	1429	Planctomycetes(97)	Planctomycetia(97)	Planctomycetales(97)	Planctomycetaceae(97)
2492	198.222	0.238325	0.171173	1.3923	0.163831	0.610899	4259	Proteobacteria(97)	Deltaproteobacteria(95)	Myxococcales(92)	Cystobacteraceae(70)
6660	76.878	0.285428	0.20508	1.39179	0.163986	0.610899	1463	Bacteroidetes(100)	Sphingobacteriia(100)	Sphingobacteriales(100)	Chitinophagaceae(100)
11452	67.5293	0.289185	0.208279	1.38845	0.165	0.610899	1339	Planctomycetes(94)	Planctomycetia(94)	Planctomycetales(94)	Planctomycetaceae(94)
9305	40.684	0.29684	0.214011	1.38703	0.165432	0.610899	909	Proteobacteria(100)	Betaproteobacteria(100)
16016	258.1	0.231904	0.167198	1.387	0.165441	0.610899	5404	candidate_division_WPS-2(86)
13185	251.344	0.233879	0.168663	1.38666	0.165545	0.610899	5206	Gemmatimonadetes(96)	Gemmatimonadetes(96)	Gemmatimonadales(96)	Gemmatimonadaceae(96)	Gemmatimonas(96)
3265	174.909	-0.224097	0.161781	-1.38518	0.165996	0.610899	3721	Proteobacteria(100)	Alphaproteobacteria(100)	Rhodospirillales(97)	Rhodospirillaceae(93)
886	110.719	0.255456	0.184484	1.38471	0.166142	0.610899	2218	Verrucomicrobia(100)	Opitutae(100)	Opitutales(100)	Opitutaceae(100)	Opitutus(100)
4267	70.6649	0.264937	0.191534	1.38324	0.166592	0.610899	1548	Nitrospirae(100)	Nitrospira(100)	Nitrospirales(100)	Nitrospiraceae(100)	Nitrospira(100)
15206	492.485	0.2191	0.158404	1.38317	0.166612	0.610899	9785	Acidobacteria(100)	Acidobacteria_Gp6(100)	Gp6(100)
16648	1615.98	0.192936	0.139676	1.38131	0.167183	0.610899	32149	Acidobacteria(100)	Acidobacteria_Gp4(100)	Gp4(100)
12648	96.5559	-0.252123	0.182543	-1.38117	0.167226	0.610899	2116	Proteobacteria(100)	Alphaproteobacteria(100)	Rhizobiales(100)	Methylobacteriaceae(96)	Microvirga(71)
12059	52.2889	0.274902	0.199192	1.38009	0.16756	0.610899	1092	Acidobacteria(100)	Acidobacteria_Gp6(100)	Gp6(100)
10497	42.564	-0.289471	0.210645	-1.37421	0.169376	0.615053	877	Actinobacteria(97)	Actinobacteria(70)	Solirubrobacterales(70)
9568	89.0758	-0.2589	0.1885	-1.37348	0.169604	0.615053	2031	Actinobacteria(100)	Actinobacteria(100)	Actinomycetales(100)	Streptomycetaceae(100)	Streptomyces(96)
16321	1220.19	-0.200085	0.146175	-1.3688	0.171062	0.618689	26474	Verrucomicrobia(100)	Spartobacteria(100)
8497	68.5083	0.26533	0.195419	1.35775	0.174544	0.625711	1447	Bacteroidetes(98)
9123	52.1713	-0.272883	0.201241	-1.356	0.175099	0.625711	1040	Acidobacteria(100)	Acidobacteria_Gp16(100)	Gp16(100)
14873	118.206	-0.243121	0.179294	-1.35599	0.175101	0.625711	2763	Actinobacteria(98)	Actinobacteria(98)	Gaiellales(96)	Gaiellaceae(96)	Gaiella(96)
8140	57.0599	-0.287286	0.211898	-1.35577	0.175172	0.625711	1103	Acidobacteria(100)	Acidobacteria_Gp6(100)	Gp6(100)
2139	52.4392	0.278481	0.2056	1.35448	0.175583	0.625711	1120	Proteobacteria(100)	Alphaproteobacteria(100)	Rhizobiales(100)	Rhizobiaceae(100)	Rhizobium(100)
8623	420.045	0.242835	0.17952	1.35269	0.176153	0.625711	8408	Proteobacteria(100)	Alphaproteobacteria(100)	Sphingomonadales(94)	Sphingomonadaceae(93)	Sphingomonas(90)
15507	123.13	0.24779	0.183212	1.35247	0.176224	0.625711	2459	Proteobacteria(100)	Alphaproteobacteria(100)	Sphingomonadales(99)	Sphingomonadaceae(98)
15909	44.5285	-0.271218	0.201931	-1.34312	0.179232	0.633564	982	Actinobacteria(99)
16131	50.1605	-0.287468	0.214185	-1.34215	0.179549	0.633564	1134	Actinobacteria(100)	Actinobacteria(100)	Actinomycetales(100)	Mycobacteriaceae(100)	Mycobacterium(100)
7819	35.5015	0.284424	0.212249	1.34005	0.18023	0.633564	738	Verrucomicrobia(85)	Subdivision3(76)
5426	146.423	0.233893	0.174568	1.33983	0.180299	0.633564	2855	Proteobacteria(100)	Alphaproteobacteria(100)	Sphingomonadales(100)	Sphingomonadaceae(100)	Sphingomonas(100)
17290	88.4232	-0.246159	0.184018	-1.33769	0.180998	0.63438	2017	Actinobacteria(100)	Actinobacteria(100)	Actinomycetales(100)	Intrasporangiaceae(100)	Janibacter(100)
5021	67.8776	-0.268467	0.201085	-1.33509	0.181847	0.635716	1376	Acidobacteria(100)	Acidobacteria_Gp6(100)	Gp6(100)
1237	305.301	-0.187324	0.140541	-1.33287	0.182574	0.63662	6474	Acidobacteria(100)	Acidobacteria_Gp7(100)	Gp7(100)
3144	31.9351	0.287678	0.216386	1.32947	0.183693	0.637834	767	Proteobacteria(99)	Betaproteobacteria(90)
8547	31.3649	0.28952	0.217854	1.32896	0.18386	0.637834	625	Proteobacteria(97)	Deltaproteobacteria(97)	Myxococcales(97)	Polyangiaceae(96)	Chondromyces(76)
1406	382.869	-0.217007	0.164036	-1.32293	0.18586	0.643131	8510	Acidobacteria(100)	Acidobacteria_Gp6(100)	Gp6(100)
14761	56.3706	-0.254004	0.193073	-1.31559	0.188313	0.649968	1210	Actinobacteria(86)	Actinobacteria(86)	Acidimicrobiales(71)
5425	77.9153	-0.259088	0.197527	-1.31166	0.189635	0.652872	1819	Proteobacteria(100)	Alphaproteobacteria(100)	Rhizobiales(99)
13187	38.5018	0.275587	0.210945	1.30644	0.191403	0.657296	804	Gemmatimonadetes(92)	Gemmatimonadetes(92)	Gemmatimonadales(92)	Gemmatimonadaceae(92)	Gemmatimonas(92)
13016	221.586	-0.20343	0.155956	-1.30441	0.192093	0.658004	4430	Acidobacteria(90)	Acidobacteria_Gp4(90)	Gp4(88)
9517	54.3415	0.166532	0.127942	1.30162	0.193046	0.659607	1321	Firmicutes(100)	Clostridia(100)	Clostridiales(100)	Clostridiaceae_1(100)	Clostridium_sensu_stricto(100)
10610	80.2766	-0.266437	0.205539	-1.29628	0.194878	0.663471	1647	Actinobacteria(100)	Actinobacteria(100)	Actinomycetales(100)	Streptosporangiaceae(100)
6732	149.585	0.217667	0.168446	1.29221	0.196286	0.663471	3311	Acidobacteria(100)	Acidobacteria_Gp6(100)	Gp6(100)
11299	61.7506	-0.270076	0.209023	-1.29209	0.196327	0.663471	1346	Verrucomicrobia(100)	Spartobacteria(100)
5544	65.3699	0.263256	0.204265	1.2888	0.197469	0.663471	1343	unclassified
7194	64.8426	-0.260733	0.20239	-1.28827	0.197652	0.663471	1559	Acidobacteria(90)	Acidobacteria_Gp16(89)	Gp16(89)
12957	35.9364	-0.2765	0.215039	-1.28581	0.198509	0.663471	848	unclassified
12534	81.4917	0.265654	0.206692	1.28526	0.1987	0.663471	1532	Proteobacteria(100)	Alphaproteobacteria(100)	Sphingomonadales(100)	Sphingomonadaceae(100)	Sphingomonas(96)
2846	72.8895	-0.267626	0.208374	-1.28435	0.199019	0.663471	1495	Actinobacteria(100)	Actinobacteria(100)	Acidimicrobiales(100)	Acidimicrobiaceae(100)	Ilumatobacter(100)
13509	113.79	-0.242151	0.188542	-1.28434	0.199025	0.663471	2662	Proteobacteria(100)	Alphaproteobacteria(100)
13277	61.3396	-0.278569	0.216912	-1.28425	0.199056	0.663471	1469	Proteobacteria(100)	Deltaproteobacteria(100)	Myxococcales(100)	Polyangiaceae(99)
12729	94.2531	-0.227068	0.177139	-1.28186	0.199891	0.664594	2005	Proteobacteria(100)	Alphaproteobacteria(100)	Rhizobiales(100)	Phyllobacteriaceae(100)	Mesorhizobium(99)
2478	80.6255	-0.254378	0.198697	-1.28023	0.200464	0.664594	1736	Planctomycetes(100)	Planctomycetia(100)	Planctomycetales(100)	Planctomycetaceae(100)	Aquisphaera(85)
16711	42.8284	-0.262384	0.205158	-1.27894	0.20092	0.664594	948	Proteobacteria(100)	Alphaproteobacteria(100)	Sphingomonadales(100)	Sphingomonadaceae(100)	Sphingomonas(97)
17518	39.3924	-0.272558	0.213437	-1.277	0.201603	0.664594	838	Proteobacteria(97)	Deltaproteobacteria(96)	Myxococcales(88)	Polyangiaceae(72)
12649	59.8423	-0.248845	0.195138	-1.27523	0.202229	0.664594	1292	Proteobacteria(100)	Alphaproteobacteria(100)	Rhizobiales(100)	Methylobacteriaceae(92)	Microvirga(75)
10524	577.708	0.174924	0.137313	1.2739	0.202698	0.664594	11867	candidate_division_WPS-2(81)
15768	42.0053	0.27385	0.215247	1.27226	0.203281	0.664594	872	Proteobacteria(100)	Betaproteobacteria(97)
6004	53.2084	0.26089	0.20507	1.2722	0.203303	0.664594	1104	Gemmatimonadetes(86)	Gemmatimonadetes(86)	Gemmatimonadales(86)	Gemmatimonadaceae(86)	Gemmatimonas(86)
16884	66.3109	-0.248194	0.195532	-1.26932	0.204326	0.666337	1442	Actinobacteria(100)	Actinobacteria(100)	Actinomycetales(100)	Nocardioidaceae(100)	Kribbella(100)
13790	72.6829	-0.253441	0.2004	-1.26467	0.205988	0.666709	1507	Proteobacteria(100)	Alphaproteobacteria(100)	Rhodospirillales(100)	Rhodospirillaceae(100)	Skermanella(100)
1565	31.0609	-0.279208	0.221119	-1.26271	0.206694	0.666709	665	Proteobacteria(100)	Alphaproteobacteria(100)	Rhodobacterales(100)	Rhodobacteraceae(100)
10012	143.858	-0.233212	0.184698	-1.26267	0.206709	0.666709	2803	Proteobacteria(100)	Alphaproteobacteria(100)	Sphingomonadales(100)	Erythrobacteraceae(83)
14121	122.462	-0.213571	0.169716	-1.2584	0.208247	0.666709	2630	Actinobacteria(86)	Actinobacteria(86)
3760	34.9887	-0.266533	0.212041	-1.25698	0.20876	0.666709	822	Actinobacteria(93)
11037	35.8662	0.271738	0.216217	1.25678	0.208833	0.666709	803	Verrucomicrobia(96)	Spartobacteria(93)
16698	193.366	0.200727	0.159872	1.25555	0.209281	0.666709	4024	Proteobacteria(100)	Alphaproteobacteria(100)	Sphingomonadales(100)	Sphingomonadaceae(99)	Sphingomonas(80)
380	196.355	-0.19429	0.154758	-1.25544	0.209318	0.666709	4344	Actinobacteria(97)	Actinobacteria(97)	Solirubrobacterales(90)
14540	133.061	-0.26424	0.210574	-1.25486	0.20953	0.666709	2577	Proteobacteria(100)	Deltaproteobacteria(100)	Myxococcales(92)	Polyangiaceae(79)
12764	65.9214	-0.246621	0.196914	-1.25243	0.210414	0.666709	1544	Proteobacteria(100)	Alphaproteobacteria(100)	Rhizobiales(100)	Hyphomicrobiaceae(73)
13476	138.956	0.220974	0.176548	1.25164	0.210701	0.666709	3070	Planctomycetes(100)	Planctomycetia(100)	Planctomycetales(100)	Planctomycetaceae(100)	Zavarzinella(100)
16064	56.3635	0.273575	0.218629	1.25132	0.210817	0.666709	1043	Bacteroidetes(100)	Sphingobacteriia(100)	Sphingobacteriales(100)	Chitinophagaceae(100)	Terrimonas(93)
1952	47.0278	0.253947	0.203117	1.25025	0.211207	0.666709	868	Proteobacteria(99)	Deltaproteobacteria(98)	Myxococcales(93)
17277	588.844	0.186999	0.149964	1.24696	0.212413	0.666709	11806	Acidobacteria(100)	Acidobacteria_Gp6(100)	Gp6(100)
9904	78.2775	-0.23909	0.191853	-1.24621	0.212687	0.666709	1592	Proteobacteria(100)	Betaproteobacteria(100)
5577	80.7676	0.269149	0.216145	1.24522	0.213049	0.666709	1488	Acidobacteria(99)	Acidobacteria_Gp7(97)	Gp7(97)
7661	27.4882	-0.27599	0.22183	-1.24415	0.213443	0.666709	716	Proteobacteria(92)	Deltaproteobacteria(89)	Myxococcales(88)
11946	146.688	0.23847	0.191976	1.24219	0.214167	0.666709	2944	Acidobacteria(100)	Acidobacteria_Gp6(100)	Gp6(100)
9266	44.205	-0.265643	0.213963	-1.24153	0.214408	0.666709	769	Proteobacteria(100)	Gammaproteobacteria(100)	Xanthomonadales(100)	Xanthomonadaceae(100)	Arenimonas(100)
5534	45.2645	0.257845	0.207752	1.24112	0.214562	0.666709	953	unclassified
11571	239.2	-0.241629	0.194826	-1.24023	0.214891	0.666709	4545	Acidobacteria(100)	Acidobacteria_Gp4(100)	Gp4(100)
2364	55.3879	0.257413	0.207727	1.23919	0.215274	0.666709	1192	Verrucomicrobia(100)	Subdivision3(100)
15741	96.2715	-0.242655	0.196006	-1.238	0.215716	0.666709	2194	Actinobacteria(100)	Actinobacteria(100)	Actinomycetales(100)	Intrasporangiaceae(100)	Janibacter(98)
15853	72.458	0.259696	0.210808	1.23191	0.217983	0.671559	1443	unclassified
17548	120.996	-0.233526	0.189684	-1.23113	0.218273	0.671559	2696	Actinobacteria(98)	Actinobacteria(98)	Gaiellales(95)	Gaiellaceae(95)	Gaiella(95)
17192	41.7015	-0.267352	0.217857	-1.22719	0.219751	0.67458	909	Actinobacteria(100)	Actinobacteria(100)	Gaiellales(100)	Gaiellaceae(100)	Gaiella(100)
11643	128.008	0.21615	0.17692	1.22174	0.221805	0.675248	2769	Acidobacteria(100)	Acidobacteria_Gp4(100)	Gp4(100)
10570	40.8569	-0.252284	0.206879	-1.21948	0.222663	0.675248	966	Actinobacteria(74)
10320	63.6652	0.244434	0.200695	1.21794	0.223247	0.675248	1241	unclassified
15569	58.7742	0.255551	0.210039	1.21668	0.223724	0.675248	1244	Bacteroidetes(100)	Sphingobacteriia(100)	Sphingobacteriales(100)	Chitinophagaceae(100)
10881	46.2893	-0.253402	0.208934	-1.21283	0.225195	0.675248	919	Verrucomicrobia(100)	Spartobacteria(100)
1220	125.275	0.213091	0.17598	1.21089	0.225939	0.675248	2721	Verrucomicrobia(94)	Subdivision3(75)
4859	267.397	0.202387	0.16734	1.20944	0.226495	0.675248	6038	Verrucomicrobia(99)	Subdivision3(98)
12978	94.5701	-0.213844	0.176887	-1.20893	0.226689	0.675248	2086	unclassified
7225	69.0328	-0.242459	0.200944	-1.2066	0.227586	0.675248	1304	Proteobacteria(100)	Betaproteobacteria(98)
5251	40.2875	0.264058	0.218902	1.20628	0.227709	0.675248	774	Acidobacteria(100)	Acidobacteria_Gp4(100)	Gp4(90)
12146	33.7172	0.257242	0.213814	1.20311	0.228933	0.675248	777	Acidobacteria(100)	Acidobacteria_Gp6(100)	Gp6(100)
3717	29.0401	0.265768	0.220942	1.20288	0.229022	0.675248	664	candidate_division_WPS-2(92)
14900	31.4117	-0.259819	0.216164	-1.20195	0.229382	0.675248	734	Actinobacteria(99)	Actinobacteria(99)	Gaiellales(91)	Gaiellaceae(91)	Gaiella(91)
14200	222.42	-0.222892	0.185574	-1.2011	0.229714	0.675248	5461	Actinobacteria(100)	Actinobacteria(100)	Actinomycetales(100)	Micromonosporaceae(100)	Micromonospora(74)
15942	64.4172	-0.239312	0.199339	-1.20053	0.229933	0.675248	1303	Actinobacteria(100)
7003	80.2216	-0.218864	0.182353	-1.20022	0.230053	0.675248	1641	Proteobacteria(99)	Betaproteobacteria(99)
8328	30.2266	-0.262102	0.218423	-1.19998	0.230148	0.675248	691	Proteobacteria(100)	Alphaproteobacteria(100)	Rhizobiales(99)	Hyphomicrobiaceae(96)	Rhodomicrobium(95)
5428	156.463	-0.198266	0.165406	-1.19866	0.23066	0.675248	3357	Proteobacteria(100)	Alphaproteobacteria(100)	Rhizobiales(98)	Phyllobacteriaceae(87)	Mesorhizobium(71)
2481	31.1186	-0.259615	0.216666	-1.19823	0.230827	0.675248	676	Planctomycetes(100)	Planctomycetia(100)	Planctomycetales(100)	Planctomycetaceae(100)	Aquisphaera(100)
9712	76.8018	-0.240054	0.200432	-1.19768	0.231041	0.675248	1669	Acidobacteria(100)	Acidobacteria_Gp6(100)	Gp6(100)
16606	250.187	0.176028	0.147	1.19747	0.231122	0.675248	5218	Acidobacteria(100)	Acidobacteria_Gp6(100)	Gp6(100)
11006	24.5291	0.2649	0.221466	1.19612	0.231649	0.675248	650	Proteobacteria(100)	Alphaproteobacteria(100)	Rhizobiales(93)
15105	1254.29	-0.178181	0.149037	-1.19555	0.231874	0.675248	27849	Actinobacteria(100)	Actinobacteria(100)	Gaiellales(100)	Gaiellaceae(100)	Gaiella(100)
15315	753.434	0.15336	0.128333	1.19502	0.232081	0.675248	15630	Acidobacteria(100)	Acidobacteria_Gp6(100)	Gp6(100)
15707	234.808	-0.221573	0.185647	-1.19352	0.232666	0.675248	5330	Actinobacteria(100)	Actinobacteria(100)	Actinomycetales(100)	Streptomycetaceae(100)	Streptomyces(97)
16092	325.772	-0.192801	0.161613	-1.19298	0.232878	0.675248	7247	Actinobacteria(100)	Actinobacteria(100)	Actinomycetales(100)	Mycobacteriaceae(100)	Mycobacterium(100)
7240	122.347	-0.156128	0.131195	-1.19005	0.234027	0.677136	3331	Proteobacteria(100)	Betaproteobacteria(97)	Burkholderiales(97)
16905	129.01	-0.239993	0.202201	-1.1869	0.235267	0.677744	3006	Actinobacteria(100)	Actinobacteria(100)	Actinomycetales(100)	Micromonosporaceae(100)	Virgisporangium(100)
8999	57.6981	0.226541	0.190959	1.18633	0.235492	0.677744	1191	unclassified
3121	47.467	0.239287	0.201807	1.18572	0.235733	0.677744	948	Proteobacteria(98)	Betaproteobacteria(95)
16927	93.0518	-0.23583	0.199605	-1.18148	0.237411	0.680836	2144	Actinobacteria(100)	Actinobacteria(100)	Actinomycetales(100)	Micromonosporaceae(100)	Micromonospora(70)
9672	96.5211	-0.217584	0.184318	-1.18048	0.23781	0.680836	2045	Acidobacteria(100)	Acidobacteria_Gp6(100)	Gp6(100)
437	52.4149	0.238257	0.202244	1.17807	0.238769	0.682147	1039	Gemmatimonadetes(75)	Gemmatimonadetes(75)	Gemmatimonadales(75)	Gemmatimonadaceae(75)	Gemmatimonas(75)
15886	47.0327	0.250137	0.212581	1.17667	0.239328	0.682311	917	candidate_division_WPS-2(82)
9810	72.2012	0.235834	0.200674	1.17521	0.23991	0.682538	1526	Proteobacteria(99)	Betaproteobacteria(88)
6617	180.823	-0.191612	0.163222	-1.17394	0.24042	0.682562	4336	Actinobacteria(79)	Actinobacteria(79)
8960	64.72	-0.229664	0.196066	-1.17136	0.241453	0.684067	1162	unclassified
10402	68.6891	0.22952	0.19653	1.16786	0.242862	0.684827	1375	candidate_division_WPS-2(100)
9992	114.581	0.209602	0.179682	1.16651	0.243407	0.684827	2426	Acidobacteria(99)	Acidobacteria_Gp1(95)
12486	36.7319	0.248476	0.213204	1.16544	0.243842	0.684827	677	Proteobacteria(100)	Alphaproteobacteria(100)	Sphingomonadales(100)	Sphingomonadaceae(100)	Sphingomonas(86)
10649	50.3219	0.243482	0.209067	1.16461	0.244177	0.684827	1026	candidate_division_WPS-2(99)
11282	60.23	0.231736	0.199008	1.16446	0.244239	0.684827	1251	Verrucomicrobia(100)	Spartobacteria(100)
13374	52.5301	-0.230475	0.198351	-1.16195	0.245255	0.686259	1411	unclassified
16027	58.0911	0.237989	0.205249	1.15951	0.246249	0.686614	1110	candidate_division_WPS-2(98)
3699	37.0465	0.250004	0.215677	1.15916	0.246391	0.686614	752	candidate_division_WPS-2(95)
8376	87.7125	-0.232074	0.200649	-1.15662	0.247429	0.687143	2084	Actinobacteria(82)	Actinobacteria(79)	Solirubrobacterales(78)
15113	76.3988	-0.220605	0.190798	-1.15622	0.247592	0.687143	1688	Actinobacteria(99)	Actinobacteria(99)	Gaiellales(96)	Gaiellaceae(96)	Gaiella(96)
2381	54.4897	-0.228586	0.198093	-1.15394	0.248527	0.687916	1139	Proteobacteria(91)	Deltaproteobacteria(84)	Myxococcales(71)
12680	112.925	-0.21175	0.183719	-1.15258	0.249085	0.687916	2489	Proteobacteria(100)	Alphaproteobacteria(100)	Rhizobiales(100)
11336	289.239	-0.201796	0.175206	-1.15176	0.249419	0.687916	6350	Verrucomicrobia(100)	Spartobacteria(100)
11955	80.9987	0.226277	0.196659	1.15061	0.249894	0.687916	1611	Acidobacteria(100)	Acidobacteria_Gp6(100)	Gp6(100)
17366	117.216	-0.206301	0.179526	-1.14915	0.250495	0.688179	2641	Verrucomicrobia(100)	Spartobacteria(100)
8287	115.058	-0.206718	0.18027	-1.14671	0.2515	0.688942	2597	Proteobacteria(100)	Alphaproteobacteria(100)	Rhizobiales(99)
14482	31.8037	-0.141239	0.123393	-1.14463	0.252362	0.688942	647	Proteobacteria(100)	Betaproteobacteria(100)	Burkholderiales(100)
803	43.1673	-0.244131	0.213447	-1.14375	0.252727	0.688942	824	Proteobacteria(100)	Betaproteobacteria(99)
3721	237.038	-0.197202	0.172444	-1.14358	0.252799	0.688942	5582	Actinobacteria(87)
11200	170.019	0.194067	0.170543	1.13794	0.255146	0.693365	3104	Verrucomicrobia(98)	Spartobacteria(89)
3511	60.9468	-0.239808	0.21087	-1.13723	0.255442	0.693365	1314	candidate_division_WPS-1(84)
7374	225.69	-0.187334	0.165166	-1.13421	0.256705	0.695399	4870	Actinobacteria(99)	Actinobacteria(99)	Gaiellales(93)	Gaiellaceae(93)	Gaiella(93)
4590	80.3188	0.203714	0.180235	1.13027	0.258363	0.695399	1680	unclassified
8212	246.07	-0.192463	0.170293	-1.13019	0.258396	0.695399	5283	Proteobacteria(100)	Alphaproteobacteria(100)	Rhizobiales(100)	Bradyrhizobiaceae(100)	Bradyrhizobium(96)
6729	73.2302	0.212382	0.187921	1.13017	0.258406	0.695399	1625	Acidobacteria(100)	Acidobacteria_Gp6(100)	Gp6(100)
13162	38.289	0.247713	0.219459	1.12874	0.259007	0.695399	848	Gemmatimonadetes(92)	Gemmatimonadetes(92)	Gemmatimonadales(92)	Gemmatimonadaceae(92)	Gemmatimonas(92)
11949	33.1477	0.243746	0.216223	1.12729	0.259619	0.695399	725	Acidobacteria(100)	Acidobacteria_Gp6(100)	Gp6(100)
11926	65.0078	0.211141	0.187359	1.12693	0.259771	0.695399	1409	Acidobacteria(100)	Acidobacteria_Gp6(100)	Gp6(100)
9478	96.3629	0.20463	0.181996	1.12437	0.260857	0.696936	1968	Proteobacteria(100)	Betaproteobacteria(100)
15486	44.163	-0.239777	0.214115	-1.11985	0.262778	0.698918	866	Proteobacteria(100)	Alphaproteobacteria(100)	Sphingomonadales(96)	Sphingomonadaceae(95)
12802	82.0728	-0.221924	0.19872	-1.11677	0.264093	0.698918	1705	Proteobacteria(100)	Alphaproteobacteria(100)	Rhizobiales(100)
13789	126.233	-0.221731	0.198734	-1.11572	0.264543	0.698918	2707	Proteobacteria(100)	Alphaproteobacteria(100)	Rhodospirillales(100)	Rhodospirillaceae(100)	Skermanella(100)
14159	55.819	-0.238664	0.214127	-1.11459	0.265026	0.698918	1234	Actinobacteria(100)	Actinobacteria(100)	Actinomycetales(100)	Nocardioidaceae(100)
9314	58.0953	0.21729	0.195156	1.11342	0.26553	0.698918	1350	Proteobacteria(100)	Betaproteobacteria(98)
6128	38.2203	-0.244455	0.219717	-1.11259	0.265883	0.698918	887	Proteobacteria(94)	Alphaproteobacteria(83)
3522	134.353	0.207195	0.186378	1.1117	0.266269	0.698918	2693	candidate_division_WPS-2(89)
16808	117.908	0.209913	0.18906	1.1103	0.266871	0.698918	2705	Gemmatimonadetes(100)	Gemmatimonadetes(100)	Gemmatimonadales(100)	Gemmatimonadaceae(100)	Gemmatimonas(100)
9758	40.2372	0.24116	0.217388	1.10935	0.267279	0.698918	816	Acidobacteria(99)	Acidobacteria_Gp6(99)	Gp6(99)
11826	368.115	0.170083	0.153392	1.10881	0.267512	0.698918	7402	Gemmatimonadetes(85)	Gemmatimonadetes(85)	Gemmatimonadales(85)	Gemmatimonadaceae(85)	Gemmatimonas(85)
7580	36.2235	-0.238039	0.214724	-1.10858	0.26761	0.698918	734	Acidobacteria(100)	Acidobacteria_Gp6(100)	Gp6(100)
2838	34.8819	0.245735	0.221739	1.10822	0.267767	0.698918	696	Actinobacteria(100)	Actinobacteria(100)	Actinomycetales(100)
10164	89.9418	0.22246	0.201382	1.10467	0.269305	0.701585	1562	Acidobacteria(100)	Acidobacteria_Gp7(84)	Gp7(84)
3648	52.1012	0.225747	0.204734	1.10264	0.270185	0.702532	1020	unclassified
13807	60.2776	-0.227624	0.206802	-1.10068	0.271034	0.703396	1265	Actinobacteria(100)	Actinobacteria(100)	Actinomycetales(100)
12057	665.319	0.185329	0.169112	1.0959	0.273125	0.704763	14237	Acidobacteria(100)	Acidobacteria_Gp6(100)	Gp6(100)
1833	33.5318	0.239577	0.218644	1.09574	0.273192	0.704763	639	Bacteroidetes(99)
2524	155.255	0.191875	0.175222	1.09504	0.273498	0.704763	3244	Proteobacteria(100)	Gammaproteobacteria(100)	Xanthomonadales(100)	Xanthomonadaceae(100)	Arenimonas(99)
10571	34.2732	-0.242611	0.22183	-1.09368	0.274095	0.704763	803	Actinobacteria(83)	Actinobacteria(79)	Solirubrobacterales(75)
13864	120.611	-0.206819	0.189126	-1.09355	0.274152	0.704763	2656	Actinobacteria(100)	Actinobacteria(100)	Actinomycetales(98)
11677	63.9244	-0.235296	0.216143	-1.08861	0.276324	0.707973	1299	Acidobacteria(100)	Acidobacteria_Gp4(100)	Gp4(100)
11426	52.5278	0.215803	0.198285	1.08835	0.276442	0.707973	1050	Verrucomicrobia(98)	Subdivision3(98)
17134	343.661	-0.149499	0.137933	-1.08386	0.278429	0.711721	7478	Actinobacteria(99)	Actinobacteria(95)	Gaiellales(94)	Gaiellaceae(94)	Gaiella(94)
15939	35.5299	-0.233095	0.215814	-1.08007	0.280109	0.714389	759	Actinobacteria(100)	Actinobacteria(74)	Solirubrobacterales(74)
17243	81.5187	-0.19723	0.182917	-1.07825	0.280921	0.714389	1960	Actinobacteria(100)	Actinobacteria(100)	Gaiellales(100)	Gaiellaceae(100)	Gaiella(100)
8998	146.552	-0.175134	0.163223	-1.07298	0.283282	0.714389	3081	Acidobacteria(79)	Acidobacteria_Gp16(79)	Gp16(79)
13353	56.4114	0.207775	0.194043	1.07077	0.284274	0.714389	1144	Actinobacteria(97)	Actinobacteria(96)	Gaiellales(95)	Gaiellaceae(95)	Gaiella(95)
1861	31.1075	0.229253	0.214361	1.06947	0.284857	0.714389	619	Bacteroidetes(100)
4572	166.221	0.204437	0.191175	1.06937	0.284902	0.714389	3766	Acidobacteria(100)	Acidobacteria_Gp4(100)	Gp4(100)
890	48.0325	0.228339	0.213595	1.06903	0.285056	0.714389	925	Verrucomicrobia(100)	Opitutae(100)	Opitutales(100)	Opitutaceae(100)	Opitutus(100)
12351	46.0489	0.221335	0.207152	1.06847	0.285311	0.714389	916	Acidobacteria(100)	Acidobacteria_Gp4(100)	Gp4(100)
15652	70.0926	-0.223336	0.209536	-1.06586	0.286487	0.714389	1538	Acidobacteria(100)	Acidobacteria_Gp16(100)	Gp16(100)
15719	36.2783	-0.20807	0.195315	-1.06531	0.286736	0.714389	956	Actinobacteria(100)	Actinobacteria(100)	Actinomycetales(100)	Streptomycetaceae(100)	Streptomyces(100)
12325	58.8992	-0.211911	0.199154	-1.06406	0.287304	0.714389	1251	unclassified
14519	139.075	-0.189659	0.178298	-1.06372	0.287456	0.714389	2959	Proteobacteria(100)	Betaproteobacteria(89)	Burkholderiales(89)
15850	72.8199	0.22336	0.210044	1.0634	0.287603	0.714389	1455	unclassified
9358	95.4753	-0.218325	0.205539	-1.06221	0.288141	0.714389	2234	Acidobacteria(100)	Acidobacteria_Gp6(100)	Gp6(100)
15677	320.602	-0.15991	0.150645	-1.0615	0.288461	0.714389	7027	Acidobacteria(100)	Acidobacteria_Gp16(100)	Gp16(100)
7605	298.97	0.166611	0.157366	1.05875	0.289714	0.714389	6166	Acidobacteria(100)	Acidobacteria_Gp6(100)	Gp6(100)
17456	172.42	-0.180148	0.170725	-1.05519	0.291338	0.714389	3705	Acidobacteria(100)	Acidobacteria_Gp6(100)	Gp6(100)
15546	46.518	-0.218687	0.207359	-1.05463	0.291597	0.714389	792	Proteobacteria(100)	Alphaproteobacteria(100)	Sphingomonadales(100)	Sphingomonadaceae(99)	Sphingomonas(82)
7370	194.098	-0.168764	0.160073	-1.05429	0.291748	0.714389	4437	Actinobacteria(100)	Actinobacteria(99)	Gaiellales(99)	Gaiellaceae(99)	Gaiella(99)
13792	79.4852	-0.205373	0.194838	-1.05407	0.29185	0.714389	1780	Proteobacteria(100)	Alphaproteobacteria(100)	Rhodospirillales(100)	Rhodospirillaceae(100)	Skermanella(100)
17549	84.7065	-0.200672	0.190588	-1.05291	0.292382	0.714389	2037	Actinobacteria(98)	Actinobacteria(98)	Gaiellales(96)	Gaiellaceae(96)	Gaiella(96)
10536	74.518	0.217145	0.206383	1.05215	0.292733	0.714389	1337	candidate_division_WPS-2(87)
6801	56.7976	-0.220403	0.209998	-1.04955	0.293926	0.714389	1195	Proteobacteria(97)	Alphaproteobacteria(95)	Rhodospirillales(95)	Acetobacteraceae(72)
2504	42.3352	-0.226868	0.216304	-1.04884	0.294251	0.714389	918	Proteobacteria(100)	Alphaproteobacteria(100)	Rhodospirillales(100)	Acetobacteraceae(100)
13513	98.5352	0.202302	0.193187	1.04718	0.295015	0.714389	2084	Acidobacteria(100)	Acidobacteria_Gp1(100)	Candidatus_Koribacter(79)
14360	34.6427	0.224887	0.21491	1.04642	0.295365	0.714389	705	Proteobacteria(100)	Betaproteobacteria(100)
8889	43.5982	-0.226919	0.216862	-1.04638	0.295387	0.714389	868	Acidobacteria(100)	Acidobacteria_Gp1(100)	Gp1(89)
15361	28.7294	0.230994	0.220817	1.04609	0.29552	0.714389	696	Acidobacteria(100)	Acidobacteria_Gp6(100)	Gp6(100)
17579	36.9458	-0.228145	0.218117	-1.04597	0.295573	0.714389	804	Acidobacteria(100)	Acidobacteria_Gp6(100)	Gp6(100)
11983	778.65	-0.147575	0.141177	-1.04532	0.295873	0.714389	17351	Acidobacteria(100)	Acidobacteria_Gp6(100)	Gp6(100)
8326	30.23	-0.225258	0.215669	-1.04446	0.296273	0.714389	735	Proteobacteria(100)	Alphaproteobacteria(100)	Rhizobiales(100)	Hyphomicrobiaceae(100)	Rhodomicrobium(100)
17489	79.5428	-0.196243	0.187909	-1.04435	0.296322	0.714389	1767	Proteobacteria(100)	Alphaproteobacteria(100)	Rhizobiales(100)
6133	70.6237	-0.196739	0.188573	-1.0433	0.296808	0.714389	1530	Actinobacteria(97)	Actinobacteria(89)	Gaiellales(79)	Gaiellaceae(79)	Gaiella(79)
5569	64.6907	-0.209663	0.201303	-1.04153	0.29763	0.714532	1387	Planctomycetes(98)	Planctomycetia(98)	Planctomycetales(98)	Planctomycetaceae(98)	Planctomyces(77)
15393	914.374	0.136827	0.131449	1.04091	0.297919	0.714532	19680	Acidobacteria(100)	Acidobacteria_Gp6(100)	Gp6(100)
5217	99.9735	0.191463	0.184481	1.03785	0.299342	0.716682	1902	Acidobacteria(100)	Acidobacteria_Gp4(100)
15110	68.9906	-0.192397	0.186099	-1.03384	0.301209	0.716767	1519	Actinobacteria(98)	Actinobacteria(97)	Gaiellales(91)	Gaiellaceae(91)	Gaiella(91)
16539	107.436	-0.185678	0.180014	-1.03146	0.302323	0.716767	2390	Acidobacteria(100)	Acidobacteria_Gp6(100)	Gp6(100)
15694	59.7971	0.209615	0.203375	1.03068	0.302689	0.716767	1249	Proteobacteria(100)	Betaproteobacteria(99)
1390	66.6406	0.218377	0.212058	1.0298	0.303104	0.716767	1319	Acidobacteria(100)	Acidobacteria_Gp6(100)	Gp6(100)
7774	46.6259	0.208721	0.202687	1.02977	0.303117	0.716767	1048	Proteobacteria(99)	Deltaproteobacteria(99)	Myxococcales(92)	Polyangiaceae(91)	Chondromyces(73)
16868	34.8485	0.223392	0.217081	1.02907	0.303446	0.716767	680	Proteobacteria(100)	Alphaproteobacteria(100)	Sphingomonadales(100)	Sphingomonadaceae(100)	Sphingomonas(90)
10765	256.849	0.173933	0.169033	1.02899	0.303484	0.716767	5176	Verrucomicrobia(100)	Spartobacteria(100)
10281	55.4567	0.215664	0.20999	1.02702	0.304412	0.716767	1095	candidate_division_WPS-2(94)
16090	175.053	-0.17357	0.169445	-1.02435	0.30567	0.716767	3972	Actinobacteria(100)	Actinobacteria(100)	Actinomycetales(100)	Mycobacteriaceae(100)	Mycobacterium(100)
3534	93.17	0.200944	0.19633	1.0235	0.306071	0.716767	1873	candidate_division_WPS-2(91)
4785	55.3288	-0.21526	0.21033	-1.02344	0.3061	0.716767	1199	Planctomycetes(95)	Planctomycetia(95)	Planctomycetales(95)	Planctomycetaceae(95)
7658	202.325	-0.156233	0.15288	-1.02193	0.306814	0.716767	4561	unclassified
15461	129.191	-0.183153	0.179341	-1.02126	0.307132	0.716767	2928	Acidobacteria(100)	Acidobacteria_Gp6(100)	Gp6(100)
13034	43.1652	0.223899	0.219242	1.02124	0.30714	0.716767	801	unclassified
7832	60.1475	-0.201354	0.19743	-1.01988	0.307787	0.716767	1408	unclassified
9835	71.9703	-0.217007	0.212788	-1.01983	0.307811	0.716767	1622	Firmicutes(100)	Bacilli(100)	Bacillales(100)	Bacillaceae_1(99)	Bacillus(90)
16799	65.8776	-0.192411	0.18895	-1.01832	0.308528	0.71696	1327	Acidobacteria(98)	Acidobacteria_Gp7(83)	Gp7(83)
13593	65.9291	0.205199	0.201933	1.01618	0.309546	0.71696	1362	Proteobacteria(98)	Alphaproteobacteria(97)	Rhodospirillales(92)
7905	205.478	0.162892	0.160365	1.01576	0.309745	0.71696	4036	Acidobacteria(100)	Acidobacteria_Gp6(100)	Gp6(100)
7387	59.5035	-0.205292	0.202215	-1.01522	0.310002	0.71696	1211	Actinobacteria(97)	Actinobacteria(97)	Acidimicrobiales(84)
17369	87.6119	-0.189606	0.187197	-1.01287	0.311123	0.71833	1876	Verrucomicrobia(100)	Spartobacteria(100)
1221	56.8899	0.20864	0.206315	1.01127	0.311886	0.71887	1089	Verrucomicrobia(91)	Subdivision3(83)
16282	90.4515	-0.202422	0.200795	-1.0081	0.313404	0.721148	1791	Verrucomicrobia(100)	Spartobacteria(100)
1732	44.568	0.219272	0.217848	1.00653	0.314159	0.721663	1351	Acidobacteria(100)	Acidobacteria_Gp4(100)	Blastocatella(100)
10439	81.8741	-0.18996	0.189108	-1.0045	0.315136	0.721782	1799	Actinobacteria(100)
15189	52.7687	0.20363	0.202774	1.00422	0.315272	0.721782	1148	Acidobacteria(100)	Acidobacteria_Gp6(100)	Gp6(100)
13054	68.2304	0.185809	0.186188	0.997969	0.318294	0.727477	1349	Gemmatimonadetes(98)	Gemmatimonadetes(98)	Gemmatimonadales(98)	Gemmatimonadaceae(98)	Gemmatimonas(98)
14874	204.317	-0.173107	0.173787	-0.996086	0.319209	0.728342	4677	Actinobacteria(97)	Actinobacteria(97)	Gaiellales(94)	Gaiellaceae(94)	Gaiella(94)
8733	62.9368	0.199904	0.201315	0.992992	0.320714	0.728711	1318	Bacteroidetes(100)	Sphingobacteriia(100)	Sphingobacteriales(100)	Chitinophagaceae(100)	Terrimonas(100)
15769	85.7441	0.19354	0.194954	0.992748	0.320833	0.728711	1788	Proteobacteria(99)	Betaproteobacteria(73)
13348	69.5887	0.181476	0.182856	0.99245	0.320978	0.728711	1522	Actinobacteria(97)	Actinobacteria(97)	Gaiellales(92)	Gaiellaceae(92)	Gaiella(92)
17353	268.884	-0.181546	0.183989	-0.986721	0.323779	0.73198	6133	Actinobacteria(100)	Actinobacteria(100)	Actinomycetales(100)	Mycobacteriaceae(100)	Mycobacterium(100)
8159	36.1543	-0.213501	0.216496	-0.986167	0.324051	0.73198	856	Acidobacteria(100)	Acidobacteria_Gp6(100)	Gp6(100)
16	36.2833	-0.21837	0.221589	-0.985473	0.324392	0.73198	689	Proteobacteria(99)	Deltaproteobacteria(99)	Myxococcales(89)
15241	61.7834	0.209513	0.21268	0.985108	0.324571	0.73198	1708	Proteobacteria(100)	Betaproteobacteria(100)	Burkholderiales(100)	Oxalobacteraceae(100)	Massilia(98)
7645	255.893	-0.159064	0.161709	-0.983643	0.325291	0.73239	5827	Proteobacteria(76)
15344	63.3592	0.186005	0.189954	0.979211	0.327476	0.735044	1409	Acidobacteria(100)	Acidobacteria_Gp6(100)	Gp6(100)
15293	112.931	0.176824	0.180606	0.979059	0.327551	0.735044	2165	Acidobacteria(100)	Acidobacteria_Gp6(100)	Gp6(100)
16885	195.889	-0.176832	0.181074	-0.976572	0.328781	0.735734	4390	Actinobacteria(100)	Actinobacteria(100)	Actinomycetales(100)	Nocardioidaceae(100)	Kribbella(100)
11674	36.9737	-0.216483	0.221749	-0.976251	0.32894	0.735734	660	Acidobacteria(100)	Acidobacteria_Gp4(100)	Gp4(100)
8807	321.977	0.14497	0.148854	0.973906	0.330103	0.736293	6611	Bacteroidetes(100)	Cytophagia(99)	Cytophagales(99)	Cytophagaceae(99)	Adhaeribacter(99)
11222	59.9331	0.189381	0.194928	0.971539	0.33128	0.736293	1304	Proteobacteria(81)
14640	77.3191	-0.182046	0.187392	-0.971471	0.331314	0.736293	1800	Actinobacteria(100)	Actinobacteria(100)	Gaiellales(100)	Gaiellaceae(100)	Gaiella(100)
17474	64.0276	-0.192791	0.19847	-0.971386	0.331356	0.736293	1404	Proteobacteria(100)	Alphaproteobacteria(100)	Sphingomonadales(100)	Sphingomonadaceae(100)
628	45.7945	0.202759	0.210566	0.962924	0.335586	0.7423	820	unclassified
15815	33.2532	0.201505	0.209314	0.962693	0.335702	0.7423	691	Acidobacteria(100)	Acidobacteria_Gp6(100)	Gp6(100)
6129	153.692	-0.161839	0.168118	-0.962652	0.335722	0.7423	3327	Proteobacteria(98)	Deltaproteobacteria(98)	Myxococcales(98)
12919	197.682	0.171118	0.178409	0.959135	0.337491	0.7423	3730	Acidobacteria(100)	Acidobacteria_Gp7(100)	Gp7(100)
5970	56.4221	0.191402	0.199576	0.959043	0.337537	0.7423	1255	Gemmatimonadetes(86)	Gemmatimonadetes(86)	Gemmatimonadales(86)	Gemmatimonadaceae(86)	Gemmatimonas(86)
11339	27.6976	-0.210951	0.220304	-0.957549	0.33829	0.7423	659	Verrucomicrobia(100)	Spartobacteria(100)
8808	57.3754	0.191728	0.20023	0.957539	0.338295	0.7423	1270	Bacteroidetes(100)	Cytophagia(100)	Cytophagales(100)	Cytophagaceae(100)	Adhaeribacter(97)
11647	118.444	0.16642	0.174086	0.955966	0.33909	0.7423	2459	Acidobacteria(100)	Acidobacteria_Gp4(100)	Gp4(100)
11291	162.119	-0.157986	0.165318	-0.955649	0.33925	0.7423	3547	Verrucomicrobia(100)	Spartobacteria(100)
12193	66.1598	0.195465	0.204934	0.953795	0.340187	0.7423	1364	Acidobacteria(100)	Acidobacteria_Gp6(100)	Gp6(100)
17501	48.0763	0.201563	0.211753	0.951877	0.341159	0.7423	872	Acidobacteria(100)	Acidobacteria_Gp1(100)	Gp1(100)
11711	47.3559	0.195674	0.205714	0.951196	0.341505	0.7423	1019	unclassified
607	105.724	0.168855	0.177745	0.949987	0.342119	0.7423	2351	Proteobacteria(99)	Deltaproteobacteria(90)	Myxococcales(79)
5943	56.1562	-0.197739	0.208741	-0.947295	0.343488	0.7423	1077	Gemmatimonadetes(77)	Gemmatimonadetes(77)	Gemmatimonadales(77)	Gemmatimonadaceae(77)	Gemmatimonas(77)
14389	29.1041	0.209505	0.221529	0.945721	0.344291	0.7423	688	Proteobacteria(100)	Betaproteobacteria(100)	Burkholderiales(100)	Comamonadaceae(92)
12352	34.7038	0.206999	0.218982	0.94528	0.344516	0.7423	699	Acidobacteria(100)	Acidobacteria_Gp4(100)
11573	44.1797	0.199423	0.211113	0.944629	0.344848	0.7423	870	Acidobacteria(100)	Acidobacteria_Gp4(100)	Gp4(100)
9338	91.2395	0.182019	0.192961	0.943291	0.345532	0.7423	1864	Acidobacteria(100)	Acidobacteria_Gp6(100)	Gp6(100)
4117	361.848	-0.14059	0.149167	-0.942499	0.345937	0.7423	8260	Proteobacteria(100)	Alphaproteobacteria(100)	Rhizobiales(94)
66	44.7403	-0.200648	0.212942	-0.942265	0.346057	0.7423	938	Acidobacteria(100)	Acidobacteria_Gp16(100)	Gp16(100)
8656	28.9636	-0.208341	0.221118	-0.942219	0.34608	0.7423	647	Planctomycetes(100)	Planctomycetia(100)	Planctomycetales(100)	Planctomycetaceae(100)	Pirellula(93)
15462	138.375	0.172247	0.182994	0.941272	0.346566	0.7423	2730	Acidobacteria(100)	Acidobacteria_Gp6(100)	Gp6(100)
17336	70.7502	-0.185378	0.196964	-0.941177	0.346614	0.7423	1561	Actinobacteria(99)
11036	163.808	0.147847	0.157529	0.938534	0.34797	0.744032	3469	Verrucomicrobia(93)	Spartobacteria(88)
9019	133.131	0.17101	0.182563	0.936718	0.348904	0.744499	2492	Proteobacteria(97)	Deltaproteobacteria(94)	Myxococcales(87)
16904	392.782	-0.155967	0.166634	-0.935981	0.349283	0.744499	9134	Actinobacteria(100)	Actinobacteria(100)	Actinomycetales(100)	Micromonosporaceae(100)	Virgisporangium(98)
9809	133.023	0.185383	0.198711	0.93293	0.350856	0.746319	2643	Proteobacteria(98)	Betaproteobacteria(76)
16473	35.8674	0.198966	0.213438	0.932197	0.351235	0.746319	806	Acidobacteria(100)	Acidobacteria_Gp6(100)	Gp6(100)
16669	47.1712	0.184711	0.19867	0.929737	0.352507	0.747499	960	Acidobacteria(100)	Acidobacteria_Gp4(100)	Gp4(100)
9263	536.58	0.139705	0.150383	0.928999	0.35289	0.747499	10699	Proteobacteria(100)	Gammaproteobacteria(100)	Xanthomonadales(100)	Xanthomonadaceae(100)
16898	33.7237	-0.203963	0.220136	-0.926532	0.354169	0.749043	824	Actinobacteria(100)	Actinobacteria(100)	Actinomycetales(100)	Pseudonocardiaceae(100)	Pseudonocardia(89)
5009	716.482	0.204259	0.220875	0.924768	0.355087	0.749254	15664	Proteobacteria(100)	Betaproteobacteria(100)	Burkholderiales(100)	Oxalobacteraceae(100)	Duganella(92)
17291	34.645	-0.197673	0.213923	-0.924038	0.355467	0.749254	673	Actinobacteria(100)	Actinobacteria(100)	Actinomycetales(100)	Intrasporangiaceae(100)
12785	81.9965	-0.168871	0.183049	-0.922544	0.356245	0.749254	1596	Proteobacteria(100)	Alphaproteobacteria(100)	Rhizobiales(93)
16002	34.4709	0.199172	0.216031	0.921956	0.356551	0.749254	806	candidate_division_WPS-2(96)
1736	127.475	0.168516	0.183215	0.919773	0.357691	0.749254	2738	candidate_division_WPS-2(96)
8475	177.643	0.145773	0.158578	0.919253	0.357963	0.749254	3732	candidate_division_WPS-2(71)
5538	44.8033	0.196452	0.21378	0.918942	0.358126	0.749254	1059	unclassified
12708	36.4406	-0.197762	0.216501	-0.913448	0.361007	0.753328	769	Proteobacteria(100)	Alphaproteobacteria(100)	Rhizobiales(100)
13702	67.4837	0.182137	0.199468	0.913117	0.361181	0.753328	1476	Acidobacteria(100)	Acidobacteria_Gp3(100)	Gp3(94)
14927	48.0587	-0.202267	0.221817	-0.911864	0.361841	0.753548	968	Proteobacteria(98)	Deltaproteobacteria(96)	Myxococcales(83)
17405	247.093	0.12724	0.139728	0.910627	0.362492	0.75375	5509	Acidobacteria(100)	Acidobacteria_Gp6(100)	Gp6(100)
10063	65.8191	-0.181398	0.199643	-0.908612	0.363555	0.754807	1559	unclassified
15343	81.2775	-0.174432	0.192528	-0.906007	0.364932	0.754926	2010	Acidobacteria(100)	Acidobacteria_Gp6(99)	Gp6(99)
11370	75.3951	-0.178678	0.197473	-0.904822	0.36556	0.754926	1603	Verrucomicrobia(100)	Spartobacteria(100)
600	71.0608	-0.177353	0.196027	-0.904738	0.365604	0.754926	1488	unclassified
15708	40.0784	-0.196739	0.217688	-0.903765	0.36612	0.754926	916	Actinobacteria(100)	Actinobacteria(100)	Actinomycetales(100)	Streptomycetaceae(99)	Streptomyces(96)
12816	293.669	-0.139975	0.154966	-0.90326	0.366388	0.754926	6567	Proteobacteria(100)	Alphaproteobacteria(100)	Rhizobiales(100)
17062	214.822	-0.143263	0.159308	-0.899286	0.3685	0.756902	4728	Actinobacteria(100)	Actinobacteria(100)	Gaiellales(99)	Gaiellaceae(99)	Gaiella(99)
10025	30.9472	0.194621	0.216514	0.898884	0.368714	0.756902	661	unclassified
12100	137.801	0.165579	0.184731	0.896325	0.370079	0.756902	2870	Acidobacteria(100)	Acidobacteria_Gp6(100)	Gp6(100)
11440	85.728	0.174141	0.194348	0.896026	0.370239	0.756902	1775	Acidobacteria(100)	Acidobacteria_Gp5(100)	Gp5(100)
6618	70.7497	-0.1706	0.190825	-0.894014	0.371314	0.756902	1604	Actinobacteria(88)	Actinobacteria(88)	Acidimicrobiales(74)
8737	41.3996	0.183731	0.205591	0.893673	0.371497	0.756902	741	Bacteroidetes(100)	Sphingobacteriia(100)	Sphingobacteriales(100)	Chitinophagaceae(100)
16741	51.511	0.180337	0.202529	0.890426	0.373237	0.756902	1025	Proteobacteria(100)	Alphaproteobacteria(100)	Rhizobiales(89)
7557	52.5914	0.186142	0.209565	0.88823	0.374417	0.756902	1142	Actinobacteria(97)	Actinobacteria(97)	Solirubrobacterales(89)
12381	175.342	-0.144819	0.163137	-0.887713	0.374695	0.756902	3401	Acidobacteria(100)	Acidobacteria_Gp4(100)	Gp4(100)
802	55.789	0.178255	0.2009	0.887282	0.374927	0.756902	1267	Proteobacteria(100)	Betaproteobacteria(100)	Burkholderiales(98)
15506	53.3209	-0.179545	0.202394	-0.88711	0.37502	0.756902	1074	Proteobacteria(100)	Alphaproteobacteria(100)	Sphingomonadales(100)	Sphingomonadaceae(100)	Sphingomonas(77)
15244	42.6608	0.189389	0.213606	0.886629	0.375279	0.756902	970	Proteobacteria(100)	Betaproteobacteria(100)	Burkholderiales(100)	Oxalobacteraceae(100)	Massilia(100)
13966	86.4263	0.174531	0.197045	0.885741	0.375757	0.756902	2052	Actinobacteria(100)	Actinobacteria(100)	Actinomycetales(100)	Micromonosporaceae(94)
16951	44.2751	-0.189813	0.214473	-0.885021	0.376145	0.756902	912	Actinobacteria(100)	Actinobacteria(100)	Actinomycetales(100)	Micromonosporaceae(100)
8609	101.293	-0.192851	0.21793	-0.884922	0.376199	0.756902	2195	Proteobacteria(100)	Alphaproteobacteria(100)	Rhizobiales(100)	Rhizobiaceae(97)	Rhizobium(97)
16812	47.3393	-0.179737	0.203519	-0.883146	0.377157	0.756902	1053	unclassified
4482	54.8374	0.182389	0.206729	0.88226	0.377636	0.756902	1098	Verrucomicrobia(99)	Subdivision3(97)
16925	94.2613	-0.180705	0.20521	-0.880584	0.378543	0.756902	2161	Actinobacteria(100)	Actinobacteria(100)	Actinomycetales(100)	Micromonosporaceae(98)
9052	321.867	0.153433	0.174337	0.880096	0.378807	0.756902	6901	unclassified
16334	43.3707	-0.179497	0.204089	-0.879504	0.379128	0.756902	838	Acidobacteria(100)	Acidobacteria_Gp4(100)	Gp4(100)
8346	83.8774	0.167758	0.190869	0.878915	0.379447	0.756902	1713	Bacteroidetes(100)	Sphingobacteriia(100)	Sphingobacteriales(100)	Chitinophagaceae(100)	Ferruginibacter(95)
15675	50.4606	-0.182623	0.207846	-0.878648	0.379592	0.756902	1053	Acidobacteria(100)	Acidobacteria_Gp16(100)	Gp16(100)
13859	49.6748	-0.176852	0.201603	-0.877229	0.380362	0.757327	1024	Actinobacteria(82)	Actinobacteria(81)
9261	181.698	0.15561	0.177981	0.87431	0.38195	0.758922	3526	Proteobacteria(100)	Gammaproteobacteria(100)	Xanthomonadales(100)	Xanthomonadaceae(100)	Luteimonas(78)
10495	139.766	-0.17409	0.199439	-0.872895	0.38272	0.758922	3079	Actinobacteria(100)	Actinobacteria(100)	Solirubrobacterales(100)
15576	90.5406	-0.156999	0.179995	-0.872243	0.383076	0.758922	1810	Bacteroidetes(100)	Sphingobacteriia(100)	Sphingobacteriales(100)	Chitinophagaceae(100)
7249	43.9296	-0.189793	0.217738	-0.871658	0.383395	0.758922	889	Chloroflexi(70)
13670	79.659	0.179183	0.206256	0.868739	0.38499	0.760971	1586	Proteobacteria(100)	Alphaproteobacteria(100)	Sphingomonadales(100)	Sphingomonadaceae(99)	Sphingomonas(75)
6688	35.7871	-0.188981	0.218489	-0.864947	0.387068	0.762824	845	unclassified
14262	69.505	-0.18852	0.218463	-0.862936	0.388172	0.762824	1481	Actinobacteria(100)	Actinobacteria(100)	Actinomycetales(100)	Micromonosporaceae(99)
617	127.423	-0.158689	0.184044	-0.862234	0.388559	0.762824	3031	unclassified
5564	78.0322	-0.15933	0.184899	-0.861715	0.388845	0.762824	1390	Acidobacteria(97)	Acidobacteria_Gp7(95)	Gp7(95)
6454	65.4881	-0.172312	0.200292	-0.860306	0.389621	0.762824	1304	Bacteroidetes(100)	Sphingobacteriia(100)	Sphingobacteriales(100)	Chitinophagaceae(100)
12488	90.8083	-0.165863	0.193011	-0.859343	0.390151	0.762824	1955	Proteobacteria(100)	Alphaproteobacteria(100)	Rhizobiales(100)	Methylobacteriaceae(100)	Microvirga(100)
16803	68.3334	0.183116	0.213135	0.859155	0.390255	0.762824	1370	Acidobacteria(100)	Acidobacteria_Gp7(98)	Gp7(98)
2357	57.5569	0.179141	0.208669	0.858494	0.39062	0.762824	1144	Verrucomicrobia(100)	Subdivision3(100)
17032	48.4094	-0.181128	0.211253	-0.857399	0.391224	0.762824	1073	Actinobacteria(99)	Actinobacteria(99)	Acidimicrobiales(91)
16355	43.6746	-0.178733	0.209059	-0.854939	0.392585	0.762824	978	Acidobacteria(100)	Acidobacteria_Gp4(100)	Gp4(100)
5813	229.825	0.136301	0.159684	0.853564	0.393347	0.762824	4616	unclassified
13889	28.7276	0.186835	0.219149	0.852549	0.39391	0.762824	727	Actinobacteria(100)	Actinobacteria(100)	Actinomycetales(100)	Micromonosporaceae(98)	Catelliglobosispora(70)
3715	364.334	0.130998	0.153743	0.852061	0.39418	0.762824	7405	unclassified
1658	52.6407	0.171367	0.20124	0.851556	0.394461	0.762824	1028	Bacteroidetes(100)	Flavobacteriia(100)	Flavobacteriales(100)	Flavobacteriaceae(100)	Flavobacterium(87)
11063	48.6339	-0.172672	0.203394	-0.84895	0.395909	0.762824	1120	Proteobacteria(96)	Deltaproteobacteria(93)	Myxococcales(91)
9978	398.807	-0.121521	0.143374	-0.847582	0.396671	0.762824	8953	unclassified
17436	212.923	-0.140366	0.165615	-0.847549	0.396689	0.762824	4750	Acidobacteria(100)	Acidobacteria_Gp6(100)	Gp6(100)
10728	39.9215	-0.186029	0.219971	-0.845697	0.397722	0.762824	791	Bacteroidetes(100)	Sphingobacteriia(100)	Sphingobacteriales(100)	Chitinophagaceae(100)	Flavisolibacter(90)
6163	57.5051	-0.168264	0.199297	-0.844288	0.398509	0.762824	1430	Actinobacteria(85)	Actinobacteria(85)
17061	198.922	-0.149619	0.177243	-0.84415	0.398585	0.762824	4393	Actinobacteria(98)	Actinobacteria(98)	Gaiellales(98)	Gaiellaceae(98)	Gaiella(98)
17079	100.725	-0.151877	0.180074	-0.843415	0.398997	0.762824	2055	Actinobacteria(100)	Actinobacteria(100)	Gaiellales(97)	Gaiellaceae(97)	Gaiella(97)
3004	67.2124	-0.181421	0.215152	-0.843223	0.399104	0.762824	1476	unclassified
3001	88.3754	0.164101	0.194623	0.843171	0.399133	0.762824	1649	Proteobacteria(99)	Betaproteobacteria(96)
2821	38.5897	-0.173887	0.20672	-0.841172	0.400252	0.762824	833	Actinobacteria(89)	Actinobacteria(89)	Gaiellales(70)	Gaiellaceae(70)	Gaiella(70)
7583	157.231	0.131055	0.156331	0.838317	0.401853	0.762824	3160	Acidobacteria(99)	Acidobacteria_Gp6(97)	Gp6(97)
9384	186.507	-0.140718	0.167954	-0.83784	0.402121	0.762824	4352	Acidobacteria(100)	Acidobacteria_Gp6(100)	Gp6(100)
11338	68.5487	-0.178099	0.212672	-0.837435	0.402348	0.762824	1626	Verrucomicrobia(100)	Spartobacteria(100)
14357	353.416	-0.121753	0.145476	-0.836932	0.402631	0.762824	6928	Proteobacteria(100)	Betaproteobacteria(99)
10730	36.9247	0.183979	0.220009	0.836235	0.403023	0.762824	750	Bacteroidetes(100)	Sphingobacteriia(100)	Sphingobacteriales(100)	Chitinophagaceae(100)	Terrimonas(84)
7242	65.2179	-0.170406	0.203993	-0.83535	0.403521	0.762824	1419	Proteobacteria(100)	Betaproteobacteria(100)	Burkholderiales(100)	Comamonadaceae(100)	Variovorax(96)
6848	36.7311	-0.177392	0.212915	-0.833161	0.404754	0.762824	662	Proteobacteria(99)	Alphaproteobacteria(99)	Rhodospirillales(98)	Rhodospirillaceae(70)
12442	65.1067	-0.173257	0.208013	-0.832912	0.404894	0.762824	1432	Actinobacteria(100)	Actinobacteria(100)	Solirubrobacterales(100)	Solirubrobacteraceae(100)	Solirubrobacter(100)
3955	73.5357	-0.160617	0.192858	-0.832826	0.404943	0.762824	1680	Actinobacteria(100)	Actinobacteria(100)	Acidimicrobiales(100)	Acidimicrobiaceae(98)	Ilumatobacter(98)
15882	34.6236	0.184351	0.221505	0.832269	0.405257	0.762824	782	candidate_division_WPS-2(93)
9557	91.7668	0.147536	0.178104	0.828369	0.407462	0.762824	1864	Proteobacteria(100)	Betaproteobacteria(100)
12588	262.594	-0.136221	0.164732	-0.826925	0.40828	0.762824	5897	Proteobacteria(100)	Alphaproteobacteria(100)	Rhizobiales(100)	Bradyrhizobiaceae(100)	Bradyrhizobium(98)
16234	53.1968	-0.159946	0.193568	-0.826303	0.408632	0.762824	1063	Proteobacteria(97)	Deltaproteobacteria(93)	Myxococcales(87)	Haliangiaceae(70)	Haliangium(70)
16442	47.2138	0.169857	0.205787	0.8254	0.409145	0.762824	1051	Acidobacteria(100)	Acidobacteria_Gp6(100)	Gp6(100)
13089	156.429	0.155156	0.188166	0.824567	0.409617	0.762824	3201	Gemmatimonadetes(86)	Gemmatimonadetes(86)	Gemmatimonadales(86)	Gemmatimonadaceae(86)	Gemmatimonas(86)
8959	117.64	-0.161507	0.195924	-0.824333	0.40975	0.762824	2751	Acidobacteria(100)	Acidobacteria_Gp16(100)	Gp16(100)
9136	64.3232	-0.170827	0.207325	-0.82396	0.409962	0.762824	1406	Proteobacteria(100)	Gammaproteobacteria(100)	Xanthomonadales(100)	Xanthomonadaceae(100)	Lysobacter(100)
11386	30.5461	-0.179971	0.218513	-0.823613	0.410159	0.762824	636	Verrucomicrobia(100)	Spartobacteria(100)
8499	138.92	0.161785	0.19654	0.823169	0.410412	0.762824	2752	Bacteroidetes(98)
13754	37.0035	0.181306	0.220551	0.82206	0.411043	0.762824	715	Bacteroidetes(100)	Sphingobacteriia(100)	Sphingobacteriales(100)	Chitinophagaceae(100)	Flavisolibacter(93)
16047	65.0928	-0.15853	0.193347	-0.819926	0.412258	0.762824	1388	Actinobacteria(86)	Actinobacteria(85)
10647	37.3153	0.177689	0.216842	0.81944	0.412536	0.762824	812	candidate_division_WPS-2(97)
11254	34.0823	-0.176452	0.215652	-0.818224	0.413229	0.762824	715	Verrucomicrobia(99)	Spartobacteria(99)
9930	30.9497	-0.179515	0.21947	-0.81795	0.413386	0.762824	740	unclassified
16664	71.824	-0.179336	0.219444	-0.81723	0.413797	0.762824	1610	Acidobacteria(100)	Acidobacteria_Gp4(100)	Gp4(100)
9265	143.795	0.148182	0.181392	0.816919	0.413975	0.762824	2839	Proteobacteria(100)	Gammaproteobacteria(100)	Xanthomonadales(100)	Xanthomonadaceae(100)	Luteimonas(71)
16605	188.813	-0.143851	0.176502	-0.815011	0.415066	0.763801	3805	Acidobacteria(100)	Acidobacteria_Gp6(100)	Gp6(100)
10416	174.489	0.139635	0.172072	0.811489	0.417085	0.765112	3595	candidate_division_WPS-2(87)
15724	36.1839	-0.172433	0.212617	-0.811002	0.417365	0.765112	767	Actinobacteria(100)	Actinobacteria(100)	Actinomycetales(100)
15446	93.9428	-0.169259	0.20875	-0.810824	0.417467	0.765112	2147	Acidobacteria(100)	Acidobacteria_Gp6(100)	Gp6(100)
1953	31.7839	0.173141	0.214125	0.808599	0.418746	0.766187	684	unclassified
17351	59.9278	-0.173053	0.214216	-0.807844	0.41918	0.766187	1299	Actinobacteria(100)	Actinobacteria(100)	Actinomycetales(100)	Mycobacteriaceae(100)	Mycobacterium(100)
16484	153.612	0.139184	0.172567	0.806549	0.419926	0.766521	2968	Acidobacteria(100)	Acidobacteria_Gp6(100)	Gp6(100)
2254	35.6328	-0.173231	0.215818	-0.80267	0.422166	0.767948	701	Bacteroidetes(100)
12157	313.704	-0.128199	0.159726	-0.802618	0.422195	0.767948	7402	Acidobacteria(100)	Acidobacteria_Gp6(100)	Gp6(100)
5557	38.5331	-0.174261	0.217375	-0.801657	0.422751	0.767948	831	unclassified
17380	169.147	0.122713	0.153213	0.800929	0.423173	0.767948	3950	Acidobacteria(100)	Acidobacteria_Gp6(100)	Gp6(100)
3956	38.093	0.165328	0.206656	0.800016	0.423702	0.767948	772	Proteobacteria(99)	Gammaproteobacteria(96)	Xanthomonadales(79)	Sinobacteraceae(76)	Steroidobacter(76)
9711	239.298	0.12782	0.159908	0.799335	0.424096	0.767948	4960	Acidobacteria(100)	Acidobacteria_Gp6(100)	Gp6(100)
12015	1133.42	-0.125156	0.156795	-0.798218	0.424744	0.768098	24777	Acidobacteria(100)	Acidobacteria_Gp6(100)	Gp6(100)
11128	136.68	-0.142411	0.179137	-0.794985	0.426622	0.76931	2877	unclassified
9789	140.676	-0.135247	0.170209	-0.794591	0.426852	0.76931	3419	Acidobacteria(88)	Acidobacteria_Gp6(88)	Gp6(88)
11215	69.8133	-0.147924	0.186268	-0.794144	0.427112	0.76931	1399	Proteobacteria(79)
9133	95.5617	0.171916	0.216768	0.793089	0.427726	0.769397	1891	Proteobacteria(100)	Gammaproteobacteria(100)	Xanthomonadales(100)	Xanthomonadaceae(100)	Lysobacter(100)
8736	124.369	0.143837	0.181806	0.79116	0.428851	0.770402	2463	Bacteroidetes(100)	Sphingobacteriia(100)	Sphingobacteriales(100)	Chitinophagaceae(100)	Flavitalea(99)
10525	59.1484	0.158352	0.200847	0.788421	0.430451	0.771345	1056	candidate_division_WPS-2(70)
17408	144.833	0.13148	0.166915	0.787706	0.430869	0.771345	3211	Acidobacteria(100)	Acidobacteria_Gp6(100)	Gp6(100)
15533	98.1937	0.148111	0.188281	0.786651	0.431486	0.771345	1686	Proteobacteria(100)	Alphaproteobacteria(100)	Sphingomonadales(100)	Sphingomonadaceae(99)	Sphingomonas(75)
12835	260.12	-0.135304	0.17206	-0.786381	0.431644	0.771345	5941	Proteobacteria(100)	Alphaproteobacteria(100)	Rhizobiales(100)
5587	31.8684	0.170977	0.218299	0.783224	0.433496	0.772837	767	candidate_division_WPS-1(72)
880	44.3729	-0.163421	0.209122	-0.781461	0.434532	0.772837	955	unclassified
16218	101.494	0.145488	0.186247	0.781157	0.43471	0.772837	2021	Proteobacteria(100)	Deltaproteobacteria(100)	Myxococcales(100)	Cystobacteraceae(94)	Cystobacter(93)
16167	72.4638	-0.15025	0.19236	-0.781085	0.434753	0.772837	1595	Actinobacteria(100)	Actinobacteria(100)	Actinomycetales(100)	Mycobacteriaceae(100)	Mycobacterium(100)
8607	95.8371	-0.155942	0.200677	-0.777082	0.43711	0.776014	2046	Proteobacteria(100)	Alphaproteobacteria(100)	Rhizobiales(100)	Rhizobiaceae(100)	Rhizobium(100)
10435	81.1605	-0.153671	0.198146	-0.775546	0.438017	0.776293	1854	Actinobacteria(100)
16441	34.168	-0.163399	0.210869	-0.774883	0.438409	0.776293	793	Acidobacteria(100)	Acidobacteria_Gp6(100)	Gp6(100)
13275	42.0345	-0.161152	0.20901	-0.771025	0.440692	0.778972	917	Proteobacteria(98)	Deltaproteobacteria(98)	Myxococcales(98)	Polyangiaceae(71)
3271	36.2043	-0.162994	0.212067	-0.768598	0.442132	0.778972	797	unclassified
12763	571.599	-0.106572	0.138727	-0.768211	0.442362	0.778972	12882	Proteobacteria(100)	Alphaproteobacteria(100)	Rhizobiales(100)	Hyphomicrobiaceae(74)	Rhodoplanes(71)
13743	40.0386	-0.167439	0.218111	-0.767679	0.442678	0.778972	822	unclassified
16798	81.9256	0.147798	0.193118	0.765324	0.444079	0.778972	1845	Acidobacteria(100)	Acidobacteria_Gp7(97)	Gp7(97)
6158	35.1877	-0.166627	0.217791	-0.765079	0.444225	0.778972	854	Proteobacteria(99)	Deltaproteobacteria(99)	Myxococcales(88)	Polyangiaceae(85)
15181	103.318	0.124993	0.163574	0.76414	0.444784	0.778972	2117	Proteobacteria(100)	Gammaproteobacteria(100)	Enterobacteriales(100)	Enterobacteriaceae(100)	Escherichia/Shigella(83)
12364	85.5736	0.144429	0.189088	0.763822	0.444974	0.778972	1516	Acidobacteria(100)	Acidobacteria_Gp4(100)	Gp4(96)
5589	59.9134	-0.143876	0.188414	-0.763614	0.445097	0.778972	1286	Proteobacteria(100)	Alphaproteobacteria(100)	Rhizobiales(98)
5542	33.566	-0.164832	0.217115	-0.759191	0.447739	0.778972	780	Proteobacteria(100)	Alphaproteobacteria(97)	Rhizobiales(90)
12788	95.2135	-0.131688	0.173798	-0.757708	0.448626	0.778972	1981	Proteobacteria(100)	Alphaproteobacteria(100)	Rhizobiales(84)
12101	52.0185	0.156906	0.207208	0.757238	0.448907	0.778972	1160	Acidobacteria(100)	Acidobacteria_Gp6(100)	Gp6(100)
9881	67.3095	-0.144041	0.190789	-0.754976	0.450263	0.778972	1369	unclassified
17381	38.6592	-0.162042	0.21479	-0.754422	0.450596	0.778972	808	Acidobacteria(100)	Acidobacteria_Gp6(100)	Gp6(100)
15116	40.2431	-0.164324	0.217896	-0.754141	0.450765	0.778972	917	Actinobacteria(99)	Actinobacteria(98)	Gaiellales(94)	Gaiellaceae(94)	Gaiella(94)
13224	40.5466	0.164792	0.21863	0.75375	0.450999	0.778972	798	Gemmatimonadetes(96)	Gemmatimonadetes(96)	Gemmatimonadales(96)	Gemmatimonadaceae(96)	Gemmatimonas(96)
11004	45.9841	0.1583	0.210194	0.753117	0.45138	0.778972	1159	Proteobacteria(100)	Alphaproteobacteria(100)	Rhizobiales(94)	Hyphomicrobiaceae(76)
8238	36.6037	0.165889	0.220372	0.752768	0.451589	0.778972	876	Proteobacteria(100)	Alphaproteobacteria(100)	Rhizobiales(100)
9883	90.268	0.141268	0.187988	0.751475	0.452367	0.778972	1970	unclassified
8703	31.3909	0.164523	0.2195	0.749537	0.453533	0.778972	648	Bacteroidetes(100)	Sphingobacteriia(100)	Sphingobacteriales(100)	Chitinophagaceae(100)
13254	156.677	-0.127015	0.170226	-0.746152	0.455576	0.778972	3357	Actinobacteria(99)	Actinobacteria(98)	Gaiellales(98)	Gaiellaceae(98)	Gaiella(98)
5967	39.5876	0.163076	0.218597	0.746014	0.455659	0.778972	873	Gemmatimonadetes(99)	Gemmatimonadetes(99)	Gemmatimonadales(99)	Gemmatimonadaceae(99)	Gemmatimonas(99)
7791	198.995	0.125937	0.168975	0.745299	0.456091	0.778972	4530	Proteobacteria(100)	Betaproteobacteria(99)	Burkholderiales(99)	Comamonadaceae(96)
2693	316.539	0.106694	0.143161	0.745272	0.456107	0.778972	6112	Proteobacteria(99)	Betaproteobacteria(99)
15447	206.164	-0.143214	0.192428	-0.744249	0.456726	0.778972	4515	Acidobacteria(100)	Acidobacteria_Gp6(100)	Gp6(100)
6144	33.5444	-0.161212	0.217514	-0.741154	0.4586	0.778972	750	Actinobacteria(98)	Actinobacteria(93)	Gaiellales(78)	Gaiellaceae(78)	Gaiella(78)
15808	40.1975	0.162683	0.219574	0.740902	0.458753	0.778972	730	Proteobacteria(98)	Betaproteobacteria(89)
5416	39.9315	-0.154855	0.209092	-0.74061	0.45893	0.778972	906	Proteobacteria(100)	Alphaproteobacteria(100)	Rhizobiales(100)
16461	56.7112	-0.146778	0.198505	-0.739417	0.459654	0.778972	1193	Acidobacteria(100)	Acidobacteria_Gp6(100)	Gp6(100)
17013	47.0459	-0.151573	0.205024	-0.739294	0.459729	0.778972	996	Proteobacteria(90)	Deltaproteobacteria(83)
15053	69.9827	0.137936	0.186603	0.739196	0.459788	0.778972	1629	Actinobacteria(100)	Actinobacteria(100)	Gaiellales(100)	Gaiellaceae(100)	Gaiella(100)
11815	79.4931	0.137957	0.186703	0.738913	0.45996	0.778972	1562	Acidobacteria(100)	Acidobacteria_Gp2(100)	Gp2(100)
11618	497.372	-0.115712	0.156799	-0.737962	0.460537	0.778972	10430	Acidobacteria(100)	Acidobacteria_Gp4(100)	Gp4(100)
13055	48.1229	-0.151773	0.205959	-0.736905	0.46118	0.778972	1090	Gemmatimonadetes(96)	Gemmatimonadetes(96)	Gemmatimonadales(96)	Gemmatimonadaceae(96)	Gemmatimonas(96)
9456	47.801	0.149952	0.203584	0.736563	0.461388	0.778972	994	Proteobacteria(100)	Betaproteobacteria(100)	Burkholderiales(100)	Oxalobacteraceae(98)	Noviherbaspirillum(91)
7988	1871.92	0.0892458	0.121337	0.735522	0.462021	0.778972	40633	Acidobacteria(100)	Acidobacteria_Gp6(100)	Gp6(100)
1922	64.2292	-0.148717	0.202194	-0.735514	0.462026	0.778972	1402	Bacteroidetes(100)	Bacteroidetes_incertae_sedis(72)	Ohtaekwangia(72)
4121	55.8671	-0.142103	0.193275	-0.735234	0.462197	0.778972	1313	Proteobacteria(100)	Alphaproteobacteria(100)	Rhizobiales(100)	Xanthobacteraceae(100)	Labrys(100)
8285	180.511	-0.115484	0.157268	-0.734314	0.462757	0.778972	3825	Proteobacteria(100)	Alphaproteobacteria(100)	Caulobacterales(100)	Caulobacteraceae(100)	Phenylobacterium(100)
8965	30.094	-0.159367	0.217066	-0.734187	0.462835	0.778972	766	unclassified
11410	53.8111	0.149564	0.205966	0.726161	0.46774	0.782655	1324	Verrucomicrobia(100)	Spartobacteria(99)
1827	183.584	0.145126	0.200236	0.724772	0.468592	0.782655	3753	Bacteroidetes(100)	Sphingobacteriia(100)	Sphingobacteriales(100)	Sphingobacteriaceae(100)	Pedobacter(99)
16431	166.704	0.126132	0.174118	0.724406	0.468817	0.782655	3231	Acidobacteria(100)	Acidobacteria_Gp4(100)	Gp4(100)
8211	1423.23	-0.102033	0.140947	-0.723909	0.469121	0.782655	31438	Proteobacteria(100)	Alphaproteobacteria(100)	Rhizobiales(100)	Bradyrhizobiaceae(100)	Bradyrhizobium(100)
9238	1709.49	0.0944179	0.130498	0.723518	0.469362	0.782655	33592	Proteobacteria(100)	Gammaproteobacteria(100)	Xanthomonadales(100)	Xanthomonadaceae(100)	Lysobacter(97)
14011	125.414	-0.136958	0.189368	-0.723238	0.469534	0.782655	2806	Actinobacteria(100)	Actinobacteria(100)	Actinomycetales(100)	Micromonosporaceae(98)
10185	298.509	0.111911	0.154771	0.72308	0.469631	0.782655	5952	candidate_division_WPS-2(82)
10139	219.822	0.120497	0.167014	0.721477	0.470616	0.782655	4551	candidate_division_WPS-2(92)
15342	37.6182	-0.150775	0.20924	-0.720585	0.471165	0.782655	874	Acidobacteria(100)	Acidobacteria_Gp6(100)	Gp6(100)
3136	37.7486	0.152743	0.212292	0.719496	0.471835	0.782655	766	Acidobacteria(98)	Acidobacteria_Gp6(98)	Gp6(98)
17157	71.1599	0.134305	0.186714	0.719308	0.471951	0.782655	1661	Actinobacteria(100)	Actinobacteria(100)	Gaiellales(100)	Gaiellaceae(100)	Gaiella(100)
9650	35.8182	-0.157412	0.218879	-0.719176	0.472033	0.782655	775	Actinobacteria(100)	Actinobacteria(100)	Actinomycetales(100)	Intrasporangiaceae(100)	Terrabacter(100)
6460	59.9286	0.149312	0.207837	0.71841	0.472505	0.782655	1171	Bacteroidetes(99)	Sphingobacteriia(72)	Sphingobacteriales(72)	Chitinophagaceae(72)
12198	31.011	0.154983	0.216434	0.716076	0.473945	0.783429	666	Acidobacteria(100)	Acidobacteria_Gp6(100)	Gp6(100)
7527	321.995	0.134831	0.188762	0.714292	0.475047	0.783429	6916	Proteobacteria(100)	Gammaproteobacteria(100)
1961	33.8634	-0.155495	0.218337	-0.712179	0.476354	0.783429	639	Bacteroidetes(100)	Bacteroidetes_incertae_sedis(74)	Ohtaekwangia(74)
15566	40.4362	0.149666	0.210186	0.712062	0.476426	0.783429	820	Bacteroidetes(100)	Sphingobacteriia(100)	Sphingobacteriales(100)	Chitinophagaceae(100)	Parasegetibacter(87)
3298	121.784	0.131648	0.185166	0.710974	0.4771	0.783429	2505	unclassified
16765	183.372	0.123572	0.173995	0.710205	0.477577	0.783429	3993	Proteobacteria(100)	Alphaproteobacteria(100)	Rhizobiales(99)
11293	562.465	-0.103922	0.146445	-0.709629	0.477934	0.783429	12021	Verrucomicrobia(100)	Spartobacteria(100)
13777	42.3676	0.155889	0.219768	0.709336	0.478116	0.783429	915	Verrucomicrobia(77)	Spartobacteria(73)
15835	32.5045	0.150882	0.213076	0.708111	0.478876	0.783429	650	unclassified
15508	157.923	0.12335	0.17429	0.707731	0.479113	0.783429	3383	Proteobacteria(100)	Alphaproteobacteria(100)	Sphingomonadales(100)	Sphingomonadaceae(99)
9053	66.8916	0.143964	0.203508	0.707414	0.479309	0.783429	1108	unclassified
16079	215.684	-0.123912	0.176277	-0.70294	0.482093	0.783493	4889	Verrucomicrobia(100)	Spartobacteria(100)
5424	48.1276	-0.150379	0.214387	-0.701437	0.48303	0.783493	1081	Proteobacteria(100)	Alphaproteobacteria(100)	Rhizobiales(100)
8772	144.927	0.115547	0.164978	0.700377	0.483692	0.783493	2914	Bacteroidetes(100)	Sphingobacteriia(100)	Sphingobacteriales(100)	Chitinophagaceae(100)
12158	52.0024	0.147502	0.211123	0.698652	0.48477	0.783493	1111	Acidobacteria(100)	Acidobacteria_Gp6(100)	Gp6(100)
5808	56.0577	0.144522	0.206942	0.698368	0.484947	0.783493	1202	candidate_division_WPS-2(77)
12103	77.2449	-0.141744	0.203068	-0.698014	0.485169	0.783493	1537	Acidobacteria(100)	Acidobacteria_Gp6(100)	Gp6(100)
14542	112.452	-0.134411	0.192584	-0.697932	0.48522	0.783493	2364	Proteobacteria(72)	Deltaproteobacteria(70)
10359	36.7423	0.154404	0.221818	0.696084	0.486376	0.783493	743	candidate_division_WPS-2(91)
12956	137.278	-0.111474	0.160429	-0.69485	0.487149	0.783493	2828	unclassified
804	217.113	0.119178	0.17174	0.693945	0.487716	0.783493	4715	Proteobacteria(100)	Betaproteobacteria(100)	Burkholderiales(100)	Comamonadaceae(97)	Acidovorax(73)
16864	44.9963	-0.144506	0.208483	-0.693133	0.488226	0.783493	964	Bacteroidetes(100)	Bacteroidetes_incertae_sedis(100)	Ohtaekwangia(100)
3442	61.4013	0.135021	0.194868	0.692886	0.488381	0.783493	1262	Proteobacteria(100)	Alphaproteobacteria(100)	Sphingomonadales(100)	Erythrobacteraceae(97)
1960	39.0764	-0.150798	0.217749	-0.692532	0.488603	0.783493	787	Proteobacteria(97)	Alphaproteobacteria(97)
17337	32.5755	-0.148007	0.213851	-0.692103	0.488872	0.783493	705	Actinobacteria(97)
13106	94.3558	0.126583	0.183012	0.691663	0.489149	0.783493	1979	Gemmatimonadetes(83)	Gemmatimonadetes(83)	Gemmatimonadales(83)	Gemmatimonadaceae(83)	Gemmatimonas(83)
15516	34.7973	-0.149893	0.216755	-0.691535	0.48923	0.783493	695	Proteobacteria(100)	Alphaproteobacteria(99)	Sphingomonadales(91)	Sphingomonadaceae(89)
14639	817.505	-0.101719	0.147237	-0.690847	0.489662	0.783493	18658	Actinobacteria(100)	Actinobacteria(100)	Gaiellales(100)	Gaiellaceae(100)	Gaiella(100)
8138	191.706	0.105145	0.152395	0.689952	0.490225	0.783493	4005	Acidobacteria(100)	Acidobacteria_Gp6(100)	Gp6(100)
15240	23.1102	-0.149894	0.217842	-0.688087	0.491398	0.783493	644	Proteobacteria(100)	Betaproteobacteria(100)	Burkholderiales(100)	Oxalobacteraceae(100)	Massilia(100)
13371	95.0096	-0.120344	0.175109	-0.687253	0.491923	0.783493	2235	unclassified
8095	123.611	0.124761	0.181636	0.686877	0.49216	0.783493	2595	Acidobacteria(100)	Acidobacteria_Gp6(100)	Gp6(100)
16308	33.1025	-0.149097	0.21801	-0.6839	0.494038	0.783493	720	Verrucomicrobia(100)	Spartobacteria(100)
11952	72.085	0.13931	0.203848	0.683402	0.494353	0.783493	1363	Acidobacteria(99)	Acidobacteria_Gp6(99)	Gp6(99)
6731	117.485	-0.115665	0.169371	-0.682905	0.494667	0.783493	2559	Acidobacteria(100)	Acidobacteria_Gp6(100)	Gp6(100)
1661	87.6417	0.14184	0.207871	0.682346	0.49502	0.783493	1653	Bacteroidetes(100)	Flavobacteriia(100)	Flavobacteriales(100)	Flavobacteriaceae(100)	Flavobacterium(97)
3876	48.125	-0.142725	0.209788	-0.680327	0.496297	0.783493	895	Bacteroidetes(100)	Sphingobacteriia(100)	Sphingobacteriales(100)	Chitinophagaceae(100)
15867	44.2367	0.138854	0.204645	0.678513	0.497447	0.783493	903	candidate_division_WPS-2(95)
6446	76.1934	0.130076	0.191912	0.677791	0.497904	0.783493	1475	Bacteroidetes(100)	Sphingobacteriia(100)	Sphingobacteriales(100)	Chitinophagaceae(100)
12218	64.2561	0.130138	0.192182	0.677161	0.498304	0.783493	1281	Acidobacteria(100)	Acidobacteria_Gp17(100)	Gp17(100)
9411	287.473	-0.103914	0.15351	-0.676921	0.498456	0.783493	6418	Proteobacteria(99)	Betaproteobacteria(98)
17335	30.345	-0.148291	0.219261	-0.67632	0.498838	0.783493	707	Actinobacteria(97)
16304	2099.68	-0.096437	0.142921	-0.674757	0.49983	0.783493	45230	Verrucomicrobia(100)	Spartobacteria(100)
6797	44.3078	-0.146247	0.217184	-0.673378	0.500707	0.783493	865	Proteobacteria(99)	Alphaproteobacteria(99)	Rhodospirillales(98)
5025	37.3908	-0.148887	0.221171	-0.673176	0.500835	0.783493	871	Acidobacteria(100)	Acidobacteria_Gp6(100)	Gp6(100)
13686	71.7695	0.143429	0.213934	0.670433	0.502582	0.783493	1587	Bacteroidetes(99)	Sphingobacteriia(85)	Sphingobacteriales(85)	Chitinophagaceae(84)
815	58.1193	-0.129418	0.193048	-0.670394	0.502606	0.783493	1232	Proteobacteria(100)	Betaproteobacteria(100)
15168	51.0568	-0.142186	0.212258	-0.669876	0.502937	0.783493	1060	unclassified
2377	80.5382	0.123158	0.184015	0.669282	0.503316	0.783493	1583	Verrucomicrobia(100)	Subdivision3(100)
15602	44.4457	-0.141858	0.212771	-0.666721	0.504951	0.783493	1022	Acidobacteria(100)	Acidobacteria_Gp3(100)	Gp3(100)
894	65.1671	-0.136744	0.205249	-0.666235	0.505261	0.783493	1172	Proteobacteria(99)	Gammaproteobacteria(98)
11829	59.2842	-0.13256	0.200063	-0.662593	0.507591	0.783493	1212	Gemmatimonadetes(81)	Gemmatimonadetes(81)	Gemmatimonadales(81)	Gemmatimonadaceae(81)	Gemmatimonas(81)
5014	72.7971	-0.135399	0.204726	-0.661369	0.508375	0.783493	1638	Acidobacteria(100)	Acidobacteria_Gp6(100)	Gp6(100)
8038	126.877	0.108404	0.163974	0.661105	0.508545	0.783493	2679	Acidobacteria(100)	Acidobacteria_Gp6(100)	Gp6(100)
4131	42.1793	-0.134005	0.203228	-0.659382	0.50965	0.783493	912	Bacteroidetes(100)
12184	60.6792	0.13746	0.208696	0.658662	0.510113	0.783493	1325	Acidobacteria(100)	Acidobacteria_Gp6(100)	Gp6(100)
10326	144.345	0.117468	0.178682	0.657416	0.510913	0.783493	2900	candidate_division_WPS-2(81)
16407	428.88	0.0884793	0.134875	0.656008	0.511819	0.783493	8678	Acidobacteria(100)	Acidobacteria_Gp4(100)	Gp4(100)
10674	76.7212	0.127016	0.193782	0.655459	0.512172	0.783493	1577	Bacteroidetes(100)	Sphingobacteriia(100)	Sphingobacteriales(100)	Chitinophagaceae(100)	Terrimonas(98)
15718	46.2516	0.140537	0.214789	0.654302	0.512917	0.783493	1287	Actinobacteria(100)	Actinobacteria(100)	Actinomycetales(100)	Streptomycetaceae(100)	Streptomyces(100)
2811	63.0747	0.125153	0.191397	0.65389	0.513182	0.783493	1290	Acidobacteria(100)	Acidobacteria_Gp11(100)	Gp11(100)
3540	158.692	-0.118795	0.181858	-0.653227	0.51361	0.783493	3290	Acidobacteria(86)
16874	30.9415	-0.141452	0.217061	-0.65167	0.514614	0.783493	672	Actinobacteria(100)	Actinobacteria(100)	Actinomycetales(100)	Micromonosporaceae(95)	Catellatospora(70)
6820	29.0718	-0.140932	0.216334	-0.651458	0.514751	0.783493	641	Proteobacteria(100)	Alphaproteobacteria(100)	Rhodospirillales(100)	Rhodospirillaceae(99)	Dongia(92)
13253	967.013	-0.0912844	0.140549	-0.649485	0.516025	0.783493	21725	Actinobacteria(99)	Actinobacteria(99)	Gaiellales(99)	Gaiellaceae(99)	Gaiella(99)
68	91.8214	0.117499	0.181162	0.648584	0.516607	0.783493	1793	Bacteroidetes(100)	Sphingobacteriia(72)	Sphingobacteriales(72)	Chitinophagaceae(71)
13406	64.3274	0.125373	0.193579	0.647658	0.517206	0.783493	1342	Acidobacteria(100)	Acidobacteria_Gp1(100)	Gp1(100)
16216	35.1932	-0.138533	0.213907	-0.647634	0.517222	0.783493	760	Proteobacteria(100)	Deltaproteobacteria(100)	Myxococcales(100)	Cystobacteraceae(92)	Cystobacter(90)
11948	130.309	-0.104589	0.161551	-0.647406	0.517369	0.783493	2763	Acidobacteria(99)	Acidobacteria_Gp6(99)	Gp6(99)
898	128.475	-0.111434	0.172171	-0.647228	0.517484	0.783493	2649	Proteobacteria(98)	Gammaproteobacteria(98)	Xanthomonadales(87)	Sinobacteraceae(85)	Steroidobacter(85)
11014	50.9945	-0.140042	0.216459	-0.64697	0.517651	0.783493	1062	Proteobacteria(100)	Alphaproteobacteria(100)	Rhizobiales(100)
15044	50.9062	-0.133528	0.206645	-0.646174	0.518167	0.783493	1143	Actinobacteria(99)	Actinobacteria(99)	Gaiellales(99)	Gaiellaceae(99)	Gaiella(99)
10013	36.5817	-0.142331	0.220346	-0.645941	0.518318	0.783493	752	Proteobacteria(100)	Alphaproteobacteria(100)	Sphingomonadales(100)	Erythrobacteraceae(80)
16668	60.7107	0.129012	0.199862	0.645505	0.5186	0.783493	1253	Acidobacteria(100)	Acidobacteria_Gp4(100)	Gp4(100)
8436	38.8753	-0.140489	0.217785	-0.645079	0.518876	0.783493	932	Actinobacteria(100)	Actinobacteria(100)	Solirubrobacterales(100)	Solirubrobacteraceae(100)	Solirubrobacter(100)
16751	25.781	0.142934	0.221624	0.644937	0.518968	0.783493	624	Proteobacteria(100)	Alphaproteobacteria(100)	Rhizobiales(100)
8122	33.7963	0.136955	0.212602	0.644184	0.519456	0.783493	667	Acidobacteria(99)	Acidobacteria_Gp6(99)	Gp6(99)
14071	46.9288	0.130786	0.203454	0.642828	0.520336	0.783493	909	Acidobacteria(100)	Acidobacteria_Gp5(100)	Gp5(100)
16699	134.544	0.110977	0.172653	0.642773	0.520372	0.783493	2712	Proteobacteria(100)	Alphaproteobacteria(100)	Sphingomonadales(100)	Sphingomonadaceae(100)	Sphingomonas(93)
11383	87.7989	0.124476	0.193702	0.642615	0.520474	0.783493	2032	Verrucomicrobia(100)	Spartobacteria(100)
8548	58.1407	0.137173	0.213837	0.641481	0.52121	0.783493	1118	Proteobacteria(100)	Deltaproteobacteria(100)	Myxococcales(100)	Polyangiaceae(100)	Chondromyces(80)
12667	140.848	-0.104946	0.163744	-0.640918	0.521576	0.783493	3086	Proteobacteria(100)	Alphaproteobacteria(100)	Rhizobiales(100)	Bradyrhizobiaceae(100)	Bradyrhizobium(94)
7604	138.359	0.112824	0.176543	0.639072	0.522776	0.783493	2761	Acidobacteria(99)	Acidobacteria_Gp6(99)	Gp6(99)
15781	123.48	-0.117983	0.184779	-0.638507	0.523144	0.783493	2574	Acidobacteria(99)	Acidobacteria_Gp6(99)	Gp6(99)
7964	252.931	0.117407	0.184025	0.637998	0.523475	0.783493	5565	Acidobacteria(100)	Acidobacteria_Gp6(100)	Gp6(100)
15902	79.4666	0.114017	0.179229	0.636155	0.524676	0.783493	1634	candidate_division_WPS-2(71)
3426	53.914	-0.126749	0.200001	-0.633742	0.526249	0.783493	1089	Proteobacteria(100)	Alphaproteobacteria(100)	Sphingomonadales(98)	Erythrobacteraceae(93)
4254	73.6525	0.134376	0.212338	0.632839	0.526839	0.783493	1556	Verrucomicrobia(97)	Spartobacteria(90)
7367	236.833	0.104366	0.164921	0.632826	0.526847	0.783493	5365	Actinobacteria(99)	Actinobacteria(99)	Gaiellales(96)	Gaiellaceae(96)	Gaiella(96)
5800	100.81	-0.110774	0.17532	-0.631842	0.52749	0.783493	2123	Planctomycetes(100)	Planctomycetia(100)	Planctomycetales(100)	Planctomycetaceae(100)	Zavarzinella(86)
3878	241.727	-0.100029	0.158315	-0.631832	0.527496	0.783493	5039	Bacteroidetes(100)	Sphingobacteriia(100)	Sphingobacteriales(100)	Chitinophagaceae(100)
7015	45.5866	-0.12679	0.200767	-0.631524	0.527698	0.783493	1013	Actinobacteria(96)	Actinobacteria(96)
5393	307.999	-0.0967066	0.153206	-0.631217	0.527898	0.783493	7028	Proteobacteria(100)	Alphaproteobacteria(100)	Rhizobiales(100)
15276	108.788	0.114875	0.182102	0.630828	0.528153	0.783493	2333	Acidobacteria(100)	Acidobacteria_Gp6(100)	Gp6(100)
12533	75.9707	0.13722	0.217747	0.630184	0.528574	0.783493	1335	Proteobacteria(100)	Alphaproteobacteria(100)	Sphingomonadales(98)	Sphingomonadaceae(98)	Sphingomonas(93)
9674	43.3485	-0.134503	0.213647	-0.629556	0.528985	0.783493	920	Acidobacteria(100)	Acidobacteria_Gp6(100)	Gp6(100)
16306	51.1476	-0.131177	0.208654	-0.628682	0.529557	0.783493	1038	Verrucomicrobia(100)	Spartobacteria(100)
15509	82.3273	0.121515	0.193375	0.628394	0.529746	0.783493	1496	Proteobacteria(100)	Alphaproteobacteria(100)	Sphingomonadales(100)	Sphingomonadaceae(100)	Sphingomonas(70)
7704	36.796	0.132493	0.210999	0.627932	0.530049	0.783493	864	unclassified
9760	169.442	0.115486	0.184634	0.625485	0.531652	0.783736	3472	Acidobacteria(94)	Acidobacteria_Gp6(94)	Gp6(94)
3885	58.2091	0.129153	0.206526	0.62536	0.531735	0.783736	1130	Bacteroidetes(100)	Sphingobacteriia(100)	Sphingobacteriales(100)	Chitinophagaceae(100)	Terrimonas(75)
14339	118.371	0.10583	0.169316	0.625044	0.531942	0.783736	2304	Proteobacteria(100)	Betaproteobacteria(100)
2827	469.245	0.0844384	0.135365	0.623781	0.532771	0.784108	9445	Proteobacteria(100)	Betaproteobacteria(100)
3432	36.8569	0.135096	0.217156	0.622116	0.533866	0.784869	759	Gemmatimonadetes(94)	Gemmatimonadetes(94)	Gemmatimonadales(94)	Gemmatimonadaceae(94)	Gemmatimonas(94)
17077	61.662	-0.126962	0.205063	-0.619136	0.535827	0.786115	1378	Actinobacteria(96)	Actinobacteria(96)	Gaiellales(93)	Gaiellaceae(93)	Gaiella(93)
7737	48.3149	0.128628	0.207776	0.619072	0.535869	0.786115	908	Verrucomicrobia(100)	Opitutae(100)	Opitutales(100)	Opitutaceae(100)	Opitutus(100)
17511	42.0311	-0.13055	0.211381	-0.617604	0.536837	0.786681	932	Actinobacteria(100)	Actinobacteria(100)	Actinomycetales(100)
11441	33.1995	-0.136187	0.221011	-0.616198	0.537764	0.786681	770	Acidobacteria(100)	Acidobacteria_Gp5(100)	Gp5(100)
4272	41.0321	-0.134722	0.218756	-0.615855	0.53799	0.786681	843	Proteobacteria(78)
13014	38.9961	-0.128741	0.209776	-0.613709	0.539408	0.786772	743	Acidobacteria(100)	Acidobacteria_Gp4(100)	Gp4(100)
5954	57.9447	0.129598	0.211336	0.613234	0.539722	0.786772	1092	Gemmatimonadetes(100)	Gemmatimonadetes(100)	Gemmatimonadales(100)	Gemmatimonadaceae(100)	Gemmatimonas(100)
9085	34.8929	-0.126347	0.206068	-0.613133	0.539788	0.786772	777	Acidobacteria(100)	Acidobacteria_Gp16(100)	Gp16(100)
1219	48.7657	0.11531	0.188622	0.611325	0.540984	0.787	777	Acidobacteria(100)	Acidobacteria_Gp10(99)	Gp10(99)
1407	38.9848	-0.131097	0.21451	-0.611147	0.541102	0.787	823	Acidobacteria(100)	Acidobacteria_Gp6(100)	Gp6(100)
3282	1439.16	0.0938542	0.153902	0.609831	0.541974	0.787426	28465	Proteobacteria(100)	Gammaproteobacteria(100)	Xanthomonadales(100)	Xanthomonadaceae(100)	Arenimonas(100)
17212	42.9848	0.127937	0.211863	0.603866	0.545933	0.791815	960	Actinobacteria(97)	Actinobacteria(97)	Gaiellales(96)	Gaiellaceae(96)	Gaiella(96)
17458	51.8373	-0.128294	0.212574	-0.603525	0.54616	0.791815	1162	Acidobacteria(100)	Acidobacteria_Gp6(100)	Gp6(100)
447	36.1818	0.133123	0.221251	0.601683	0.547385	0.792746	713	Proteobacteria(100)	Alphaproteobacteria(99)	Sphingomonadales(95)	Erythrobacteraceae(83)
12313	171.347	0.105243	0.175566	0.599448	0.548874	0.793739	3448	Acidobacteria(100)	Acidobacteria_Gp4(100)	Gp4(100)
17517	62.281	0.123223	0.205928	0.59838	0.549587	0.793739	1273	Proteobacteria(98)	Deltaproteobacteria(97)	Myxococcales(88)
10163	59.9564	-0.124353	0.208415	-0.596661	0.550734	0.793739	1273	Actinobacteria(97)	Actinobacteria(76)
16788	71.6421	-0.109524	0.183696	-0.596225	0.551025	0.793739	1701	Proteobacteria(100)	Alphaproteobacteria(100)	Rhizobiales(100)
17502	40.2031	0.122672	0.206355	0.594469	0.552198	0.793739	865	Acidobacteria(100)	Acidobacteria_Gp1(100)	Gp1(100)
12195	115.561	0.115548	0.194435	0.594274	0.552329	0.793739	2478	Acidobacteria(100)	Acidobacteria_Gp6(100)	Gp6(100)
8308	45.1987	0.120116	0.202201	0.594043	0.552483	0.793739	966	Proteobacteria(100)	Alphaproteobacteria(100)	Rhizobiales(100)
14520	44.7754	-0.125865	0.212015	-0.593659	0.55274	0.793739	903	Proteobacteria(100)	Betaproteobacteria(81)	Burkholderiales(81)
6625	34.4224	-0.123717	0.20997	-0.589211	0.555719	0.796608	773	Actinobacteria(76)	Actinobacteria(75)
4240	128.701	-0.108528	0.184476	-0.588306	0.556327	0.796608	2462	unclassified
13508	46.0997	0.121258	0.206647	0.586787	0.557347	0.796608	1081	unclassified
12817	148.288	-0.110067	0.187724	-0.586321	0.55766	0.796608	3462	Proteobacteria(100)	Alphaproteobacteria(100)	Rhizobiales(100)
8575	35.9693	-0.128929	0.22038	-0.585032	0.558526	0.796608	727	Acidobacteria(80)	Acidobacteria_Gp4(78)	Gp4(77)
8982	71.1935	0.106005	0.181228	0.584928	0.558596	0.796608	1744	Proteobacteria(89)	Gammaproteobacteria(83)
14592	47.9897	0.12549	0.214671	0.584569	0.558838	0.796608	969	Proteobacteria(94)	Deltaproteobacteria(94)	Myxococcales(94)
3289	58.3171	-0.114904	0.197148	-0.582834	0.560005	0.796946	1247	Proteobacteria(100)	Gammaproteobacteria(100)	Xanthomonadales(100)	Xanthomonadaceae(100)	Lysobacter(75)
8625	33.2875	-0.128736	0.221289	-0.581755	0.560732	0.796946	628	Proteobacteria(100)	Alphaproteobacteria(100)	Sphingomonadales(94)	Sphingomonadaceae(94)	Sphingomonas(70)
6629	48.0648	-0.117334	0.201742	-0.581604	0.560833	0.796946	1159	Actinobacteria(81)	Actinobacteria(81)
7703	53.2338	-0.113531	0.195735	-0.580025	0.561897	0.796984	1032	Proteobacteria(100)	Deltaproteobacteria(99)	Myxococcales(95)
12278	164.173	0.105641	0.182606	0.578518	0.562914	0.796984	3369	Acidobacteria(100)	Acidobacteria_Gp4(100)	Blastocatella(83)
10829	44.8371	0.126748	0.219207	0.578209	0.563123	0.796984	966	Verrucomicrobia(100)	Subdivision3(100)
10022	126.471	0.0993558	0.172147	0.577156	0.563834	0.796984	2753	candidate_division_WPS-2(72)
3722	61.4059	-0.120089	0.208202	-0.576793	0.564079	0.796984	1498	Actinobacteria(90)	Actinobacteria(76)
7906	160.096	-0.100469	0.174318	-0.576354	0.564376	0.796984	3374	Acidobacteria(100)	Acidobacteria_Gp6(100)	Gp6(100)
2805	60.7465	0.116359	0.20254	0.5745	0.56563	0.797925	1467	Actinobacteria(100)	Actinobacteria(100)	Actinomycetales(100)
13597	25.5028	0.124741	0.217817	0.572688	0.566856	0.798174	656	unclassified
14899	34.2385	-0.122156	0.213371	-0.572505	0.56698	0.798174	699	Actinobacteria(100)	Actinobacteria(99)	Gaiellales(93)	Gaiellaceae(93)	Gaiella(93)
8434	46.1178	-0.122613	0.215158	-0.569876	0.568761	0.799854	966	Actinobacteria(100)	Actinobacteria(100)	Solirubrobacterales(100)	Solirubrobacteraceae(100)	Solirubrobacter(100)
13675	36.3877	-0.123957	0.21787	-0.568952	0.569389	0.799909	777	Proteobacteria(100)	Alphaproteobacteria(100)	Caulobacterales(100)	Caulobacteraceae(99)	Phenylobacterium(88)
6140	42.8956	0.120785	0.213398	0.566005	0.57139	0.800664	889	Actinobacteria(94)	Actinobacteria(87)	Gaiellales(86)	Gaiellaceae(86)	Gaiella(86)
2260	46.7536	-0.116999	0.207261	-0.5645	0.572414	0.800664	1194	Bacteroidetes(100)	Sphingobacteriia(100)	Sphingobacteriales(100)	Chitinophagaceae(100)	Flavitalea(79)
9647	62.0087	-0.114481	0.203216	-0.563347	0.573198	0.800664	1456	Actinobacteria(100)	Actinobacteria(100)	Actinomycetales(100)	Intrasporangiaceae(96)	Oryzihumus(76)
12156	36.2063	-0.121272	0.215449	-0.562878	0.573518	0.800664	903	Acidobacteria(100)	Acidobacteria_Gp6(100)	Gp6(100)
4225	846.326	0.0814657	0.14491	0.562182	0.573992	0.800664	17892	Nitrospirae(100)	Nitrospira(100)	Nitrospirales(100)	Nitrospiraceae(100)	Nitrospira(100)
17015	80.3456	0.110989	0.197614	0.561644	0.574359	0.800664	1620	Proteobacteria(82)	Deltaproteobacteria(77)
10624	28.0559	-0.12017	0.214506	-0.560218	0.575331	0.800664	712	Actinobacteria(95)
8612	28.5718	0.123486	0.220665	0.55961	0.575745	0.800664	660	Proteobacteria(100)	Alphaproteobacteria(100)	Rhizobiales(100)	Rhizobiaceae(99)	Rhizobium(99)
10718	143.749	0.103014	0.184267	0.559047	0.57613	0.800664	2966	Bacteroidetes(100)	Sphingobacteriia(100)	Sphingobacteriales(100)	Chitinophagaceae(100)
7967	49.9955	0.120045	0.214884	0.558649	0.576401	0.800664	1008	Acidobacteria(100)	Acidobacteria_Gp6(100)	Gp6(100)
7895	154.504	-0.0960822	0.171991	-0.558647	0.576403	0.800664	3393	Acidobacteria(100)	Acidobacteria_Gp7(100)	Gp7(100)
5554	40.161	0.123554	0.221644	0.557447	0.577222	0.800985	1092	Proteobacteria(100)	Alphaproteobacteria(100)	Rhizobiales(97)	Rhodobiaceae(75)	Anderseniella(75)
3731	37.6429	0.122219	0.220086	0.555324	0.578673	0.801458	846	candidate_division_WPS-2(99)
10209	90.8172	0.100673	0.181466	0.554777	0.579047	0.801458	1819	unclassified
2822	45.0627	0.115369	0.208111	0.554361	0.579332	0.801458	893	Armatimonadetes(91)	Armatimonadetes_gp4(91)
16050	70.7744	0.114335	0.208285	0.548936	0.583049	0.805782	1468	Bacteroidetes(100)	Sphingobacteriia(100)	Sphingobacteriales(100)	Chitinophagaceae(100)	Terrimonas(100)
1430	53.5064	-0.113125	0.207131	-0.54615	0.584963	0.806147	1119	Acidobacteria(100)	Acidobacteria_Gp6(100)	Gp6(100)
8239	66.38	-0.106809	0.195645	-0.545933	0.585112	0.806147	1417	Proteobacteria(100)	Alphaproteobacteria(100)	Rhizobiales(100)
12913	118.759	0.103983	0.190674	0.545343	0.585518	0.806147	2480	Acidobacteria(99)	Acidobacteria_Gp7(97)	Gp7(97)
14356	205.103	-0.0924987	0.169813	-0.544709	0.585954	0.806147	4240	Proteobacteria(100)	Betaproteobacteria(100)
10828	129.403	-0.104069	0.191294	-0.544028	0.586422	0.806147	2820	Verrucomicrobia(100)	Subdivision3(100)
17156	55.9778	-0.108826	0.200278	-0.543376	0.586871	0.806147	1296	Actinobacteria(99)	Actinobacteria(97)	Gaiellales(95)	Gaiellaceae(95)	Gaiella(95)
15616	486.845	-0.0739075	0.136538	-0.541297	0.588303	0.807299	9903	Proteobacteria(98)	Gammaproteobacteria(95)
10263	753.962	0.0745495	0.138422	0.538566	0.590187	0.809068	15804	unclassified
4575	109.096	0.0891333	0.166147	0.536471	0.591633	0.809707	2237	unclassified
10850	152.719	-0.0944082	0.17636	-0.535315	0.592432	0.809707	3418	Actinobacteria(100)	Actinobacteria(100)	Actinomycetales(100)	Mycobacteriaceae(100)	Mycobacterium(100)
8092	78.5362	0.101658	0.189907	0.535304	0.59244	0.809707	1625	Acidobacteria(100)	Acidobacteria_Gp6(100)	Gp6(100)
5804	41.1089	-0.112605	0.210736	-0.53434	0.593106	0.809805	907	Planctomycetes(99)	Planctomycetia(99)	Planctomycetales(99)	Planctomycetaceae(99)
17338	53.9335	0.106336	0.200535	0.53026	0.595932	0.810468	1255	Actinobacteria(97)
9730	128.493	0.0911153	0.172234	0.529021	0.596791	0.810468	2627	Proteobacteria(99)	Betaproteobacteria(97)
15396	128.752	0.0933864	0.176676	0.528575	0.5971	0.810468	2683	Acidobacteria(100)	Acidobacteria_Gp6(100)	Gp6(100)
14591	90.5897	0.113903	0.215636	0.528219	0.597348	0.810468	2016	Proteobacteria(95)	Deltaproteobacteria(94)	Myxococcales(93)
7831	37.3948	-0.112747	0.21416	-0.526461	0.598568	0.810468	824	unclassified
17261	46.776	0.108379	0.206392	0.52511	0.599507	0.810468	959	Actinobacteria(99)	Actinobacteria(98)	Gaiellales(95)	Gaiellaceae(95)	Gaiella(95)
9839	75.1868	-0.114262	0.217761	-0.524714	0.599782	0.810468	1802	Firmicutes(100)	Bacilli(99)	Bacillales(99)
9357	40.5601	-0.106526	0.20329	-0.524013	0.60027	0.810468	1097	Proteobacteria(100)	Betaproteobacteria(100)	Nitrosomonadales(96)	Nitrosomonadaceae(96)	Nitrosospira(96)
14147	45.8833	0.108292	0.206689	0.523939	0.600321	0.810468	1065	Actinobacteria(88)	Actinobacteria(88)
17037	42.3396	-0.11428	0.218339	-0.523406	0.600692	0.810468	974	Actinobacteria(100)	Actinobacteria(100)	Acidimicrobiales(75)
15532	81.574	0.101546	0.194178	0.522952	0.601007	0.810468	1573	Proteobacteria(100)	Alphaproteobacteria(100)	Sphingomonadales(100)	Sphingomonadaceae(99)
8577	39.11	0.11346	0.21731	0.522112	0.601592	0.810468	768	Acidobacteria(89)	Acidobacteria_Gp4(88)	Gp4(80)
16634	62.958	0.0978588	0.187662	0.521463	0.602044	0.810468	1388	Acidobacteria(100)	Acidobacteria_Gp4(100)	Gp4(100)
10987	143.834	-0.0853498	0.163835	-0.520949	0.602402	0.810468	3285	Proteobacteria(100)	Alphaproteobacteria(100)	Rhizobiales(100)	Hyphomicrobiaceae(98)	Pedomicrobium(82)
4592	100.675	-0.0994914	0.191307	-0.520061	0.603021	0.810468	1857	Acidobacteria(100)	Acidobacteria_Gp4(100)	Gp4(100)
13370	38.4764	-0.114534	0.220296	-0.519908	0.603128	0.810468	1011	unclassified
2493	30.0688	0.113906	0.219514	0.518902	0.603829	0.810609	653	Chloroflexi(71)
3119	37.7871	0.1113	0.21547	0.516544	0.605475	0.811335	784	Proteobacteria(100)	Betaproteobacteria(97)	Burkholderiales(71)
12382	114.481	0.0938248	0.181764	0.51619	0.605722	0.811335	2277	Acidobacteria(100)	Acidobacteria_Gp4(100)	Gp4(100)
16085	64.3896	0.100293	0.194531	0.515563	0.60616	0.811335	1257	unclassified
10719	74.5759	-0.106503	0.207389	-0.51354	0.607573	0.812428	1573	Bacteroidetes(100)	Sphingobacteriia(100)	Sphingobacteriales(100)	Chitinophagaceae(100)
13105	50.9735	0.10315	0.201461	0.512012	0.608642	0.812825	1043	Gemmatimonadetes(78)	Gemmatimonadetes(78)	Gemmatimonadales(78)	Gemmatimonadaceae(78)	Gemmatimonas(78)
4857	46.6404	0.110341	0.215759	0.511407	0.609066	0.812825	942	unclassified
606	288.028	0.0765755	0.150238	0.509693	0.610266	0.813629	5621	Proteobacteria(100)	Gammaproteobacteria(99)	Xanthomonadales(71)	Sinobacteraceae(71)	Steroidobacter(71)
7809	46.7488	0.10846	0.215671	0.502898	0.615036	0.815366	922	Verrucomicrobia(100)	Opitutae(100)	Opitutales(100)	Opitutaceae(100)	Opitutus(100)
17193	133.017	-0.0841792	0.168162	-0.500583	0.616664	0.815366	3038	Actinobacteria(100)	Actinobacteria(100)	Gaiellales(100)	Gaiellaceae(100)	Gaiella(100)
5398	209.435	0.0929231	0.186911	0.497152	0.619082	0.815366	4067	Proteobacteria(100)	Alphaproteobacteria(100)	Rhizobiales(89)
10687	68.7618	0.0988468	0.198876	0.497027	0.61917	0.815366	1407	Bacteroidetes(100)	Sphingobacteriia(100)	Sphingobacteriales(100)	Chitinophagaceae(100)	Terrimonas(98)
13967	247.94	0.0945988	0.190346	0.496983	0.619201	0.815366	6188	Actinobacteria(100)	Actinobacteria(100)	Actinomycetales(100)	Pseudonocardiaceae(99)
2490	55.772	-0.0976362	0.197115	-0.495325	0.620371	0.815366	1237	Verrucomicrobia(81)
9137	49.3931	-0.105659	0.213498	-0.494893	0.620676	0.815366	961	Proteobacteria(100)	Gammaproteobacteria(100)	Xanthomonadales(100)	Xanthomonadaceae(100)	Lysobacter(72)
9857	314.776	0.0765418	0.154709	0.494747	0.620779	0.815366	6781	Acidobacteria(95)	Acidobacteria_Gp6(95)	Gp6(95)
9185	68.4688	-0.0925444	0.188067	-0.492083	0.622661	0.815366	1613	Proteobacteria(94)	Deltaproteobacteria(79)
13716	45.139	0.106804	0.217071	0.492023	0.622703	0.815366	1007	Planctomycetes(100)	Planctomycetia(100)	Planctomycetales(100)	Planctomycetaceae(100)
8983	54.871	0.105166	0.21397	0.491497	0.623075	0.815366	1123	Proteobacteria(93)	Gammaproteobacteria(92)
3702	59.4518	0.0965074	0.196462	0.491226	0.623266	0.815366	1276	Actinobacteria(86)
2131	110.216	0.0877306	0.179456	0.488869	0.624935	0.815366	2220	Proteobacteria(99)	Alphaproteobacteria(98)
8884	88.9691	-0.09215	0.188826	-0.488016	0.625539	0.815366	1883	Acidobacteria(100)	Acidobacteria_Gp3(100)	Gp3(100)
12996	56.1006	0.101606	0.208908	0.486369	0.626706	0.815366	1182	unclassified
16070	65.653	0.098215	0.202006	0.486198	0.626827	0.815366	1273	Bacteroidetes(100)	Sphingobacteriia(100)	Sphingobacteriales(100)	Chitinophagaceae(100)	Flavisolibacter(89)
6461	44.6793	0.101015	0.207953	0.485758	0.627138	0.815366	975	Bacteroidetes(100)	Sphingobacteriia(100)	Sphingobacteriales(100)	Chitinophagaceae(100)
2128	118.74	-0.0855626	0.176239	-0.485493	0.627327	0.815366	2650	Proteobacteria(100)	Alphaproteobacteria(100)	Rhizobiales(100)	Bradyrhizobiaceae(100)
14269	28.9853	0.107035	0.220567	0.485273	0.627483	0.815366	694	Actinobacteria(100)	Actinobacteria(100)	Actinomycetales(100)	Micromonosporaceae(98)
5207	48.8578	-0.103609	0.213819	-0.484565	0.627985	0.815366	944	Acidobacteria(100)	Acidobacteria_Gp3(99)	Gp3(83)
16871	31.6942	-0.105673	0.218586	-0.483441	0.628783	0.815366	678	Bacteroidetes(100)	Sphingobacteriia(100)	Sphingobacteriales(100)	Chitinophagaceae(100)
16700	60.6863	0.0966834	0.200077	0.48323	0.628933	0.815366	1131	Proteobacteria(100)	Alphaproteobacteria(100)	Sphingomonadales(100)	Sphingomonadaceae(99)
10137	74.3846	0.0976703	0.202694	0.48186	0.629905	0.815366	1431	candidate_division_WPS-2(84)
5239	95.9409	0.0944382	0.196045	0.481717	0.630007	0.815366	1793	Acidobacteria(100)	Acidobacteria_Gp4(100)	Gp4(90)
8928	51.2826	0.101806	0.212244	0.479666	0.631465	0.815366	1086	Verrucomicrobia(100)	Subdivision3(100)
16062	116.02	0.09207	0.192003	0.479523	0.631567	0.815366	2254	Bacteroidetes(100)	Sphingobacteriia(100)	Sphingobacteriales(100)	Chitinophagaceae(100)	Terrimonas(97)
17284	80.7024	0.0936504	0.196188	0.47735	0.633113	0.815366	1738	Acidobacteria(100)	Acidobacteria_Gp6(100)	Gp6(100)
12979	191.547	-0.081033	0.169808	-0.477204	0.633217	0.815366	3881	unclassified
14844	52.1413	0.100832	0.211322	0.477149	0.633256	0.815366	1177	Actinobacteria(98)	Actinobacteria(98)	Gaiellales(92)	Gaiellaceae(92)	Gaiella(92)
16048	30.376	0.104309	0.218792	0.476751	0.633539	0.815366	662	Actinobacteria(82)	Actinobacteria(76)
10236	117.169	0.0863237	0.181256	0.476253	0.633894	0.815366	2399	candidate_division_WPS-2(85)
16017	32.0679	-0.105099	0.221121	-0.475302	0.634572	0.815366	795	candidate_division_WPS-2(82)
12810	39.7266	-0.0980762	0.207043	-0.4737	0.635714	0.815366	864	Proteobacteria(100)	Alphaproteobacteria(100)	Rhizobiales(100)
12196	74.5195	-0.0973508	0.206206	-0.472104	0.636852	0.815366	1873	Acidobacteria(100)	Acidobacteria_Gp6(100)	Gp6(100)
8997	214.089	-0.0770197	0.163358	-0.471477	0.6373	0.815366	4507	Acidobacteria(76)	Acidobacteria_Gp16(76)	Gp16(76)
6464	65.7767	-0.0907919	0.1926	-0.471402	0.637354	0.815366	1475	Bacteroidetes(100)	Sphingobacteriia(100)	Sphingobacteriales(100)	Chitinophagaceae(100)
12887	236.014	0.10443	0.221567	0.471327	0.637407	0.815366	5718	Acidobacteria(100)	Acidobacteria_Gp7(100)	Gp7(100)
12834	97.1286	-0.0852054	0.18095	-0.470877	0.637728	0.815366	2095	Proteobacteria(100)	Alphaproteobacteria(100)	Rhizobiales(100)
11385	141.416	-0.081714	0.173572	-0.470778	0.637799	0.815366	2787	Verrucomicrobia(100)	Spartobacteria(100)
3012	192.171	0.0793641	0.168585	0.470766	0.637808	0.815366	3709	Proteobacteria(100)	Betaproteobacteria(88)
7705	117.356	-0.0891035	0.189538	-0.470109	0.638277	0.815366	2635	unclassified
17080	234.137	-0.0746525	0.158897	-0.469817	0.638486	0.815366	5349	Actinobacteria(100)	Actinobacteria(100)	Gaiellales(95)	Gaiellaceae(95)	Gaiella(95)
7038	35.2604	0.10352	0.220416	0.469655	0.638601	0.815366	1023	Actinobacteria(100)	Actinobacteria(100)	Actinomycetales(100)	Pseudonocardiaceae(100)	Amycolatopsis(93)
14261	46.7587	0.0983428	0.209457	0.469513	0.638703	0.815366	976	Actinobacteria(100)	Actinobacteria(100)	Actinomycetales(100)	Micromonosporaceae(100)
6300	52.7324	0.0954503	0.203562	0.468901	0.639141	0.815366	1181	Planctomycetes(100)	Planctomycetia(100)	Planctomycetales(100)	Planctomycetaceae(100)	Planctomyces(95)
17457	33.0851	0.0984879	0.210254	0.468424	0.639482	0.815366	773	Acidobacteria(100)	Acidobacteria_Gp6(100)	Gp6(100)
7818	34.0295	0.101832	0.217566	0.468049	0.639749	0.815366	696	Verrucomicrobia(86)	Subdivision3(76)
7013	47.6341	-0.100935	0.217265	-0.464571	0.642238	0.815372	1139	Actinobacteria(100)	Actinobacteria(100)	Actinomycetales(100)	Micromonosporaceae(100)	Actinoplanes(98)
15993	60.2834	-0.0992803	0.213777	-0.464411	0.642353	0.815372	1181	candidate_division_WPS-2(99)
25	54.9275	0.0893463	0.193017	0.462894	0.64344	0.815372	1065	Bacteroidetes(99)	Sphingobacteriia(91)	Sphingobacteriales(91)	Chitinophagaceae(91)
8404	35.7028	-0.101777	0.220043	-0.46253	0.643702	0.815372	744	Actinobacteria(100)	Actinobacteria(100)	Solirubrobacterales(100)	Solirubrobacteraceae(100)	Solirubrobacter(100)
11781	156.243	0.0887087	0.191831	0.462432	0.643772	0.815372	3072	Acidobacteria(100)	Acidobacteria_Gp4(100)	Gp4(100)
5980	55.123	0.095929	0.207526	0.46225	0.643902	0.815372	1085	Gemmatimonadetes(97)	Gemmatimonadetes(97)	Gemmatimonadales(97)	Gemmatimonadaceae(97)	Gemmatimonas(97)
10183	85.929	0.0901529	0.195059	0.462182	0.643951	0.815372	1725	candidate_division_WPS-2(85)
17368	34.0524	-0.0984025	0.213447	-0.461017	0.644787	0.815383	768	Verrucomicrobia(100)	Spartobacteria(100)
6659	49.0687	0.0961351	0.208928	0.460135	0.64542	0.815383	927	Bacteroidetes(87)
15313	494.623	0.0730476	0.15907	0.459216	0.646079	0.815383	10450	Acidobacteria(100)	Acidobacteria_Gp6(100)	Gp6(100)
8474	59.6042	0.0924471	0.201788	0.458139	0.646853	0.815383	1396	candidate_division_WPS-2(100)
14097	39.9819	-0.0951894	0.208847	-0.455784	0.648545	0.815383	860	Actinobacteria(100)	Actinobacteria(100)	Actinomycetales(100)	Nocardioidaceae(100)	Nocardioides(99)
12666	39.2951	-0.0932909	0.205503	-0.453963	0.649855	0.815383	923	Proteobacteria(100)	Alphaproteobacteria(100)	Rhizobiales(100)	Bradyrhizobiaceae(100)	Bradyrhizobium(100)
6003	36.0296	0.0989116	0.218081	0.453555	0.650149	0.815383	677	Gemmatimonadetes(100)	Gemmatimonadetes(100)	Gemmatimonadales(100)	Gemmatimonadaceae(100)	Gemmatimonas(100)
614	297.859	-0.0700559	0.154556	-0.453273	0.650352	0.815383	6308	Proteobacteria(100)	Gammaproteobacteria(100)	Pseudomonadales(100)	Pseudomonadaceae(100)	Pseudomonas(100)
1111	40.0221	-0.0944669	0.209235	-0.451488	0.651638	0.815383	855	unclassified
15155	401.361	-0.072624	0.160866	-0.451455	0.651662	0.815383	8717	Proteobacteria(98)	Gammaproteobacteria(96)
12591	78.2105	-0.0866607	0.192114	-0.451089	0.651926	0.815383	1709	Proteobacteria(100)	Alphaproteobacteria(100)	Rhizobiales(100)
17528	155.28	0.078638	0.17495	0.449487	0.65308	0.815383	3486	Actinobacteria(100)	Actinobacteria(100)	Gaiellales(100)	Gaiellaceae(100)	Gaiella(100)
15048	60.0954	0.0897257	0.199789	0.449102	0.653358	0.815383	1429	Actinobacteria(99)	Actinobacteria(99)	Gaiellales(96)	Gaiellaceae(96)	Gaiella(96)
8671	59.5643	0.0866257	0.192993	0.448855	0.653536	0.815383	1193	Planctomycetes(100)	Planctomycetia(100)	Planctomycetales(100)	Planctomycetaceae(100)	Pirellula(97)
1422	40.5018	0.0940768	0.210719	0.446456	0.655268	0.815383	907	Acidobacteria(97)	Acidobacteria_Gp6(97)	Gp6(97)
17434	53.1306	-0.0887571	0.199329	-0.445279	0.656118	0.815383	1094	Acidobacteria(100)	Acidobacteria_Gp6(100)	Gp6(100)
10699	90.1183	0.0850163	0.191121	0.444829	0.656443	0.815383	1968	Bacteroidetes(100)	Sphingobacteriia(100)	Sphingobacteriales(100)	Chitinophagaceae(100)	Flavisolibacter(100)
8121	132.153	0.0776323	0.174698	0.444379	0.656769	0.815383	2725	Acidobacteria(99)	Acidobacteria_Gp6(99)	Gp6(99)
9880	551.162	-0.0672104	0.151276	-0.44429	0.656833	0.815383	11391	unclassified
5973	48.1153	0.0911234	0.206133	0.442062	0.658445	0.815383	995	Gemmatimonadetes(98)	Gemmatimonadetes(98)	Gemmatimonadales(98)	Gemmatimonadaceae(98)	Gemmatimonas(98)
629	104.926	0.0784551	0.177647	0.441635	0.658753	0.815383	2259	Proteobacteria(100)	Deltaproteobacteria(97)	Myxococcales(88)
10677	57.4048	0.0883153	0.200025	0.441522	0.658835	0.815383	1177	Bacteroidetes(100)	Sphingobacteriia(100)	Sphingobacteriales(100)	Chitinophagaceae(100)	Terrimonas(96)
4784	34.516	-0.0947065	0.21469	-0.441132	0.659117	0.815383	645	Gemmatimonadetes(78)	Gemmatimonadetes(78)	Gemmatimonadales(78)	Gemmatimonadaceae(78)	Gemmatimonas(78)
12259	624.65	-0.0641032	0.145567	-0.440371	0.659669	0.815383	14028	Acidobacteria(100)	Acidobacteria_Gp17(100)	Gp17(100)
14358	97.6003	0.0766853	0.174491	0.43948	0.660314	0.815383	2074	Proteobacteria(100)	Betaproteobacteria(100)
17081	35.6679	-0.0930588	0.211802	-0.439366	0.660396	0.815383	750	Actinobacteria(98)	Actinobacteria(98)	Gaiellales(89)	Gaiellaceae(89)	Gaiella(89)
16376	88.6837	-0.0813624	0.185217	-0.439281	0.660458	0.815383	1700	Acidobacteria(100)	Acidobacteria_Gp4(100)	Gp4(100)
5978	89.1269	0.0807021	0.18448	0.437457	0.66178	0.815383	1827	Gemmatimonadetes(98)	Gemmatimonadetes(98)	Gemmatimonadales(98)	Gemmatimonadaceae(98)	Gemmatimonas(98)
3301	57.9065	0.0842754	0.192997	0.436666	0.662353	0.815383	1272	Proteobacteria(100)	Gammaproteobacteria(100)	Xanthomonadales(97)	Xanthomonadaceae(97)
14922	36.7565	0.0917006	0.210242	0.436168	0.662715	0.815383	816	Proteobacteria(98)	Deltaproteobacteria(92)	Myxococcales(81)
11471	41.0428	0.0938307	0.215718	0.43497	0.663584	0.815383	836	unclassified
15545	34.9444	0.0956676	0.220202	0.434454	0.663959	0.815383	788	Acidobacteria(88)	Acidobacteria_Gp4(88)	Gp4(88)
17159	71.6945	0.0832568	0.191713	0.434279	0.664086	0.815383	1549	Actinobacteria(100)	Actinobacteria(100)	Gaiellales(98)	Gaiellaceae(98)	Gaiella(98)
7928	40.818	-0.092093	0.212929	-0.432507	0.665373	0.815383	966	Acidobacteria(98)	Acidobacteria_Gp6(98)	Gp6(98)
17162	65.1429	0.0801822	0.185988	0.431114	0.666385	0.815383	1495	Actinobacteria(100)	Actinobacteria(97)	Gaiellales(91)	Gaiellaceae(91)	Gaiella(91)
15757	31.4642	-0.0938732	0.217869	-0.43087	0.666563	0.815383	672	Acidobacteria(100)	Acidobacteria_Gp6(100)	Gp6(100)
7530	51.4785	0.0863312	0.200669	0.430216	0.667039	0.815383	1035	Proteobacteria(98)	Gammaproteobacteria(97)
8168	96.6664	0.0797479	0.186091	0.428542	0.668257	0.815383	2001	Acidobacteria(100)	Acidobacteria_Gp6(100)	Gp6(100)
6471	53.5064	-0.0903049	0.211085	-0.427813	0.668787	0.815383	1167	Planctomycetes(98)	Planctomycetia(98)	Planctomycetales(98)	Planctomycetaceae(98)
16086	32.0582	-0.0935469	0.218963	-0.427227	0.669214	0.815383	703	unclassified
10935	554.236	-0.062432	0.146293	-0.42676	0.669554	0.815383	11678	Verrucomicrobia(100)	Spartobacteria(100)
12058	43.6835	-0.0918036	0.215434	-0.426133	0.670011	0.815383	897	Acidobacteria(100)	Acidobacteria_Gp6(100)	Gp6(100)
10161	33.4609	-0.0931634	0.21887	-0.425657	0.670358	0.815383	796	Actinobacteria(100)	Actinobacteria(100)	Solirubrobacterales(98)	Conexibacteraceae(91)	Conexibacter(91)
17064	35.9731	-0.0878024	0.207077	-0.424009	0.671559	0.815383	750	Actinobacteria(97)	Actinobacteria(97)	Gaiellales(95)	Gaiellaceae(95)	Gaiella(95)
10720	29.9284	0.0931586	0.219999	0.42345	0.671967	0.815383	620	Bacteroidetes(100)	Sphingobacteriia(100)	Sphingobacteriales(100)	Chitinophagaceae(100)
10968	66.6015	0.0831903	0.196488	0.423386	0.672014	0.815383	1440	candidate_division_WPS-2(89)
16875	31.4551	0.0924311	0.218404	0.423212	0.672141	0.815383	689	Actinobacteria(100)	Actinobacteria(100)	Actinomycetales(100)	Micromonosporaceae(96)
10188	89.8074	-0.0805697	0.190926	-0.421994	0.673029	0.815733	1770	candidate_division_WPS-2(94)
14875	78.9345	-0.0876328	0.208706	-0.419886	0.674569	0.815832	1874	Actinobacteria(99)	Actinobacteria(99)	Gaiellales(96)	Gaiellaceae(96)	Gaiella(96)
16804	169.24	0.0690744	0.164533	0.419821	0.674617	0.815832	3369	Acidobacteria(100)	Acidobacteria_Gp7(99)	Gp7(99)
10187	134.799	-0.0750371	0.178908	-0.419418	0.67491	0.815832	2905	candidate_division_WPS-2(100)
16862	91.4961	-0.0811651	0.195519	-0.415127	0.678049	0.818898	1757	Bacteroidetes(100)	Bacteroidetes_incertae_sedis(100)	Ohtaekwangia(100)
12260	40.4527	-0.0896676	0.216666	-0.413851	0.678983	0.819299	791	Acidobacteria(100)	Acidobacteria_Gp17(100)	Gp17(100)
16983	76.9014	0.0788375	0.191044	0.412666	0.679851	0.819619	1419	Proteobacteria(100)	Betaproteobacteria(99)
16211	45.0591	-0.0820038	0.199645	-0.410748	0.681257	0.819832	958	Verrucomicrobia(94)	Spartobacteria(93)
13655	34.2434	0.0866214	0.211437	0.409679	0.682041	0.819832	752	Proteobacteria(100)	Alphaproteobacteria(99)	Sphingomonadales(91)	Sphingomonadaceae(80)
6619	44.2629	-0.0895614	0.218782	-0.409364	0.682272	0.819832	949	Actinobacteria(81)	Actinobacteria(81)	Acidimicrobiales(70)
12912	74.3874	-0.0757963	0.185259	-0.409137	0.682439	0.819832	1526	Acidobacteria(100)	Acidobacteria_Gp7(99)	Gp7(99)
13091	53.8708	0.084103	0.207038	0.406219	0.684581	0.820371	1131	Gemmatimonadetes(94)	Gemmatimonadetes(94)	Gemmatimonadales(94)	Gemmatimonadaceae(94)	Gemmatimonas(94)
12577	33.1299	0.0890692	0.219309	0.406136	0.684643	0.820371	661	unclassified
15009	60.1885	0.0819843	0.201902	0.406061	0.684698	0.820371	1530	Actinobacteria(100)	Actinobacteria(100)	Gaiellales(95)	Gaiellaceae(95)	Gaiella(95)
7663	28.9417	-0.0892288	0.22086	-0.404006	0.686208	0.821048	668	unclassified
8457	34.6566	-0.0846324	0.210078	-0.402862	0.68705	0.821048	790	Actinobacteria(100)	Actinobacteria(100)	Solirubrobacterales(100)	Solirubrobacteraceae(100)	Solirubrobacter(100)
13234	47.093	0.0848997	0.210759	0.402828	0.687075	0.821048	956	Gemmatimonadetes(100)	Gemmatimonadetes(100)	Gemmatimonadales(100)	Gemmatimonadaceae(100)	Gemmatimonas(100)
2477	80.7613	0.0757703	0.189513	0.399815	0.689293	0.822976	1562	Proteobacteria(91)	Gammaproteobacteria(87)
1101	48.4004	-0.0777145	0.195571	-0.397371	0.691094	0.82398	1158	unclassified
12730	34.5985	-0.086407	0.21884	-0.39484	0.692961	0.82398	681	Proteobacteria(100)	Alphaproteobacteria(100)	Rhizobiales(100)	Phyllobacteriaceae(100)	Mesorhizobium(99)
16984	80.7999	0.0803189	0.203479	0.394728	0.693043	0.82398	1656	Proteobacteria(100)	Betaproteobacteria(99)
12803	34.317	-0.085963	0.218061	-0.394215	0.693422	0.82398	724	Proteobacteria(100)	Alphaproteobacteria(100)	Rhizobiales(100)
6614	84.0791	-0.0725182	0.184571	-0.392901	0.694393	0.82398	1692	Actinobacteria(90)	Actinobacteria(90)	Acidimicrobiales(89)	Acidimicrobineae_incertae_sedis(74)	Aciditerrimonas(74)
10114	51.4327	0.0826717	0.211203	0.391433	0.695477	0.82398	1182	candidate_division_WPS-2(82)
4486	66.9069	0.0771844	0.197251	0.3913	0.695576	0.82398	1455	Verrucomicrobia(99)	Subdivision3(98)
5563	58.3315	-0.0765362	0.196212	-0.390069	0.696485	0.82398	1442	unclassified
7770	67.9704	-0.0731507	0.188185	-0.388717	0.697485	0.82398	1420	Proteobacteria(97)	Gammaproteobacteria(94)
3422	66.0118	-0.0835081	0.215266	-0.387929	0.698069	0.82398	1163	unclassified
15485	366.565	-0.0608756	0.15708	-0.387544	0.698354	0.82398	7316	Proteobacteria(100)	Alphaproteobacteria(100)	Sphingomonadales(90)	Sphingomonadaceae(88)
379	67.4531	-0.08075	0.208372	-0.387529	0.698365	0.82398	1351	Actinobacteria(99)	Actinobacteria(98)	Solirubrobacterales(98)	Solirubrobacteraceae(78)	Solirubrobacter(78)
9382	152.205	0.0690391	0.178257	0.387302	0.698533	0.82398	2985	Acidobacteria(100)	Acidobacteria_Gp6(100)	Gp6(100)
10401	53.0718	-0.0789056	0.204078	-0.386645	0.699019	0.82398	1116	candidate_division_WPS-2(100)
11148	48.7135	-0.0780634	0.202044	-0.386369	0.699223	0.82398	999	Proteobacteria(82)
36	57.0976	-0.0795606	0.206496	-0.385288	0.700024	0.82398	1179	Bacteroidetes(100)
5947	331.27	0.0626713	0.163555	0.383181	0.701586	0.82398	6824	Gemmatimonadetes(88)	Gemmatimonadetes(88)	Gemmatimonadales(88)	Gemmatimonadaceae(88)	Gemmatimonas(88)
10569	69.8408	-0.0752627	0.196886	-0.382265	0.702265	0.82398	1583	Actinobacteria(83)	Actinobacteria(78)	Solirubrobacterales(70)
5558	47.1535	-0.0814991	0.214823	-0.379378	0.704407	0.82398	1005	Proteobacteria(99)	Alphaproteobacteria(99)	Alphaproteobacteria_incertae_sedis(95)	Geminicoccus(94)
9812	88.4669	0.0731877	0.193775	0.377694	0.705658	0.82398	1777	Proteobacteria(97)	Betaproteobacteria(88)
10059	102.906	-0.0692417	0.183595	-0.377144	0.706067	0.82398	2462	unclassified
7870	179.455	0.0619759	0.164518	0.376712	0.706387	0.82398	3810	Acidobacteria(100)	Acidobacteria_Gp7(100)	Gp7(100)
16519	38.8247	0.0798093	0.212032	0.376402	0.706618	0.82398	898	Acidobacteria(100)	Acidobacteria_Gp6(100)	Gp6(100)
17488	86.1395	0.0717522	0.190865	0.375931	0.706968	0.82398	1879	Proteobacteria(100)	Alphaproteobacteria(100)	Rhizobiales(100)
887	43.115	0.0826887	0.220081	0.375719	0.707126	0.82398	1073	Proteobacteria(81)
4480	68.9589	0.0740252	0.197392	0.375017	0.707648	0.82398	1357	Verrucomicrobia(100)	Subdivision3(98)
11889	77.9865	0.0744616	0.19874	0.374668	0.707907	0.82398	1644	Acidobacteria(99)	Acidobacteria_Gp6(99)	Gp6(99)
12366	209.85	0.0576946	0.154057	0.374502	0.708031	0.82398	3998	Acidobacteria(100)	Acidobacteria_Gp4(100)	Gp4(93)
10960	47.2869	0.0776944	0.20763	0.374196	0.708258	0.82398	1061	Proteobacteria(100)	Alphaproteobacteria(100)	Rhizobiales(100)	Hyphomicrobiaceae(100)	Pedomicrobium(100)
11884	34.6673	0.0799202	0.213676	0.374025	0.708386	0.82398	819	Acidobacteria(100)	Acidobacteria_Gp6(100)	Gp6(100)
1233	48.4699	0.0781654	0.209477	0.373145	0.709041	0.82398	880	Acidobacteria(100)	Acidobacteria_Gp10(100)	Gp10(100)
9728	428.706	0.0569316	0.152898	0.372351	0.709632	0.82398	9164	Proteobacteria(100)	Betaproteobacteria(95)
2272	53.7938	-0.0741893	0.199966	-0.37101	0.71063	0.82398	1044	Bacteroidetes(100)	Sphingobacteriia(100)	Sphingobacteriales(100)	Chitinophagaceae(100)
9070	38.6142	-0.0768606	0.207245	-0.370869	0.710735	0.82398	827	Armatimonadetes(100)	Chthonomonadetes(100)	Chthonomonadales(100)	Chthonomonadaceae(100)	Chthonomonas/Armatimonadetes_gp3(100)
16365	46.7519	0.0781884	0.21185	0.369075	0.712072	0.824827	1009	Acidobacteria(99)	Acidobacteria_Gp4(99)	Gp4(99)
16193	90.3292	0.0692699	0.188609	0.367266	0.71342	0.825535	1816	Verrucomicrobia(100)	Spartobacteria(100)
10745	928.911	0.0643922	0.176131	0.365592	0.71467	0.825535	18174	Bacteroidetes(100)	Sphingobacteriia(100)	Sphingobacteriales(100)	Chitinophagaceae(100)	Terrimonas(78)
11405	42.1112	-0.0756041	0.207473	-0.364404	0.715556	0.825535	898	Verrucomicrobia(100)	Spartobacteria(100)
15280	35.5535	0.0796012	0.218492	0.364321	0.715619	0.825535	778	Acidobacteria(100)	Acidobacteria_Gp6(100)	Gp6(100)
112	32.0034	0.0784101	0.215836	0.363286	0.716391	0.825535	844	Actinobacteria(100)	Actinobacteria(100)	Actinomycetales(100)	Streptosporangiaceae(100)	Nonomuraea(100)
2476	89.5676	-0.0749485	0.206405	-0.363113	0.71652	0.825535	2057	Proteobacteria(92)	Gammaproteobacteria(88)
10376	158.013	0.064813	0.179258	0.361563	0.717679	0.825535	3086	candidate_division_WPS-2(98)
12852	71.8009	-0.0751777	0.20825	-0.360998	0.718101	0.825535	2178	Acidobacteria(99)	Acidobacteria_Gp7(99)	Gp7(99)
6304	48.6949	0.0745955	0.206672	0.360937	0.718147	0.825535	1189	Planctomycetes(99)	Planctomycetia(99)	Planctomycetales(99)	Planctomycetaceae(99)
17158	142.931	-0.059495	0.166158	-0.358062	0.720297	0.826641	3280	Actinobacteria(100)	Actinobacteria(100)	Gaiellales(100)	Gaiellaceae(100)	Gaiella(100)
13969	90.5934	-0.0649929	0.182212	-0.356689	0.721325	0.826641	2175	Actinobacteria(100)	Actinobacteria(100)	Actinomycetales(100)	Micromonosporaceae(100)
12889	46.18	0.0730689	0.206572	0.353722	0.723548	0.826641	1100	Acidobacteria(100)	Acidobacteria_Gp7(100)	Gp7(100)
12279	68.4261	0.072952	0.206978	0.352462	0.724491	0.826641	1258	Acidobacteria(100)	Acidobacteria_Gp4(100)	Gp4(91)
4390	79.6731	0.0640995	0.182417	0.351389	0.725296	0.826641	1650	Acidobacteria(100)	Acidobacteria_Gp6(100)	Gp6(100)
5234	102.119	0.0625708	0.179155	0.349255	0.726898	0.826641	2060	Acidobacteria(100)	Acidobacteria_Gp4(100)	Gp4(99)
4392	45.3724	-0.0724307	0.208126	-0.348014	0.72783	0.826641	906	Acidobacteria(90)	Acidobacteria_Gp6(89)	Gp6(89)
5955	77.9048	-0.0666556	0.191781	-0.347562	0.728169	0.826641	1508	Chloroflexi(84)
17228	182.245	-0.0523836	0.150898	-0.347146	0.728482	0.826641	3982	Actinobacteria(100)	Actinobacteria(100)	Gaiellales(100)	Gaiellaceae(100)	Gaiella(100)
13237	44.6655	0.0712778	0.206427	0.345293	0.729874	0.826641	934	Gemmatimonadetes(97)	Gemmatimonadetes(97)	Gemmatimonadales(97)	Gemmatimonadaceae(97)	Gemmatimonas(97)
6693	47.4481	0.0724907	0.209946	0.345283	0.729882	0.826641	1191	unclassified
11848	60.7141	-0.0710886	0.205927	-0.345212	0.729935	0.826641	1218	Planctomycetes(97)	Planctomycetia(97)	Planctomycetales(97)	Planctomycetaceae(97)
5141	276.787	-0.0540544	0.156634	-0.345099	0.73002	0.826641	5949	Acidobacteria(100)	Acidobacteria_Gp17(100)	Gp17(100)
4249	54.1176	-0.0669736	0.19477	-0.34386	0.730951	0.826641	1295	Proteobacteria(95)	Gammaproteobacteria(89)
1948	61.694	0.0713806	0.20868	0.342058	0.732307	0.826641	1173	Proteobacteria(100)	Deltaproteobacteria(98)	Myxococcales(98)	Polyangiaceae(97)	Chondromyces(85)
5962	54.9518	0.0714882	0.20904	0.341983	0.732364	0.826641	1179	Gemmatimonadetes(82)	Gemmatimonadetes(82)	Gemmatimonadales(82)	Gemmatimonadaceae(82)	Gemmatimonas(82)
1662	138.152	-0.0551118	0.16157	-0.341102	0.733027	0.826641	3033	Proteobacteria(100)	Alphaproteobacteria(100)	Rhizobiales(97)	Hyphomicrobiaceae(94)
17194	64.0028	-0.0662644	0.195178	-0.339507	0.734228	0.826641	1392	Actinobacteria(100)	Actinobacteria(100)	Gaiellales(96)	Gaiellaceae(96)	Gaiella(96)
16715	36.0825	-0.0742235	0.219191	-0.338625	0.734892	0.826641	696	Proteobacteria(100)	Alphaproteobacteria(100)	Sphingomonadales(95)	Sphingomonadaceae(94)	Sphingomonas(92)
11851	32.4793	-0.0747645	0.221053	-0.338219	0.735198	0.826641	702	Planctomycetes(99)	Planctomycetia(99)	Planctomycetales(99)	Planctomycetaceae(99)
13473	46.3711	-0.0688601	0.20368	-0.338081	0.735302	0.826641	1007	Planctomycetes(100)	Planctomycetia(100)	Planctomycetales(100)	Planctomycetaceae(100)	Zavarzinella(95)
9905	137.719	0.0571285	0.168986	0.338066	0.735314	0.826641	2698	Proteobacteria(100)	Betaproteobacteria(100)
9554	35.5357	-0.0695839	0.207262	-0.33573	0.737075	0.826641	736	Proteobacteria(100)	Betaproteobacteria(99)
8160	625.53	0.046439	0.13867	0.334888	0.737709	0.826641	14365	Acidobacteria(100)	Acidobacteria_Gp6(100)	Gp6(100)
15783	29.3984	-0.0742435	0.221729	-0.334839	0.737746	0.826641	653	Acidobacteria(100)	Acidobacteria_Gp6(100)	Gp6(100)
7239	54.6785	0.0689813	0.20626	0.334438	0.738049	0.826641	1167	Proteobacteria(100)	Betaproteobacteria(100)
17568	66.052	-0.0648998	0.194285	-0.334045	0.738346	0.826641	1478	Actinobacteria(100)	Actinobacteria(100)	Gaiellales(98)	Gaiellaceae(98)	Gaiella(98)
16252	49.6309	0.0693404	0.208091	0.333221	0.738967	0.826641	1031	Verrucomicrobia(100)	Spartobacteria(100)
1923	70.1304	-0.0624421	0.187463	-0.33309	0.739067	0.826641	1528	unclassified
2140	69.2779	0.0695621	0.208853	0.333066	0.739084	0.826641	1514	Proteobacteria(100)	Alphaproteobacteria(83)	Rhizobiales(83)
12084	87.5618	-0.0623132	0.18714	-0.332977	0.739151	0.826641	1807	Acidobacteria(100)	Acidobacteria_Gp6(100)	Gp6(100)
15010	65.8514	-0.0630962	0.191181	-0.330034	0.741375	0.826641	1676	Actinobacteria(99)	Actinobacteria(99)	Gaiellales(95)	Gaiellaceae(95)	Gaiella(95)
6733	32.2207	-0.0713247	0.216913	-0.328817	0.742294	0.826641	765	Acidobacteria(99)	Acidobacteria_Gp6(99)	Gp6(99)
15914	47.0117	-0.0672184	0.205072	-0.32778	0.743078	0.826641	1042	Actinobacteria(100)	Actinobacteria(85)	Solirubrobacterales(85)
12532	64.7974	0.0606642	0.185768	0.326559	0.744001	0.826641	1282	Proteobacteria(100)	Alphaproteobacteria(100)	Sphingomonadales(100)	Sphingomonadaceae(100)	Sphingomonas(98)
4574	79.8546	0.0582426	0.178383	0.326503	0.744044	0.826641	1635	Planctomycetes(95)	Planctomycetia(95)	Planctomycetales(95)	Planctomycetaceae(95)
12590	92.8675	-0.0585455	0.179414	-0.326315	0.744186	0.826641	2039	Proteobacteria(100)	Alphaproteobacteria(100)	Rhizobiales(100)
7738	824.518	-0.0417089	0.128041	-0.325746	0.744616	0.826641	18176	Proteobacteria(100)	Gammaproteobacteria(100)	Xanthomonadales(99)	Sinobacteraceae(99)	Steroidobacter(99)
14518	518.526	0.0490748	0.151437	0.324061	0.745892	0.826641	10471	Proteobacteria(100)	Betaproteobacteria(98)	Burkholderiales(98)
17403	133.078	-0.053205	0.166028	-0.320459	0.74862	0.826641	2759	Acidobacteria(100)	Acidobacteria_Gp6(100)	Gp6(100)
12489	52.8354	0.0654457	0.204235	0.320443	0.748632	0.826641	1146	Proteobacteria(100)	Alphaproteobacteria(100)	Sphingomonadales(100)	Sphingomonadaceae(100)	Sphingomonas(83)
15156	151.692	0.0515246	0.161393	0.319249	0.749538	0.826641	3199	Proteobacteria(95)	Gammaproteobacteria(92)
17383	81.1233	-0.0605574	0.1897	-0.319227	0.749554	0.826641	1890	Acidobacteria(100)	Acidobacteria_Gp6(100)	Gp6(100)
7388	59.8092	-0.0609945	0.191309	-0.318827	0.749858	0.826641	1446	Actinobacteria(98)	Actinobacteria(98)	Gaiellales(89)	Gaiellaceae(89)	Gaiella(89)
6379	52.9012	-0.0633792	0.198805	-0.3188	0.749878	0.826641	1032	unclassified
15579	55.1365	-0.0628235	0.197384	-0.318281	0.750272	0.826641	1094	Bacteroidetes(100)	Cytophagia(100)	Cytophagales(100)	Cytophagaceae(100)	Adhaeribacter(100)
9556	112.369	0.0625282	0.196913	0.317542	0.750833	0.826641	2173	Proteobacteria(100)	Betaproteobacteria(98)
9792	34.746	0.069353	0.218988	0.316698	0.751473	0.826641	694	Acidobacteria(99)	Acidobacteria_Gp6(99)	Gp6(99)
900	57.7195	0.06486	0.205153	0.316154	0.751886	0.826641	1269	Armatimonadetes(100)	Armatimonadetes_gp4(100)
14517	79.4757	-0.0609208	0.194992	-0.312427	0.754716	0.826641	1585	Proteobacteria(100)	Betaproteobacteria(100)	Burkholderiales(100)	Comamonadaceae(72)
6380	92.6249	-0.0599345	0.192072	-0.312042	0.755009	0.826641	1721	Proteobacteria(100)	Alphaproteobacteria(100)	Sphingomonadales(100)	Sphingomonadaceae(100)	Sphingomonas(93)
17213	59.7414	0.0593823	0.190607	0.311543	0.755388	0.826641	1296	Actinobacteria(100)	Actinobacteria(100)	Gaiellales(99)	Gaiellaceae(99)	Gaiella(99)
9933	351.369	-0.0487085	0.156712	-0.310816	0.75594	0.826641	6773	Verrucomicrobia(82)
15191	46.8634	-0.0669636	0.215898	-0.310163	0.756437	0.826641	925	Acidobacteria(100)	Acidobacteria_Gp6(100)	Gp6(100)
16559	235.46	0.0446843	0.144603	0.309014	0.757311	0.826641	5322	Acidobacteria(100)	Acidobacteria_Gp6(100)	Gp6(100)
16950	110.718	-0.058568	0.189664	-0.308799	0.757475	0.826641	2314	Actinobacteria(100)	Actinobacteria(100)	Actinomycetales(100)	Micromonosporaceae(100)
15423	394.349	-0.0437352	0.141898	-0.308216	0.757918	0.826641	8731	Acidobacteria(100)	Acidobacteria_Gp6(100)	Gp6(100)
15484	232.004	0.0534096	0.173643	0.307583	0.7584	0.826641	4237	Proteobacteria(100)	Alphaproteobacteria(100)	Sphingomonadales(78)	Sphingomonadaceae(77)
8259	48.6848	0.0676901	0.220147	0.307477	0.75848	0.826641	888	Proteobacteria(100)	Alphaproteobacteria(100)	Sphingomonadales(98)	Sphingomonadaceae(97)
17404	47.0447	0.0657867	0.21468	0.306441	0.759269	0.826641	1176	Acidobacteria(100)	Acidobacteria_Gp6(100)	Gp6(100)
16809	122.015	0.0601914	0.197079	0.305418	0.760048	0.826641	2548	Gemmatimonadetes(98)	Gemmatimonadetes(98)	Gemmatimonadales(98)	Gemmatimonadaceae(98)	Gemmatimonas(98)
16847	36.8423	-0.0654706	0.21467	-0.304982	0.76038	0.826641	800	Acidobacteria(100)	Acidobacteria_Gp1(100)	Gp1(100)
14359	74.0305	0.0606614	0.19895	0.304908	0.760436	0.826641	1349	Proteobacteria(100)	Betaproteobacteria(97)
17400	27.7013	-0.0672515	0.220811	-0.304566	0.760697	0.826641	641	Acidobacteria(100)	Acidobacteria_Gp6(100)	Gp6(100)
17283	68.2609	-0.0569181	0.187348	-0.303809	0.761273	0.826641	1460	Acidobacteria(100)	Acidobacteria_Gp6(100)	Gp6(100)
1103	56.1813	-0.0619673	0.204214	-0.303443	0.761552	0.826641	1248	Proteobacteria(100)	Betaproteobacteria(87)
6142	60.7703	-0.0616547	0.203924	-0.302341	0.762392	0.826641	1254	Actinobacteria(98)	Actinobacteria(90)	Gaiellales(82)	Gaiellaceae(82)	Gaiella(82)
17227	51.9124	0.0624158	0.206442	0.302341	0.762392	0.826641	1135	Actinobacteria(100)	Actinobacteria(100)	Gaiellales(100)	Gaiellaceae(100)	Gaiella(100)
14451	107.495	0.0543618	0.180435	0.301281	0.7632	0.826641	2224	unclassified
3744	33.4962	0.0660822	0.219671	0.300824	0.763549	0.826641	685	Actinobacteria(100)	Actinobacteria(98)	Solirubrobacterales(98)	Conexibacteraceae(71)	Conexibacter(71)
12282	83.671	0.0609446	0.20279	0.30053	0.763773	0.826641	1752	Acidobacteria(100)	Acidobacteria_Gp4(100)	Gp4(100)
9481	82.84	0.0620102	0.207335	0.299082	0.764877	0.826641	1625	Proteobacteria(100)	Betaproteobacteria(99)
1248	32.2425	-0.0637643	0.213403	-0.298798	0.765094	0.826641	649	unclassified
7397	40.8463	-0.0623239	0.209246	-0.297851	0.765817	0.826641	983	Actinobacteria(100)	Actinobacteria(100)	Actinomycetales(100)
4585	57.4422	-0.0625903	0.210438	-0.297429	0.766139	0.826641	1119	unclassified
15577	187.792	0.0497021	0.168832	0.294387	0.768462	0.826641	3548	Bacteroidetes(100)	Sphingobacteriia(100)	Sphingobacteriales(100)	Chitinophagaceae(100)
12789	36.5149	-0.0651745	0.221677	-0.294007	0.768753	0.826641	702	Proteobacteria(100)	Alphaproteobacteria(100)	Rhizobiales(94)
16649	40.6285	0.0623611	0.21261	0.293312	0.769284	0.826641	788	Acidobacteria(100)	Acidobacteria_Gp4(100)	Gp4(99)
12012	217.331	-0.0452298	0.154344	-0.293045	0.769488	0.826641	4618	Acidobacteria(100)	Acidobacteria_Gp6(100)	Gp6(100)
15601	91.9056	0.0541062	0.184652	0.293017	0.769509	0.826641	2091	Acidobacteria(100)	Acidobacteria_Gp3(100)	Gp3(100)
16267	50.8156	-0.0600734	0.205358	-0.29253	0.769881	0.826641	1114	Verrucomicrobia(100)	Spartobacteria(100)
9138	46.3176	0.0582177	0.199016	0.292529	0.769883	0.826641	854	Proteobacteria(100)	Gammaproteobacteria(100)	Xanthomonadales(100)	Xanthomonadaceae(100)	Lysobacter(100)
1849	47.8579	-0.0630881	0.215781	-0.292372	0.770002	0.826641	955	Bacteroidetes(98)
8592	427.103	0.040753	0.139492	0.292153	0.77017	0.826641	9100	Bacteroidetes(100)	Bacteroidetes_incertae_sedis(100)	Ohtaekwangia(100)
8063	253.751	-0.0510778	0.175382	-0.291238	0.77087	0.826739	5436	Acidobacteria(100)	Acidobacteria_Gp6(100)	Gp6(100)
15109	33.1631	0.0626384	0.217274	0.288292	0.773123	0.827299	655	Actinobacteria(100)	Actinobacteria(100)	Gaiellales(100)	Gaiellaceae(100)	Gaiella(100)
10085	49.1488	0.0612446	0.212473	0.288247	0.773157	0.827299	962	candidate_division_WPS-2(75)
931	41.3869	0.0623909	0.216507	0.28817	0.773216	0.827299	871	Proteobacteria(89)
7896	103.475	0.0551403	0.19197	0.287234	0.773933	0.827415	1948	Acidobacteria(100)	Acidobacteria_Gp7(100)	Gp7(100)
14547	29.4563	-0.0627974	0.219637	-0.285914	0.774944	0.827844	776	Actinobacteria(86)	Actinobacteria(86)
4236	145.948	0.0498123	0.174737	0.28507	0.77559	0.827885	2992	unclassified
3268	92.0457	0.0547076	0.193298	0.283023	0.77716	0.828909	1818	Proteobacteria(99)	Alphaproteobacteria(99)	Rhodospirillales(98)
9236	637.062	-0.0424066	0.151201	-0.280464	0.779121	0.83035	12311	Proteobacteria(100)	Gammaproteobacteria(100)	Xanthomonadales(100)	Xanthomonadaceae(100)	Lysobacter(100)
8944	77.1003	-0.0553841	0.200348	-0.276439	0.782211	0.832229	1631	unclassified
3273	52.9711	0.0564388	0.204269	0.276296	0.782321	0.832229	1028	Proteobacteria(100)	Gammaproteobacteria(100)	Xanthomonadales(100)	Xanthomonadaceae(100)	Arenimonas(93)
12678	79.2662	-0.0492902	0.178732	-0.275777	0.78272	0.832229	1785	Proteobacteria(100)	Alphaproteobacteria(100)	Rhizobiales(100)
3272	94.7574	-0.0502158	0.184627	-0.271986	0.785633	0.8325	2077	Proteobacteria(100)	Alphaproteobacteria(100)	Rhodospirillales(100)
15843	43.312	0.0568521	0.20928	0.271655	0.785887	0.8325	904	unclassified
16727	119.433	0.0494845	0.182932	0.270507	0.78677	0.8325	2398	Proteobacteria(100)	Alphaproteobacteria(100)	Sphingomonadales(100)	Sphingomonadaceae(99)	Sphingomonas(96)
7932	146.561	0.0455103	0.168345	0.270339	0.7869	0.8325	3283	Acidobacteria(100)	Acidobacteria_Gp6(100)	Gp6(100)
14483	41.2191	-0.0578951	0.214783	-0.269552	0.787505	0.8325	840	Proteobacteria(100)	Betaproteobacteria(100)	Burkholderiales(100)	Comamonadaceae(77)
12081	60.8507	0.0563216	0.209126	0.269319	0.787684	0.8325	1294	Acidobacteria(100)	Acidobacteria_Gp6(100)	Gp6(100)
10625	41.4866	-0.0564727	0.209738	-0.269253	0.787735	0.8325	1015	Actinobacteria(97)
15754	49.1215	0.0556289	0.20729	0.268362	0.78842	0.8325	988	Acidobacteria(99)	Acidobacteria_Gp6(99)	Gp6(99)
1396	107.949	-0.0456207	0.170707	-0.267246	0.78928	0.8325	2309	Acidobacteria(100)	Acidobacteria_Gp6(100)	Gp6(100)
17509	60.3856	0.0513465	0.192467	0.266781	0.789638	0.8325	1331	Actinobacteria(100)	Actinobacteria(100)	Actinomycetales(100)
16959	100.323	-0.0580796	0.220142	-0.263828	0.791912	0.8325	2185	Actinobacteria(100)	Actinobacteria(100)	Actinomycetales(100)	Pseudonocardiaceae(100)	Lechevalieria(92)
4787	36.2949	0.0581939	0.221821	0.262346	0.793055	0.8325	787	Planctomycetes(92)	Planctomycetia(92)	Planctomycetales(92)	Planctomycetaceae(92)
8924	67.1341	0.0548226	0.209006	0.262302	0.793089	0.8325	1334	Verrucomicrobia(100)	Subdivision3(100)
17279	50.6836	-0.0517307	0.197431	-0.26202	0.793306	0.8325	1029	Acidobacteria(100)	Acidobacteria_Gp6(100)	Gp6(100)
7238	128.275	0.0579803	0.22157	0.261679	0.793569	0.8325	2598	Proteobacteria(100)	Betaproteobacteria(100)	Burkholderiales(99)	Comamonadaceae(97)
11358	48.1503	0.0563096	0.215716	0.261037	0.794064	0.8325	929	Verrucomicrobia(100)	Spartobacteria(100)
7245	57.0448	0.0521059	0.200521	0.259853	0.794977	0.8325	1129	Proteobacteria(100)	Betaproteobacteria(100)	Burkholderiales(99)
9196	35.9703	-0.0566658	0.219064	-0.258672	0.795888	0.8325	756	Acidobacteria(100)	Acidobacteria_Gp16(100)	Gp16(100)
5705	65.1144	0.0479276	0.185288	0.258665	0.795894	0.8325	1293	Planctomycetes(100)	Planctomycetia(100)	Planctomycetales(100)	Planctomycetaceae(100)	Gemmata(88)
5248	43.6873	-0.0559531	0.217017	-0.257829	0.796539	0.8325	806	Acidobacteria(100)	Acidobacteria_Gp3(100)	Gp3(99)
13768	45.4972	0.0551557	0.214208	0.257487	0.796803	0.8325	1106	Actinobacteria(100)	Actinobacteria(100)	Actinomycetales(99)	Thermomonosporaceae(93)	Actinoallomurus(89)
3524	36.9614	0.0243246	0.0944928	0.257423	0.796852	0.8325	1046	candidate_division_WPS-2(92)
9199	55.6329	0.0537787	0.209401	0.256821	0.797317	0.8325	1197	Acidobacteria(100)	Acidobacteria_Gp16(100)	Gp16(100)
9415	33.8416	-0.0553561	0.216123	-0.256133	0.797849	0.8325	772	Proteobacteria(100)	Betaproteobacteria(100)
2835	64.0452	-0.0534308	0.209061	-0.255575	0.798279	0.8325	1388	Planctomycetes(99)	Planctomycetia(99)	Planctomycetales(99)	Planctomycetaceae(99)	Pirellula(77)
12349	73.9059	-0.0473058	0.185961	-0.254386	0.799197	0.832819	1448	Acidobacteria(100)	Acidobacteria_Gp4(100)	Gp4(86)
5024	49.5542	0.0512902	0.203685	0.251811	0.801187	0.833526	1055	Acidobacteria(100)	Acidobacteria_Gp6(100)	Gp6(100)
8157	41.9492	-0.0535512	0.213094	-0.251303	0.801579	0.833526	961	Acidobacteria(100)	Acidobacteria_Gp6(100)	Gp6(100)
16236	111.695	0.0487003	0.193968	0.251073	0.801757	0.833526	2216	Proteobacteria(95)	Deltaproteobacteria(94)	Myxococcales(80)
14263	118.936	-0.0547566	0.219395	-0.24958	0.802913	0.833526	2290	Actinobacteria(100)	Actinobacteria(100)	Actinomycetales(100)	Pseudonocardiaceae(100)	Lentzea(72)
13656	406.182	0.0372641	0.149643	0.24902	0.803345	0.833526	7872	Proteobacteria(100)	Alphaproteobacteria(100)	Sphingomonadales(100)	Sphingomonadaceae(100)	Sphingomonas(95)
10847	75.9938	0.0513835	0.208955	0.245907	0.805754	0.833526	1652	Actinobacteria(100)	Actinobacteria(100)	Actinomycetales(100)	Mycobacteriaceae(100)	Mycobacterium(100)
3969	51.3714	-0.0498676	0.204227	-0.244178	0.807093	0.833526	1178	Acidobacteria(100)	Acidobacteria_Gp3(100)	Candidatus_Solibacter(78)
8730	77.1111	0.0476489	0.195264	0.244022	0.807213	0.833526	1568	Bacteroidetes(100)	Sphingobacteriia(100)	Sphingobacteriales(100)	Chitinophagaceae(100)
15586	28.3741	-0.0538905	0.22148	-0.24332	0.807758	0.833526	696	Planctomycetes(100)	Planctomycetia(100)	Planctomycetales(100)	Planctomycetaceae(100)	Pirellula(94)
17175	31.4972	-0.0512267	0.210982	-0.242802	0.808159	0.833526	738	Actinobacteria(99)	Actinobacteria(99)	Gaiellales(99)	Gaiellaceae(99)	Gaiella(99)
14064	47.6775	-0.0488319	0.201323	-0.242555	0.80835	0.833526	1029	Acidobacteria(100)	Acidobacteria_Gp5(100)	Gp5(100)
8878	116.334	0.0456581	0.189542	0.240887	0.809643	0.833526	2511	Acidobacteria(100)	Acidobacteria_Gp3(100)	Gp3(100)
17406	56.0428	-0.047577	0.198372	-0.239837	0.810456	0.833526	1259	Acidobacteria(100)	Acidobacteria_Gp6(100)	Gp6(100)
808	100.551	0.0444772	0.185813	0.239366	0.810822	0.833526	2052	Proteobacteria(100)	Betaproteobacteria(100)	Burkholderiales(100)	Comamonadaceae(100)
11702	34.9362	0.0506808	0.211805	0.239281	0.810888	0.833526	732	Planctomycetes(100)	Planctomycetia(100)	Planctomycetales(100)	Planctomycetaceae(100)	Gemmata(88)
5568	161.713	-0.0386469	0.161763	-0.238911	0.811174	0.833526	3468	Planctomycetes(95)	Planctomycetia(95)	Planctomycetales(95)	Planctomycetaceae(95)	Planctomyces(83)
16223	64.6826	0.0448527	0.187932	0.238664	0.811366	0.833526	1339	Proteobacteria(100)	Deltaproteobacteria(100)	Myxococcales(100)
16576	69.0957	-0.0495324	0.207845	-0.238314	0.811638	0.833526	1379	Acidobacteria(100)	Acidobacteria_Gp6(100)	Gp6(100)
11062	83.7874	0.0433759	0.182736	0.237369	0.812371	0.833526	1756	Proteobacteria(97)	Deltaproteobacteria(91)	Myxococcales(88)
15590	39.1674	0.0514153	0.217584	0.236301	0.813199	0.833526	856	Planctomycetes(100)	Planctomycetia(100)	Planctomycetales(100)	Planctomycetaceae(100)	Pirellula(99)
15676	78.8643	-0.0499418	0.211496	-0.236136	0.813327	0.833526	1824	Acidobacteria(100)	Acidobacteria_Gp16(100)	Gp16(100)
17135	121.727	0.0406209	0.172055	0.236093	0.813361	0.833526	2631	Actinobacteria(99)	Actinobacteria(98)	Gaiellales(95)	Gaiellaceae(95)	Gaiella(95)
8167	76.5676	-0.0356636	0.151665	-0.235147	0.814095	0.83365	1850	Acidobacteria(100)	Acidobacteria_Gp6(100)	Gp6(100)
14689	31.6364	0.0511076	0.219622	0.232707	0.815989	0.834046	690	Actinobacteria(95)	Actinobacteria(95)	Acidimicrobiales(89)
9863	74.3169	0.0468702	0.20266	0.231275	0.817101	0.834046	1570	Acidobacteria(96)	Acidobacteria_Gp6(96)	Gp6(96)
12377	75.8874	0.0488423	0.211759	0.23065	0.817586	0.834046	2188	Acidobacteria(100)	Acidobacteria_Gp4(100)	Gp4(100)
3277	96.2425	-0.042306	0.184481	-0.229324	0.818617	0.834046	1962	unclassified
9995	54.346	0.0451939	0.197727	0.228567	0.819205	0.834046	1036	unclassified
9709	59.1875	0.0479446	0.210576	0.227683	0.819893	0.834046	1246	Acidobacteria(100)	Acidobacteria_Gp6(100)	Gp6(100)
798	151.891	-0.043076	0.189211	-0.227661	0.819909	0.834046	3013	Proteobacteria(100)
15167	133.789	-0.0412264	0.181137	-0.227597	0.819959	0.834046	2903	unclassified
7195	105.03	-0.0407934	0.179277	-0.227544	0.820001	0.834046	2132	Armatimonadetes(99)	Armatimonadia(98)	Armatimonadales(98)	Armatimonadaceae(98)	Armatimonas/Armatimonadetes_gp1(98)
10990	50.6193	-0.046768	0.208959	-0.223814	0.822902	0.835932	1069	Proteobacteria(100)	Alphaproteobacteria(100)	Rhizobiales(100)	Hyphomicrobiaceae(100)	Pedomicrobium(92)
3266	44.1299	-0.0447028	0.199942	-0.223579	0.823085	0.835932	892	Proteobacteria(100)	Deltaproteobacteria(100)	Myxococcales(100)	Polyangiaceae(98)
12733	56.2108	-0.0461686	0.208133	-0.221822	0.824452	0.836219	1165	Proteobacteria(100)	Alphaproteobacteria(100)	Rhizobiales(100)
4389	133.165	0.0418233	0.189178	0.221079	0.825031	0.836219	2989	Proteobacteria(100)	Betaproteobacteria(97)
11373	52.8285	-0.0442063	0.200577	-0.220396	0.825563	0.836219	1359	Verrucomicrobia(100)	Spartobacteria(100)
4571	116.077	-0.0431069	0.196652	-0.219204	0.826491	0.836219	2302	Acidobacteria(100)	Acidobacteria_Gp4(100)	Gp4(70)
14593	38.4642	-0.0470193	0.215208	-0.218484	0.827052	0.836219	895	Proteobacteria(96)	Deltaproteobacteria(94)	Myxococcales(92)
16476	27.8107	0.0471669	0.216868	0.217492	0.827825	0.836219	705	Acidobacteria(100)	Acidobacteria_Gp6(100)	Gp6(100)
14404	37.7757	0.0457247	0.210712	0.217001	0.828208	0.836219	823	Proteobacteria(100)	Betaproteobacteria(99)
3319	42.6011	-0.0457014	0.210703	-0.2169	0.828286	0.836219	798	Proteobacteria(100)	Gammaproteobacteria(100)	Xanthomonadales(100)	Xanthomonadaceae(100)
13761	43.8386	-0.0462578	0.2148	-0.215352	0.829493	0.836689	1031	Proteobacteria(100)	Alphaproteobacteria(100)	Rhodospirillales(100)	Rhodospirillaceae(97)	Dongia(97)
3007	54.1224	0.0440481	0.206398	0.213413	0.831005	0.836689	1074	Proteobacteria(99)	Betaproteobacteria(97)
8701	75.8906	0.0431	0.202454	0.212888	0.831414	0.836689	1621	Bacteroidetes(100)	Sphingobacteriia(100)	Sphingobacteriales(100)	Chitinophagaceae(100)
16327	71.664	-0.0397701	0.187879	-0.211679	0.832357	0.836689	1563	Verrucomicrobia(100)	Spartobacteria(100)
15424	112.423	0.0412581	0.195703	0.21082	0.833028	0.836689	2305	Acidobacteria(100)	Acidobacteria_Gp6(100)	Gp6(100)
10264	93.0447	0.0405274	0.192286	0.210766	0.83307	0.836689	2216	candidate_division_WPS-2(73)
11265	126.102	-0.0342692	0.162914	-0.210352	0.833393	0.836689	2868	Proteobacteria(75)
16592	803.889	-0.0261135	0.125144	-0.208667	0.834708	0.836689	17722	Acidobacteria(100)	Acidobacteria_Gp6(100)	Gp6(100)
5567	117.659	0.043188	0.20789	0.207744	0.835429	0.836689	2494	Acidobacteria(100)	Acidobacteria_Gp7(92)	Gp7(92)
11621	166.686	0.0382996	0.186249	0.205637	0.837074	0.836689	3385	Acidobacteria(100)	Acidobacteria_Gp4(100)	Gp4(100)
17459	31.9693	0.0431536	0.210841	0.204674	0.837827	0.836689	761	Acidobacteria(100)	Acidobacteria_Gp6(100)	Gp6(100)
10609	102.36	0.0436223	0.214461	0.203404	0.838819	0.836689	1990	Actinobacteria(100)	Actinobacteria(100)	Actinomycetales(100)	Streptosporangiaceae(100)	Herbidospora(71)
1932	57.4223	0.040538	0.200266	0.202421	0.839588	0.836689	1184	Bacteroidetes(98)
7794	56.6888	-0.0409924	0.202992	-0.201942	0.839962	0.836689	1087	Proteobacteria(100)	Betaproteobacteria(100)	Burkholderiales(100)	Comamonadaceae(95)
13033	66.906	-0.0402108	0.199134	-0.201928	0.839973	0.836689	1450	unclassified
11986	36.9868	-0.044464	0.220879	-0.201305	0.84046	0.836689	906	Acidobacteria(100)	Acidobacteria_Gp6(100)	Gp6(100)
10780	67.006	0.0410635	0.204372	0.200925	0.840757	0.836689	1201	Verrucomicrobia(100)	Spartobacteria(100)
14918	56.4121	-0.0441474	0.220099	-0.20058	0.841027	0.836689	1258	Proteobacteria(98)	Deltaproteobacteria(98)	Myxococcales(96)	Polyangiaceae(73)
16212	34.456	0.0430258	0.216853	0.19841	0.842724	0.836689	665	Verrucomicrobia(99)	Spartobacteria(99)
16593	67.1641	-0.0396492	0.201065	-0.197196	0.843674	0.836689	1328	Acidobacteria(100)	Acidobacteria_Gp6(100)	Gp6(100)
13676	39.7564	-0.0403582	0.205626	-0.19627	0.844399	0.836689	804	Proteobacteria(100)	Alphaproteobacteria(100)	Caulobacterales(100)	Caulobacteraceae(100)	Phenylobacterium(83)
6458	29.8718	0.0430308	0.219517	0.196025	0.84459	0.836689	686	Acidobacteria(100)	Acidobacteria_Gp3(100)	Gp3(95)
16813	49.9207	0.0412758	0.210753	0.195849	0.844728	0.836689	1162	unclassified
12811	79.1362	0.0380709	0.19521	0.195026	0.845373	0.836689	1730	Proteobacteria(100)	Alphaproteobacteria(100)	Rhizobiales(100)
7760	72.7255	0.0374589	0.192196	0.194899	0.845472	0.836689	1492	Proteobacteria(98)	Deltaproteobacteria(88)	Myxococcales(76)
17323	34.1201	-0.0417182	0.215465	-0.193619	0.846474	0.836689	823	Actinobacteria(99)	Actinobacteria(75)
16998	40.1773	-0.0419067	0.216779	-0.193316	0.846712	0.836689	816	Chloroflexi(84)	Anaerolineae(79)	Anaerolineales(79)	Anaerolineaceae(79)
4573	29.0977	0.0418625	0.216881	0.193021	0.846943	0.836689	754	Planctomycetes(99)	Planctomycetia(99)	Planctomycetales(99)	Planctomycetaceae(99)	Isosphaera(71)
638	38.3426	0.0412311	0.214984	0.191787	0.847909	0.836689	887	unclassified
4120	44.2609	-0.0413636	0.217685	-0.190015	0.849297	0.836689	1089	Proteobacteria(99)	Alphaproteobacteria(99)	Rhizobiales(93)
6811	153.303	-0.037068	0.195406	-0.189698	0.849546	0.836689	3476	Proteobacteria(98)	Alphaproteobacteria(97)	Rhodospirillales(96)	Acetobacteraceae(83)
14524	37.7612	-0.03978	0.209786	-0.189621	0.849606	0.836689	902	Proteobacteria(100)	Betaproteobacteria(95)	Burkholderiales(95)
16625	37.6974	-0.0413161	0.218011	-0.189514	0.84969	0.836689	804	Acidobacteria(100)	Acidobacteria_Gp4(100)	Gp4(100)
16379	155.173	0.0312041	0.1653	0.188772	0.850271	0.836689	3080	Acidobacteria(100)	Acidobacteria_Gp4(100)	Gp4(100)
17260	29.3632	0.0411895	0.218219	0.188753	0.850286	0.836689	677	Actinobacteria(99)	Actinobacteria(99)	Gaiellales(98)	Gaiellaceae(98)	Gaiella(98)
14898	58.8757	-0.0374481	0.199515	-0.187696	0.851115	0.8369	1430	Actinobacteria(100)	Actinobacteria(99)	Gaiellales(93)	Gaiellaceae(93)	Gaiella(93)
17569	104.432	-0.0341324	0.183336	-0.186174	0.852308	0.837467	2334	Actinobacteria(93)	Actinobacteria(93)	Gaiellales(91)	Gaiellaceae(91)	Gaiella(91)
10301	55.5749	-0.0371988	0.200939	-0.185125	0.853131	0.837571	1176	Actinobacteria(85)
923	40.4632	0.0378249	0.205048	0.184468	0.853646	0.837571	803	unclassified
12890	52.3911	-0.0381229	0.209621	-0.181865	0.855688	0.837876	1177	Acidobacteria(100)	Acidobacteria_Gp7(99)	Gp7(99)
13236	51.0798	0.0368324	0.202564	0.181831	0.855716	0.837876	1076	Gemmatimonadetes(97)	Gemmatimonadetes(97)	Gemmatimonadales(97)	Gemmatimonadaceae(97)	Gemmatimonas(97)
2830	34.3427	0.0391244	0.215779	0.181317	0.856119	0.837876	795	unclassified
15795	71.7743	-0.0353206	0.195929	-0.180273	0.856938	0.837876	1537	Acidobacteria(100)	Acidobacteria_Gp6(100)	Gp6(100)
9636	117.468	-0.0333767	0.185275	-0.180147	0.857037	0.837876	2206	Acidobacteria(100)	Acidobacteria_Gp3(100)	Gp3(100)
4570	54.5377	-0.0353066	0.198321	-0.178028	0.858701	0.838614	1216	Planctomycetes(92)	Planctomycetia(92)	Planctomycetales(92)	Planctomycetaceae(92)
16305	66.8909	-0.0366963	0.206606	-0.177615	0.859025	0.838614	1534	Verrucomicrobia(100)	Spartobacteria(100)
8456	34.2003	-0.0378013	0.214179	-0.176494	0.859906	0.838871	747	Actinobacteria(100)	Actinobacteria(100)	Solirubrobacterales(100)	Solirubrobacteraceae(99)	Solirubrobacter(99)
15544	30.0616	-0.0379006	0.219043	-0.173028	0.862629	0.840028	633	Acidobacteria(90)	Acidobacteria_Gp4(90)	Gp4(90)
7620	81.6448	-0.0326636	0.189197	-0.172643	0.862932	0.840028	1620	unclassified
11147	68.1842	0.032218	0.186634	0.172627	0.862945	0.840028	1476	Proteobacteria(83)
3653	39.111	0.0369987	0.217193	0.170349	0.864736	0.840834	851	unclassified
11166	33.7184	0.0354005	0.210687	0.168024	0.866564	0.840834	779	Proteobacteria(95)	Gammaproteobacteria(91)
14403	188.045	0.0250234	0.150361	0.166422	0.867825	0.840834	3797	Proteobacteria(100)	Betaproteobacteria(96)
1573	123.421	-0.0306089	0.184198	-0.166174	0.86802	0.840834	2765	Proteobacteria(100)	Alphaproteobacteria(100)	Rhizobiales(100)	Xanthobacteraceae(72)	Pseudolabrys(72)
15367	60.9051	-0.0327298	0.197805	-0.165465	0.868578	0.840834	1489	Acidobacteria(100)	Acidobacteria_Gp6(100)	Gp6(100)
10912	102.004	0.0327789	0.19934	0.164437	0.869387	0.840834	1987	Verrucomicrobia(100)	Spartobacteria(100)
89	58.8854	0.033025	0.201217	0.164126	0.869632	0.840834	1240	Proteobacteria(98)	Deltaproteobacteria(94)	Myxococcales(87)	Cystobacteraceae(78)
9360	40.2998	-0.0334006	0.204747	-0.163131	0.870415	0.840834	884	Proteobacteria(100)	Betaproteobacteria(100)
16080	38.8504	0.0347547	0.213397	0.162864	0.870626	0.840834	821	Verrucomicrobia(100)	Spartobacteria(100)
17097	186.6	-0.0240101	0.147653	-0.162612	0.870824	0.840834	3995	Proteobacteria(97)	Deltaproteobacteria(92)	Myxococcales(89)	Polyangiaceae(72)
16650	205.863	-0.0282508	0.173797	-0.162551	0.870872	0.840834	4100	Acidobacteria(100)	Acidobacteria_Gp4(100)	Gp4(100)
14340	38.6014	-0.0323283	0.201717	-0.160265	0.872672	0.840834	749	Proteobacteria(100)	Betaproteobacteria(100)
16870	43.5603	-0.0314956	0.19895	-0.158309	0.874213	0.840834	913	Bacteroidetes(100)	Sphingobacteriia(98)	Sphingobacteriales(98)	Chitinophagaceae(98)
9412	139.001	0.0278866	0.17906	0.155739	0.876239	0.840834	2795	Proteobacteria(100)	Betaproteobacteria(97)
15394	35.9759	-0.0336125	0.216991	-0.154903	0.876898	0.840834	783	Acidobacteria(100)	Acidobacteria_Gp6(100)	Gp6(100)
7221	137.31	-0.0282393	0.183401	-0.153975	0.877629	0.840834	3050	Proteobacteria(100)	Betaproteobacteria(100)	Burkholderiales(100)	Comamonadaceae(96)
17241	62.586	-0.0306346	0.199223	-0.153771	0.87779	0.840834	1480	Actinobacteria(100)	Actinobacteria(100)	Gaiellales(100)	Gaiellaceae(100)	Gaiella(100)
11264	27.1726	-0.0329432	0.214869	-0.153317	0.878148	0.840834	682	Proteobacteria(79)
17529	39.4989	-0.0326874	0.213599	-0.153032	0.878373	0.840834	779	Actinobacteria(100)	Actinobacteria(100)	Gaiellales(100)	Gaiellaceae(100)	Gaiella(100)
809	44.8586	0.0312861	0.205985	0.151885	0.879277	0.840834	955	Proteobacteria(100)	Betaproteobacteria(86)
12217	149.336	0.0258328	0.170636	0.151391	0.879668	0.840834	3130	Acidobacteria(100)	Acidobacteria_Gp17(100)	Gp17(100)
17051	101.321	-0.028327	0.187594	-0.151002	0.879974	0.840834	2371	Actinobacteria(100)	Actinobacteria(100)	Gaiellales(100)	Gaiellaceae(100)	Gaiella(100)
2814	71.1968	0.0294876	0.195754	0.150636	0.880263	0.840834	1474	unclassified
9124	34.6661	0.0330339	0.221117	0.149395	0.881242	0.840834	764	Acidobacteria(100)	Acidobacteria_Gp16(100)	Gp16(100)
64	38.2896	0.032204	0.215946	0.14913	0.881451	0.840834	869	Bacteroidetes(98)
1214	75.1405	0.0301076	0.206641	0.1457	0.884159	0.840834	1664	Verrucomicrobia(77)
4870	26.5755	-0.0319896	0.220792	-0.144886	0.884801	0.840834	656	Acidobacteria(100)	Acidobacteria_Gp18(100)	Gp18(100)
16438	64.1228	0.0269421	0.185992	0.144856	0.884824	0.840834	1390	Acidobacteria(100)	Acidobacteria_Gp6(100)	Gp6(100)
17176	133.791	0.0231386	0.160051	0.14457	0.88505	0.840834	3115	Actinobacteria(100)	Actinobacteria(100)	Gaiellales(98)	Gaiellaceae(98)	Gaiella(98)
11817	100.491	-0.0249822	0.173929	-0.143635	0.885789	0.840834	2079	Acidobacteria(100)	Acidobacteria_Gp2(100)	Gp2(100)
12955	72.5191	0.0263682	0.18385	0.143422	0.885957	0.840834	1561	unclassified
8593	115.207	-0.0267316	0.188843	-0.141555	0.887432	0.840834	2447	Bacteroidetes(100)	Bacteroidetes_incertae_sedis(98)	Ohtaekwangia(98)
16726	617.155	0.0255313	0.180775	0.141233	0.887686	0.840834	12073	Proteobacteria(100)	Alphaproteobacteria(100)	Sphingomonadales(100)	Sphingomonadaceae(100)	Sphingomonas(97)
14425	119.738	-0.0246681	0.175525	-0.140539	0.888234	0.840834	2963	Proteobacteria(100)	Betaproteobacteria(100)	Burkholderiales(100)	Comamonadaceae(97)
12995	30.7947	-0.030799	0.219234	-0.140485	0.888277	0.840834	703	unclassified
11888	60.1669	-0.0275785	0.196783	-0.140146	0.888544	0.840834	1422	Acidobacteria(100)	Acidobacteria_Gp6(100)	Gp6(100)
2520	60.14	-0.0297313	0.21237	-0.139998	0.888662	0.840834	1171	Proteobacteria(90)	Deltaproteobacteria(86)	Myxococcales(83)
16823	161.282	-0.0238763	0.170908	-0.139703	0.888895	0.840834	3370	Acidobacteria(100)	Acidobacteria_Gp1(100)	Gp1(100)
10111	228.068	0.0234588	0.168371	0.139328	0.889191	0.840834	4803	unclassified
15363	73.408	0.0263691	0.19034	0.138537	0.889816	0.840834	1703	Acidobacteria(100)	Acidobacteria_Gp6(100)	Gp6(100)
2696	88.3265	-0.0261545	0.189137	-0.138283	0.890016	0.840834	1749	Acidobacteria(100)	Acidobacteria_Gp6(100)	Gp6(100)
11337	42.316	-0.0291402	0.211058	-0.138067	0.890187	0.840834	973	Verrucomicrobia(100)	Spartobacteria(100)
7623	180.974	0.0229963	0.167702	0.137126	0.890931	0.840834	3708	unclassified
10417	67.5576	-0.0264254	0.192793	-0.137066	0.890978	0.840834	1388	candidate_division_WPS-2(78)
13410	128.519	0.0245458	0.182089	0.134801	0.892769	0.841382	2586	Acidobacteria(100)	Acidobacteria_Gp1(100)	Gp1(100)
14924	91.6829	0.0243908	0.181744	0.134204	0.893241	0.841382	1950	Proteobacteria(99)	Deltaproteobacteria(99)	Myxococcales(95)	Polyangiaceae(86)	Chondromyces(85)
12219	158.088	-0.0227854	0.17006	-0.133985	0.893415	0.841382	3261	Acidobacteria(100)	Acidobacteria_Gp17(100)	Gp17(100)
5936	383.223	0.0203062	0.157532	0.128902	0.897435	0.843361	7744	Gemmatimonadetes(92)	Gemmatimonadetes(92)	Gemmatimonadales(92)	Gemmatimonadaceae(92)	Gemmatimonas(92)
9552	114.321	-0.024194	0.189753	-0.127502	0.898543	0.843361	2270	Proteobacteria(98)	Betaproteobacteria(98)
9069	37.7243	-0.0270792	0.214071	-0.126497	0.899339	0.843361	788	Chloroflexi(76)
5130	98.7451	0.0238987	0.190125	0.1257	0.89997	0.843361	2092	Acidobacteria(99)	Acidobacteria_Gp17(99)	Gp17(99)
12559	45.4479	0.027256	0.217943	0.12506	0.900476	0.843361	993	Proteobacteria(100)	Alphaproteobacteria(100)	Rhizobiales(100)	Methylobacteriaceae(100)	Microvirga(100)
8305	103.032	0.0204943	0.164494	0.12459	0.900848	0.843361	2090	Proteobacteria(99)	Alphaproteobacteria(99)	Caulobacterales(85)	Caulobacteraceae(85)	Phenylobacterium(84)
17407	31.1855	0.026871	0.216247	0.124261	0.901109	0.843361	664	Acidobacteria(100)	Acidobacteria_Gp6(100)	Gp6(100)
11406	50.2228	0.0253679	0.2071	0.122491	0.90251	0.843361	1181	Verrucomicrobia(100)	Spartobacteria(100)
15292	74.606	0.0237404	0.194697	0.121935	0.90295	0.843361	1649	Acidobacteria(100)	Acidobacteria_Gp6(100)	Gp6(100)
7875	119.152	-0.0211286	0.173792	-0.121574	0.903236	0.843361	2393	Acidobacteria(100)	Acidobacteria_Gp7(100)	Gp7(100)
4246	64.917	0.0241256	0.198689	0.121424	0.903355	0.843361	1454	unclassified
15513	1358.96	-0.0168893	0.139955	-0.120676	0.903947	0.843361	26366	Proteobacteria(100)	Alphaproteobacteria(100)	Sphingomonadales(98)	Sphingomonadaceae(98)
14503	92.7323	0.025769	0.213754	0.120554	0.904044	0.843361	2176	Proteobacteria(100)	Betaproteobacteria(100)	Burkholderiales(100)	Comamonadaceae(99)
510	62.9843	-0.0260326	0.218291	-0.119256	0.905072	0.843361	1100	Proteobacteria(100)	Gammaproteobacteria(100)
11527	979.788	-0.0198939	0.167036	-0.119099	0.905197	0.843361	21379	Acidobacteria(100)	Acidobacteria_Gp4(100)	Gp4(100)
11816	44.4878	0.0246686	0.20766	0.118794	0.905439	0.843361	941	Acidobacteria(100)	Acidobacteria_Gp2(100)	Gp2(100)
9307	44.2719	0.0240129	0.206616	0.11622	0.907478	0.843553	872	Proteobacteria(100)	Betaproteobacteria(100)	Rhodocyclales(77)	Rhodocyclaceae(77)
7687	39.9805	-0.0244416	0.210591	-0.116062	0.907603	0.843553	812	Proteobacteria(99)	Deltaproteobacteria(96)	Myxococcales(89)
15514	182.405	0.0203238	0.175507	0.1158	0.907811	0.843553	3294	Proteobacteria(100)	Alphaproteobacteria(100)	Sphingomonadales(98)	Sphingomonadaceae(98)
9504	51.3583	-0.0237591	0.206341	-0.115145	0.90833	0.843553	1129	unclassified
15796	231.987	-0.0188527	0.165659	-0.113804	0.909393	0.843553	4436	Acidobacteria(99)	Acidobacteria_Gp6(99)	Gp6(99)
15908	53.424	0.0225801	0.198753	0.113609	0.909548	0.843553	1154	Actinobacteria(100)	Actinobacteria(97)	Solirubrobacterales(97)	Conexibacteraceae(85)	Conexibacter(85)
13324	47.2306	0.022738	0.201125	0.113054	0.909988	0.843553	936	Acidobacteria(100)	Acidobacteria_Gp7(97)	Gp7(97)
10419	232.005	0.0163157	0.146652	0.111255	0.911415	0.843739	4805	unclassified
10240	59.1682	0.0216349	0.195332	0.11076	0.911807	0.843739	1120	candidate_division_WPS-2(95)
1945	113.689	-0.0202844	0.184052	-0.11021	0.912243	0.843739	2295	Bacteroidetes(100)	Bacteroidetes_incertae_sedis(100)	Ohtaekwangia(100)
5807	44.9107	-0.0237585	0.216633	-0.109672	0.91267	0.843739	874	unclassified
10375	72.5354	-0.0200224	0.18675	-0.107215	0.914618	0.844489	1309	candidate_division_WPS-2(99)
5933	70.1558	0.0222506	0.207789	0.107083	0.914723	0.844489	1383	Gemmatimonadetes(86)	Gemmatimonadetes(86)	Gemmatimonadales(86)	Gemmatimonadaceae(86)	Gemmatimonas(86)
11830	61.0881	0.0231302	0.218596	0.105813	0.915731	0.844779	1101	Gemmatimonadetes(97)	Gemmatimonadetes(97)	Gemmatimonadales(97)	Gemmatimonadaceae(97)	Gemmatimonas(97)
7688	300.033	0.0163246	0.155294	0.105121	0.91628	0.844779	6372	Proteobacteria(97)	Deltaproteobacteria(89)	Myxococcales(83)
1654	45.9255	-0.0213511	0.206362	-0.103464	0.917594	0.84497	1041	Proteobacteria(100)	Alphaproteobacteria(100)	Rhizobiales(99)	Hyphomicrobiaceae(95)	Pedomicrobium(83)
5794	127.209	-0.017838	0.17269	-0.103295	0.917729	0.84497	2699	unclassified
16460	123.551	-0.0199846	0.19755	-0.101162	0.919422	0.845955	2691	Acidobacteria(100)	Acidobacteria_Gp6(100)	Gp6(100)
4247	103.789	-0.0196449	0.198135	-0.099149	0.92102	0.846853	2267	Verrucomicrobia(100)	Spartobacteria(100)
14207	227.199	-0.0180782	0.186819	-0.0967682	0.92291	0.847464	5191	Actinobacteria(100)	Actinobacteria(100)	Actinomycetales(100)	Micromonosporaceae(100)	Catelliglobosispora(81)
8307	69.3188	0.0204899	0.211798	0.0967425	0.922931	0.847464	1362	Proteobacteria(100)	Alphaproteobacteria(100)	Caulobacterales(100)	Caulobacteraceae(100)	Phenylobacterium(100)
15365	42.4372	0.02012	0.213115	0.0944093	0.924784	0.847678	969	Acidobacteria(99)	Acidobacteria_Gp6(99)	Gp6(99)
7032	127.488	-0.018355	0.194663	-0.0942912	0.924878	0.847678	3531	Actinobacteria(100)	Actinobacteria(100)	Actinomycetales(100)	Pseudonocardiaceae(99)
5247	36.7623	0.019504	0.208773	0.0934218	0.925568	0.847678	763	Acidobacteria(100)	Acidobacteria_Gp4(100)	Gp4(100)
11357	128.967	-0.0164837	0.176657	-0.0933095	0.925658	0.847678	2753	Verrucomicrobia(100)	Spartobacteria(100)
16357	37.4502	-0.0198622	0.21761	-0.0912746	0.927274	0.847841	729	Acidobacteria(100)	Acidobacteria_Gp4(100)	Gp4(100)
10080	53.6051	0.01905	0.208894	0.0911947	0.927338	0.847841	1142	unclassified
8454	55.1023	0.0193485	0.213249	0.0907317	0.927706	0.847841	1139	Actinobacteria(100)	Actinobacteria(100)	Solirubrobacterales(100)	Solirubrobacteraceae(100)	Solirubrobacter(100)
5423	32.6405	0.0191216	0.216419	0.0883544	0.929595	0.848935	680	Proteobacteria(100)	Alphaproteobacteria(100)	Rhizobiales(100)
9383	133.6	-0.0154733	0.178245	-0.0868094	0.930823	0.848935	2888	Acidobacteria(100)	Acidobacteria_Gp6(100)	Gp6(100)
16323	200.202	-0.0139322	0.164942	-0.0844674	0.932685	0.848935	4102	Verrucomicrobia(100)	Spartobacteria(100)
3535	82.5015	0.0168718	0.201603	0.0836881	0.933304	0.848935	1688	candidate_division_WPS-1(74)
11187	96.3458	0.0152604	0.183084	0.0833519	0.933572	0.848935	1937	Verrucomicrobia(94)	Spartobacteria(84)
15755	34.8982	0.0179786	0.216932	0.0828767	0.93395	0.848935	742	Acidobacteria(100)	Acidobacteria_Gp6(100)	Gp6(100)
16280	387.497	0.0130811	0.163027	0.0802387	0.936047	0.848935	7542	Verrucomicrobia(100)	Spartobacteria(100)
15056	40.9673	-0.0172293	0.216374	-0.0796276	0.936533	0.848935	888	Actinobacteria(99)	Actinobacteria(99)	Gaiellales(99)	Gaiellaceae(99)	Gaiella(99)
14928	64.6986	-0.0167556	0.211793	-0.0791128	0.936943	0.848935	1284	Proteobacteria(100)	Deltaproteobacteria(92)	Myxococcales(87)
12851	409.29	0.0115469	0.146076	0.0790472	0.936995	0.848935	8376	Acidobacteria(99)	Acidobacteria_Gp7(97)	Gp7(97)
14205	25.7122	0.0173757	0.221666	0.0783871	0.93752	0.848935	717	Actinobacteria(100)	Actinobacteria(100)	Actinomycetales(100)	Micromonosporaceae(100)
16486	124.37	-0.013704	0.176107	-0.0778165	0.937974	0.848935	2620	Acidobacteria(100)	Acidobacteria_Gp6(100)	Gp6(100)
16578	123.676	-0.0131915	0.175166	-0.0753087	0.939969	0.848935	2519	Acidobacteria(100)	Acidobacteria_Gp6(100)	Gp6(100)
1398	52.0283	0.0154628	0.20832	0.0742264	0.94083	0.848935	990	Acidobacteria(100)	Acidobacteria_Gp6(100)	Gp6(100)
2500	113.995	-0.0138186	0.186787	-0.0739806	0.941026	0.848935	2456	Acidobacteria(99)	Acidobacteria_Gp16(99)	Gp16(99)
4596	44.7346	-0.0162181	0.22139	-0.0732557	0.941603	0.848935	918	Acidobacteria(100)	Acidobacteria_Gp4(100)	Gp4(100)
16429	791.936	0.0100216	0.141437	0.0708552	0.943513	0.848935	16113	Acidobacteria(100)	Acidobacteria_Gp4(100)	Gp4(100)
10631	41.5262	0.0142248	0.202257	0.0703303	0.943931	0.848935	981	Actinobacteria(93)
7872	189.73	-0.011611	0.165901	-0.0699877	0.944203	0.848935	3842	Acidobacteria(100)	Acidobacteria_Gp7(100)	Gp7(100)
17527	114.959	0.0131426	0.188044	0.0698911	0.94428	0.848935	2433	Actinobacteria(99)	Actinobacteria(99)	Gaiellales(98)	Gaiellaceae(98)	Gaiella(98)
10882	93.8382	-0.0135767	0.194894	-0.069662	0.944463	0.848935	1824	Verrucomicrobia(100)	Spartobacteria(100)
9264	463.693	0.0101453	0.145654	0.0696532	0.94447	0.848935	9536	Proteobacteria(100)	Gammaproteobacteria(100)	Xanthomonadales(100)	Xanthomonadaceae(100)	Lysobacter(100)
16439	111.905	0.0122862	0.178109	0.0689815	0.945004	0.848935	2329	Acidobacteria(100)	Acidobacteria_Gp6(100)	Gp6(100)
1215	51.5858	0.015155	0.219847	0.0689345	0.945042	0.848935	945	Acidobacteria(100)	Acidobacteria_Gp10(100)	Gp10(100)
16378	246.892	-0.0122409	0.178965	-0.0683983	0.945469	0.848935	4624	Acidobacteria(100)	Acidobacteria_Gp4(100)	Gp4(100)
8652	29.4879	-0.0145996	0.214218	-0.0681531	0.945664	0.848935	779	Planctomycetes(100)	Planctomycetia(100)	Planctomycetales(100)	Planctomycetaceae(100)	Pirellula(100)
15548	63.2471	-0.0129497	0.190339	-0.0680351	0.945758	0.848935	1138	Proteobacteria(100)	Alphaproteobacteria(100)	Sphingomonadales(100)	Sphingomonadaceae(100)	Sphingomonas(95)
17367	49.7496	0.0132749	0.197795	0.0671145	0.946491	0.849032	1062	Verrucomicrobia(100)	Spartobacteria(100)
10959	368.982	-0.00845272	0.14421	-0.0586138	0.95326	0.854541	8541	Proteobacteria(100)	Alphaproteobacteria(100)	Rhizobiales(100)	Hyphomicrobiaceae(100)	Pedomicrobium(98)
7569	38.5673	-0.0120974	0.21668	-0.0558308	0.955477	0.85583	838	Actinobacteria(97)	Actinobacteria(97)	Solirubrobacterales(90)
2274	109.405	-0.0091924	0.166444	-0.0552283	0.955957	0.85583	2106	Bacteroidetes(100)
9553	147.297	0.00858858	0.160213	0.0536074	0.957248	0.856422	3051	Proteobacteria(99)	Betaproteobacteria(98)
504	45.3602	0.00605808	0.116768	0.0518816	0.958623	0.856549	934	Proteobacteria(100)	Betaproteobacteria(100)	Rhodocyclales(93)	Rhodocyclaceae(93)	Azospira(86)
8347	49.9522	-0.0109125	0.210466	-0.0518491	0.958649	0.856549	929	Bacteroidetes(100)	Sphingobacteriia(100)	Sphingobacteriales(100)	Chitinophagaceae(100)	Ferruginibacter(91)
16072	45.273	-0.0100565	0.214564	-0.0468694	0.962617	0.858466	895	Bacteroidetes(100)	Sphingobacteriia(100)	Sphingobacteriales(100)	Chitinophagaceae(100)	Flavisolibacter(89)
16997	39.9585	-0.00979169	0.210928	-0.046422	0.962974	0.858466	958	Chloroflexi(76)
11297	75.617	0.00889389	0.199996	0.0444703	0.96453	0.858466	1588	Verrucomicrobia(100)	Spartobacteria(100)
17177	197.717	-0.00723388	0.162984	-0.044384	0.964598	0.858466	4484	Actinobacteria(100)	Actinobacteria(100)	Gaiellales(97)	Gaiellaceae(97)	Gaiella(97)
10889	44.5861	-0.00911999	0.210093	-0.0434092	0.965375	0.858466	890	Verrucomicrobia(100)	Spartobacteria(100)
15515	52.6967	0.0084452	0.197001	0.0428688	0.965806	0.858466	1126	Proteobacteria(100)	Alphaproteobacteria(100)	Sphingomonadales(93)	Sphingomonadaceae(92)
9482	112.561	0.00749836	0.176893	0.0423892	0.966188	0.858466	2265	Proteobacteria(100)	Betaproteobacteria(99)
10238	91.5072	-0.00827573	0.196615	-0.042091	0.966426	0.858466	1860	candidate_division_WPS-1(92)
10360	36.2152	-0.00891976	0.215745	-0.041344	0.967022	0.858466	734	candidate_division_WPS-2(94)
7043	39.8807	-0.00843957	0.205069	-0.0411547	0.967173	0.858466	1033	Actinobacteria(100)	Actinobacteria(100)	Actinomycetales(100)	Pseudonocardiaceae(100)
11945	73.7294	0.00789768	0.195274	0.040444	0.967739	0.858466	1463	Acidobacteria(100)	Acidobacteria_Gp6(100)	Gp6(100)
14046	34.5997	0.00809777	0.212937	0.0380289	0.969665	0.858822	826	Actinobacteria(90)	Actinobacteria(90)
13755	60.3486	-0.00784257	0.211923	-0.0370067	0.97048	0.858822	1311	Bacteroidetes(100)	Sphingobacteriia(100)	Sphingobacteriales(100)	Chitinophagaceae(100)
602	235.354	-0.00558262	0.152879	-0.0365167	0.97087	0.858822	4823	Proteobacteria(98)	Gammaproteobacteria(98)
8731	108.22	0.00666508	0.186964	0.0356489	0.971562	0.858822	2106	Bacteroidetes(100)	Sphingobacteriia(100)	Sphingobacteriales(100)	Chitinophagaceae(100)
16632	277.882	-0.00506408	0.158798	-0.0318902	0.97456	0.858822	5535	Acidobacteria(100)	Acidobacteria_Gp4(99)	Gp4(99)
8401	41.6074	-0.00678689	0.215444	-0.0315018	0.974869	0.858822	997	Actinobacteria(100)	Actinobacteria(100)	Solirubrobacterales(100)	Solirubrobacteraceae(100)	Solirubrobacter(100)
12786	83.675	0.00558201	0.178132	0.0313364	0.975001	0.858822	1875	Proteobacteria(100)	Alphaproteobacteria(100)	Rhizobiales(94)	Hyphomicrobiaceae(75)
499	62.8415	-0.0058628	0.198012	-0.0296083	0.976379	0.858822	1223	Proteobacteria(100)	Gammaproteobacteria(100)	Xanthomonadales(100)	Sinobacteraceae(100)	Steroidobacter(100)
1209	53.1053	-0.00616129	0.221089	-0.0278679	0.977768	0.858822	1568	Acidobacteria(100)	Acidobacteria_Gp10(100)	Gp10(100)
2718	69.3748	-0.00567227	0.204256	-0.0277704	0.977845	0.858822	1531	Firmicutes(72)
13746	38.1625	-0.00575392	0.208348	-0.0276169	0.977968	0.858822	843	Actinobacteria(75)	Actinobacteria(75)
9361	47.4929	-0.00580699	0.21071	-0.0275592	0.978014	0.858822	990	Acidobacteria(100)	Acidobacteria_Gp6(99)	Gp6(99)
6621	56.4979	0.005649	0.209192	0.0270039	0.978457	0.858822	1236	Actinobacteria(72)	Actinobacteria(72)
9104	56.2129	-0.00520965	0.193487	-0.0269251	0.978519	0.858822	1147	Acidobacteria(100)	Acidobacteria_Gp16(100)	Gp16(100)
15617	49.9966	0.00476291	0.201415	0.0236472	0.981134	0.858822	1084	Proteobacteria(99)	Gammaproteobacteria(98)
16342	69.7267	-0.00459175	0.205246	-0.0223719	0.982151	0.858822	1300	Acidobacteria(100)	Acidobacteria_Gp4(100)	Gp4(100)
9381	87.2004	-0.00448766	0.202729	-0.0221362	0.982339	0.858822	1965	Acidobacteria(99)	Acidobacteria_Gp6(99)	Gp6(99)
8669	41.4445	0.00457299	0.212361	0.021534	0.98282	0.858822	964	Planctomycetes(100)	Planctomycetia(100)	Planctomycetales(100)	Planctomycetaceae(100)	Pirellula(98)
14501	108.944	0.00387662	0.183432	0.0211338	0.983139	0.858822	2326	Proteobacteria(100)	Betaproteobacteria(100)	Burkholderiales(100)	Comamonadaceae(100)	Acidovorax(76)
11619	277.688	0.00379846	0.179808	0.0211251	0.983146	0.858822	5508	Acidobacteria(100)	Acidobacteria_Gp4(100)	Gp4(100)
13418	49.5953	-0.00400571	0.206296	-0.0194172	0.984508	0.858822	991	Acidobacteria(100)	Acidobacteria_Gp1(100)	Gp1(98)
7243	115.006	0.00333854	0.181482	0.0183959	0.985323	0.858822	2818	Proteobacteria(100)	Betaproteobacteria(100)	Burkholderiales(100)	Comamonadaceae(100)
9020	66.839	0.00342349	0.192927	0.017745	0.985842	0.858822	1386	Proteobacteria(93)	Deltaproteobacteria(86)	Myxococcales(82)
5127	152.134	-0.00320927	0.181756	-0.017657	0.985912	0.858822	3378	Acidobacteria(100)	Acidobacteria_Gp17(100)	Gp17(100)
3269	61.2618	-0.0036783	0.210246	-0.0174952	0.986042	0.858822	1215	unclassified
2831	56.1863	0.0037743	0.216389	0.0174422	0.986084	0.858822	1166	Actinobacteria(100)	Actinobacteria(100)	Actinomycetales(100)	Cryptosporangiaceae(100)	Cryptosporangium(100)
1112	88.209	0.00318693	0.194905	0.0163512	0.986954	0.858822	1622	Proteobacteria(100)	Betaproteobacteria(96)
3879	41.0602	0.00323029	0.216818	0.0148986	0.988113	0.858822	900	Bacteroidetes(100)	Sphingobacteriia(100)	Sphingobacteriales(100)	Chitinophagaceae(100)
12322	63.2259	0.00249568	0.200493	0.0124477	0.990068	0.858822	1416	Acidobacteria(77)	Acidobacteria_Gp16(77)	Gp16(77)
15317	74.5196	0.00246062	0.198933	0.0123691	0.990131	0.858822	1690	Acidobacteria(100)	Acidobacteria_Gp6(100)	Gp6(100)
6831	58.8371	0.00240782	0.200407	0.0120147	0.990414	0.858822	1318	Acidobacteria(100)	Acidobacteria_Gp25(100)	Gp25(100)
14750	46.8152	-0.00251547	0.211296	-0.0119049	0.990501	0.858822	984	Actinobacteria(98)	Actinobacteria(98)	Acidimicrobiales(89)
16249	66.9813	-0.00184315	0.186401	-0.0098881	0.992111	0.858822	1296	Verrucomicrobia(100)	Spartobacteria(100)
15535	28.8284	-0.00174834	0.219211	-0.00797562	0.993636	0.858822	700	Actinobacteria(99)	Actinobacteria(96)	Solirubrobacterales(93)
13479	33.6192	-0.00155496	0.213849	-0.00727133	0.994198	0.858822	716	Planctomycetes(87)	Planctomycetia(87)	Planctomycetales(87)	Planctomycetaceae(87)
14390	46.2042	0.00144963	0.211885	0.00684157	0.994541	0.858822	988	Proteobacteria(100)	Betaproteobacteria(100)	Burkholderiales(100)
58	49.1218	0.00141774	0.215103	0.00659096	0.994741	0.858822	954	unclassified
17578	60.3142	0.00135997	0.211704	0.00642392	0.994874	0.858822	1272	Acidobacteria(100)	Acidobacteria_Gp6(100)	Gp6(100)
15991	104.983	-0.00107977	0.181642	-0.00594448	0.995257	0.858822	2047	candidate_division_WPS-2(100)
12339	45.5588	-0.00119713	0.201529	-0.00594025	0.99526	0.858822	847	Acidobacteria(100)	Acidobacteria_Gp4(100)	Gp4(100)
17433	141.308	-0.00111134	0.191001	-0.00581851	0.995358	0.858822	2930	Acidobacteria(100)	Acidobacteria_Gp6(100)	Gp6(100)
3872	110.28	-0.000990576	0.171354	-0.00578089	0.995388	0.858822	2195	Bacteroidetes(100)	Sphingobacteriia(100)	Sphingobacteriales(100)	Chitinophagaceae(100)	Terrimonas(94)
2510	41.7312	0.00116037	0.216248	0.00536592	0.995719	0.858822	954	Planctomycetes(100)	Planctomycetia(100)	Planctomycetales(100)	Planctomycetaceae(100)	Aquisphaera(97)
9480	53.7421	-0.00094059	0.21286	-0.00441881	0.996474	0.858822	1062	Proteobacteria(98)	Betaproteobacteria(98)
12536	83.437	0.000706876	0.195042	0.00362422	0.997108	0.858822	1788	Proteobacteria(100)	Alphaproteobacteria(100)	Sphingomonadales(100)	Sphingomonadaceae(97)
14203	66.7676	-0.000693099	0.196855	-0.00352085	0.997191	0.858822	1466	Actinobacteria(100)	Actinobacteria(100)	Actinomycetales(100)	Micromonosporaceae(98)
15651	125.411	0.000367947	0.182345	0.00201786	0.99839	0.859311	2776	Acidobacteria(100)	Acidobacteria_Gp16(100)	Gp16(100)
15534	210.32	0.000174647	0.179044	0.000975444	0.999222	0.859412	4730	Actinobacteria(94)	Actinobacteria(86)	Solirubrobacterales(82)
10781	296.777	6.31936e-05	0.220687	0.00028635	0.999772	0.859412	5301	Verrucomicrobia(100)	Spartobacteria(100)
15623	105.393	-0.0369686	0.0629623	-0.587154	NA		2962	Firmicutes(87)	Clostridia(82)
9459	53.4439	0.324136	0.180505	1.79572	NA		1979	Proteobacteria(100)	Betaproteobacteria(100)	Burkholderiales(99)	Oxalobacteraceae(98)
12854	86.3554	0.396149	0.210344	1.88334	NA		1624	Acidobacteria(100)	Acidobacteria_Gp7(97)	Gp7(97)
9022	70.8369	-0.0544861	0.0629473	-0.865583	NA		1158	unclassified
15179	28.6957	0.098739	0.0880391	1.12154	NA		1131	Proteobacteria(100)	Gammaproteobacteria(100)	Enterobacteriales(100)	Enterobacteriaceae(100)
15624	31.1702	-0.0444902	0.0628908	-0.70742	NA		803	Firmicutes(75)
16343	46.8769	-0.0872419	0.193081	-0.451841	NA		829	Acidobacteria(100)	Acidobacteria_Gp4(100)	Gp4(100)
